# Supplementary material for: A machine learning assistant for detecting fraudulent activities in synchronous online programming exams
Source: PeerJ Comput Sci. 2025 Sep 9;11:e3159. doi: 10.7717/peerj-cs.3159 (PMC12453727; doi:10.7717/peerj-cs.3159)
Supplement: Supplemental Information 1 [file peerj-cs-11-3159-s001.zip]

Archive with 88 entries (79 files):
- assistant/
- __MACOSX/._assistant
- assistant/.DS_Store
- __MACOSX/assistant/._.DS_Store
- assistant/pom.xml
- __MACOSX/assistant/._pom.xml
- assistant/src/
- __MACOSX/assistant/._src
- assistant/src/.DS_Store
- __MACOSX/assistant/src/._.DS_Store
- assistant/src/main/
- __MACOSX/assistant/src/._main
- assistant/src/main/.DS_Store
- __MACOSX/assistant/src/main/._.DS_Store
- assistant/src/main/resources/
- __MACOSX/assistant/src/main/._resources
- assistant/src/main/java/
- __MACOSX/assistant/src/main/._java
- assistant/src/main/resources/imagen-original.jpeg
- __MACOSX/assistant/src/main/resources/._imagen-original.jpeg
- assistant/src/main/resources/img1-old.png
- __MACOSX/assistant/src/main/resources/._img1-old.png
- assistant/src/main/resources/img1-big.png
- __MACOSX/assistant/src/main/resources/._img1-big.png
- assistant/src/main/resources/VeyonHD.svg
- __MACOSX/assistant/src/main/resources/._VeyonHD.svg
- assistant/src/main/resources/VeyonHD.png
- __MACOSX/assistant/src/main/resources/._VeyonHD.png
- assistant/src/main/resources/VeyonHD.pdf
- __MACOSX/assistant/src/main/resources/._VeyonHD.pdf
- assistant/src/main/resources/eye.png
- __MACOSX/assistant/src/main/resources/._eye.png
- assistant/src/main/resources/bin.png
- __MACOSX/assistant/src/main/resources/._bin.png
- assistant/src/main/resources/img1.jpg
- __MACOSX/assistant/src/main/resources/._img1.jpg
- assistant/src/main/resources/img1.png
- __MACOSX/assistant/src/main/resources/._img1.png
- assistant/src/main/resources/captura-assistant-2.png
- __MACOSX/assistant/src/main/resources/._captura-assistant-2.png
- assistant/src/main/resources/next.png
- __MACOSX/assistant/src/main/resources/._next.png
- assistant/src/main/resources/captura-assistant-1.png
- __MACOSX/assistant/src/main/resources/._captura-assistant-1.png
- assistant/src/main/resources/previous.png
- __MACOSX/assistant/src/main/resources/._previous.png
- assistant/src/main/java/.DS_Store
- __MACOSX/assistant/src/main/java/._.DS_Store
- assistant/src/main/java/util/
- __MACOSX/assistant/src/main/java/._util
- assistant/src/main/java/business/
- __MACOSX/assistant/src/main/java/._business
- assistant/src/main/java/Main.java
- __MACOSX/assistant/src/main/java/._Main.java
- assistant/src/main/java/gui/
- __MACOSX/assistant/src/main/java/._gui
- assistant/src/main/java/util/ImageHandler.java
- __MACOSX/assistant/src/main/java/util/._ImageHandler.java
- assistant/src/main/java/business/LogicMain.java
- __MACOSX/assistant/src/main/java/business/._LogicMain.java
- assistant/src/main/java/business/.DS_Store
- __MACOSX/assistant/src/main/java/business/._.DS_Store
- assistant/src/main/java/business/Application.java
- __MACOSX/assistant/src/main/java/business/._Application.java
- assistant/src/main/java/business/ImageSequence.java
- __MACOSX/assistant/src/main/java/business/._ImageSequence.java
- assistant/src/main/java/business/CommandExecutor.java
- __MACOSX/assistant/src/main/java/business/._CommandExecutor.java
- assistant/src/main/java/business/observer/
- __MACOSX/assistant/src/main/java/business/._observer
- assistant/src/main/java/business/User.java
- __MACOSX/assistant/src/main/java/business/._User.java
- assistant/src/main/java/business/FileWatcher.java
- __MACOSX/assistant/src/main/java/business/._FileWatcher.java
- assistant/src/main/java/business/Alert.java
- __MACOSX/assistant/src/main/java/business/._Alert.java
- assistant/src/main/java/business/AlertHandler.java
- __MACOSX/assistant/src/main/java/business/._AlertHandler.java
- assistant/src/main/java/gui/ImageViewer.java
- __MACOSX/assistant/src/main/java/gui/._ImageViewer.java
- assistant/src/main/java/gui/MainWindow.java
- __MACOSX/assistant/src/main/java/gui/._MainWindow.java
- assistant/src/main/java/gui/EnterWindow.java
- __MACOSX/assistant/src/main/java/gui/._EnterWindow.java
- assistant/src/main/java/gui/Assistant.java
- __MACOSX/assistant/src/main/java/gui/._Assistant.java
- assistant/src/main/java/business/observer/MyObserver.java
- __MACOSX/assistant/src/main/java/business/observer/._MyObserver.java
