# Supplementary material for: A machine learning assistant for detecting fraudulent activities in synchronous online programming exams
Source: PeerJ Comput Sci. 2025 Sep 9;11:e3159. doi: 10.7717/peerj-cs.3159 (PMC12453727; doi:10.7717/peerj-cs.3159)
Supplement: Supplemental Information 1 [file peerj-cs-11-3159-s001.zip › assistant/src/main/java/Main.java]

import gui.Assistant;
import gui.EnterWindow;

import java.awt.*;

public class Main {

    public static void main(String[] args) {
        EventQueue.invokeLater(new Runnable() {
            public void run() {
                try {
                    //EnterWindow frame = new EnterWindow(); // old UI
                    Assistant frame = new Assistant();
                    frame.setVisible(true);
//					UIManager.setLookAndFeel("javax.swing.plaf.nimbus.NimbusLookAndFeel");
                } catch (Exception e) {
                    e.printStackTrace();
                }
            }
        });
    }
}
