# Supplementary material for: A machine learning assistant for detecting fraudulent activities in synchronous online programming exams
Source: PeerJ Comput Sci. 2025 Sep 9;11:e3159. doi: 10.7717/peerj-cs.3159 (PMC12453727; doi:10.7717/peerj-cs.3159)
Supplement: Supplemental Information 1 [file peerj-cs-11-3159-s001.zip › assistant/src/main/java/util/ImageHandler.java]

package util;

import java.nio.file.Path;

public class ImageHandler {

    public static String getUserNameFromImage(Path imgPath)  {
        return String.valueOf(imgPath.getFileName()).split("_")[0];
    }

    public static String getUserIPFromImage(Path imgPath)  {
        return String.valueOf(imgPath.getFileName()).split("_")[1];
    }
}
