# Supplementary material for: A machine learning assistant for detecting fraudulent activities in synchronous online programming exams
Source: PeerJ Comput Sci. 2025 Sep 9;11:e3159. doi: 10.7717/peerj-cs.3159 (PMC12453727; doi:10.7717/peerj-cs.3159)
Supplement: Supplemental Information 1 [file peerj-cs-11-3159-s001.zip › assistant/src/main/java/business/LogicMain.java]

package business;

import gui.MainWindow;

public class LogicMain {

    public static void run(MainWindow mainWindow)    {
        Application application = new Application();
        application.addObserver(mainWindow);

        Thread appThread = new Thread(application);
        appThread.start();

        // WatchService thread, passing a reference to the main application
        Thread watchThread = new Thread(new FileWatcher(application));
        watchThread.start();
    }
}
