# Supplementary material for: A machine learning assistant for detecting fraudulent activities in synchronous online programming exams
Source: PeerJ Comput Sci. 2025 Sep 9;11:e3159. doi: 10.7717/peerj-cs.3159 (PMC12453727; doi:10.7717/peerj-cs.3159)
Supplement: Supplemental Information 1 [file peerj-cs-11-3159-s001.zip › assistant/src/main/java/business/User.java]

package business;

import java.nio.file.Path;

public class User {

    private String name, ip;
    private ImageSequence previousSequence, currentSequence;

    private int counter;

    public User(String name, String ip) {
        counter = 0;
        this.name = name;
        this.ip = ip;
        previousSequence = new ImageSequence();
        currentSequence = new ImageSequence();
    }

    public void newImage(Path image)    {
        previousSequence = new ImageSequence(currentSequence);
        currentSequence.addImage(image);
        if(counter<3)
            counter++;
    }

    public String getName() {
        return name;
    }

    public String getIp() {
        return ip;
    }

    public ImageSequence getPreviousSequence() {
        return previousSequence;
    }

    public ImageSequence getCurrentSequence() {
        return currentSequence;
    }

    public boolean isSequenceComplete() {
        return counter >=3;
    }
}
