# Supplementary material for: A machine learning assistant for detecting fraudulent activities in synchronous online programming exams
Source: PeerJ Comput Sci. 2025 Sep 9;11:e3159. doi: 10.7717/peerj-cs.3159 (PMC12453727; doi:10.7717/peerj-cs.3159)
Supplement: Supplemental Information 1 [file peerj-cs-11-3159-s001.zip › assistant/src/main/java/business/FileWatcher.java]

package business;

import com.sun.nio.file.SensitivityWatchEventModifier;

import java.io.IOException;
import java.nio.file.*;

public class FileWatcher implements Runnable{

    // Monitor dir
    String folderPath = "C:\\Users\\Alonso\\Desktop\\Screenshots\\miniatures";
    //String folderPath = "C:\\Users\\Alonso\\Desktop\\Screenshots";
    private Application applicationThread;

    public FileWatcher(Application applicationThread) {
        this.applicationThread = applicationThread;
    }

    @Override
    public void run() {
        try {
            WatchService watchService = FileSystems.getDefault().newWatchService();
            Path directory = Paths.get(folderPath); // replace with the correct dir
//            directory.register(watchService, StandardWatchEventKinds.ENTRY_CREATE);
            directory.register(watchService, new WatchEvent.Kind[]{StandardWatchEventKinds.ENTRY_CREATE}, SensitivityWatchEventModifier.HIGH);

            // Monitor the folder for events
            while (true) {
                WatchKey key = watchService.take(); // wait for an event
                for (WatchEvent<?> event : key.pollEvents()) {
                    if (event.kind() == StandardWatchEventKinds.ENTRY_CREATE) {
                        // A new file has been created in the folder
                        Path filePath = directory.resolve((Path) event.context());
                        if(isImageFile(filePath))   {
                            // passes the file path to the main application
                            applicationThread.setNew_image(filePath);
                        }
                    }
                }
                key.reset(); 
            }
        } catch (IOException | InterruptedException e) {
            e.printStackTrace();
        }
    }

    // tells if a file is an image file
    private static boolean isImageFile(Path filePath) {
        String fileName = filePath.getFileName().toString().toLowerCase();
        return fileName.endsWith(".jpg") || fileName.endsWith(".png") || fileName.endsWith(".gif");
    }

}
