# Supplementary material for: A machine learning assistant for detecting fraudulent activities in synchronous online programming exams
Source: PeerJ Comput Sci. 2025 Sep 9;11:e3159. doi: 10.7717/peerj-cs.3159 (PMC12453727; doi:10.7717/peerj-cs.3159)
Supplement: Supplemental Information 1 [file peerj-cs-11-3159-s001.zip › assistant/src/main/java/gui/Assistant.java]

package gui;

import javax.swing.*;
import javax.swing.table.DefaultTableModel;
import java.awt.*;
import java.awt.event.ActionEvent;
import java.awt.event.ActionListener;
import java.awt.event.KeyEvent;

public class Assistant extends JFrame {
	private JTable table;
	private DefaultTableModel tableModel;
	private JLabel imageLabel;
	private int currentImageIndex = 0;
	private String[] imagePaths = {
			"img1.jpg" // Replace with actual image paths
	};

	public Assistant() {

		ImageIcon icon = new ImageIcon(Assistant.class.getClassLoader().getResource("eye.png")); // Replace with the actual path to your image
		this.setIconImage(icon.getImage());

		// Set up the JFrame
		setTitle("Assistant for the detection of potentially fraudulent activities");
		setSize(800, 600);
		setDefaultCloseOperation(JFrame.EXIT_ON_CLOSE);
		setLocationRelativeTo(null);

		// Create a split pane to divide the window into left and right
		JSplitPane splitPane = new JSplitPane(JSplitPane.HORIZONTAL_SPLIT);
		splitPane.setDividerLocation(300); // Set initial divider position
		add(splitPane);

		// Left side: Table with delete button and "Alerts" label
		JPanel leftPanel = new JPanel(new BorderLayout());

		// Create the table with columns ID, Surname, and Name
		tableModel = new DefaultTableModel(new Object[]{"Surname", "Name", "ID"}, 0);
		table = new JTable(tableModel);
		JScrollPane tableScrollPane = new JScrollPane(table);

		// Add sample data to the table
		tableModel.addRow(new Object[]{"Doe", "John", "UO009767"});
		tableModel.addRow(new Object[]{"Williams", "Emma", "UO004722"});
		tableModel.addRow(new Object[]{"Doe", "Jane", "UO009437"});

		// Create a delete button with a trash icon
		JButton deleteButton = new JButton("Delete"); // Replace with actual icon path
		deleteButton.setToolTipText("Delete selected row");
		deleteButton.setIcon(new ImageIcon(Assistant.class.getClassLoader().getResource("bin.png"))); // Use a trash icon here
		deleteButton.setMnemonic(KeyEvent.VK_D);

		// Add action listener for the delete button
		deleteButton.addActionListener(new ActionListener() {
			@Override
			public void actionPerformed(ActionEvent e) {
				int selectedRow = table.getSelectedRow();
				if (selectedRow != -1) {
					tableModel.removeRow(selectedRow);
				}
			}
		});

		// Create a label for "Alerts"
		JLabel alertsLabel = new JLabel("Alerts");
		alertsLabel.setFont(new Font(alertsLabel.getFont().getName(), Font.BOLD, 14));
		alertsLabel.setHorizontalAlignment(JLabel.CENTER); // Center the label text

		// Create a panel to hold the "Alerts" label and the delete button
		JPanel deletePanel = new JPanel(new BorderLayout());
		deletePanel.add(alertsLabel, BorderLayout.NORTH);
		deletePanel.add(deleteButton, BorderLayout.CENTER);

		// Add components to the left panel
		leftPanel.add(deletePanel, BorderLayout.NORTH);
		leftPanel.add(tableScrollPane, BorderLayout.CENTER);

		// Right side: Image viewer with navigation buttons and "Screenshot image sequence" label
		JPanel rightPanel = new JPanel(new BorderLayout());

		// Create buttons for next and previous image
		JButton prevButton = new JButton("Previous");
		JButton nextButton = new JButton("Next");
		prevButton.setIcon(new ImageIcon(Assistant.class.getClassLoader().getResource("previous.png"))); // Use a previous icon here
		prevButton.setMnemonic(KeyEvent.VK_P);
		nextButton.setIcon(new ImageIcon(Assistant.class.getClassLoader().getResource("next.png"))); // Use a next icon here
		nextButton.setMnemonic(KeyEvent.VK_N);

		// Add action listeners for the buttons
		prevButton.addActionListener(new ActionListener() {
			@Override
			public void actionPerformed(ActionEvent e) {
				showPreviousImage();
			}
		});

		nextButton.addActionListener(new ActionListener() {
			@Override
			public void actionPerformed(ActionEvent e) {
				showNextImage();
			}
		});

		// Create a label for "Screenshot image sequence"
		JLabel screenshotLabel = new JLabel("Screenshot image sequence");
		screenshotLabel.setFont(new Font(screenshotLabel.getFont().getName(), Font.BOLD, 14));
		screenshotLabel.setHorizontalAlignment(JLabel.CENTER); // Center the label text


		// Create a panel for the buttons
		JPanel buttonPanel = new JPanel();
		buttonPanel.add(prevButton);
		buttonPanel.add(nextButton);

		// Create a panel to hold the "Screenshot image sequence" label and the buttons
		JPanel imageControlPanel = new JPanel(new BorderLayout());
		imageControlPanel.add(screenshotLabel, BorderLayout.NORTH);
		imageControlPanel.add(buttonPanel, BorderLayout.CENTER);

		// Create a label to display the image
		imageLabel = new JLabel();
		imageLabel.setHorizontalAlignment(JLabel.CENTER);
		updateImage();

		// Add components to the right panel
		rightPanel.add(imageControlPanel, BorderLayout.NORTH);
		rightPanel.add(imageLabel, BorderLayout.CENTER);

		// Add left and right panels to the split pane
		splitPane.setLeftComponent(leftPanel);
		splitPane.setRightComponent(rightPanel);
	}

	private void updateImage() {
		if (imagePaths.length > 0) {
			ImageIcon imageIcon = new ImageIcon(Assistant.class.getClassLoader().getResource(imagePaths[currentImageIndex]));
			imageLabel.setIcon(imageIcon);
		}
	}

	private void showNextImage() {
		if (currentImageIndex < imagePaths.length - 1) {
			currentImageIndex++;
			updateImage();
		}
	}

	private void showPreviousImage() {
		if (currentImageIndex > 0) {
			currentImageIndex--;
			updateImage();
		}
	}

	public static void main(String[] args) {
		SwingUtilities.invokeLater(new Runnable() {
			@Override
			public void run() {
				new Assistant().setVisible(true);
			}
		});
	}
}
