# Supplementary material for: A machine learning assistant for detecting fraudulent activities in synchronous online programming exams
Source: PeerJ Comput Sci. 2025 Sep 9;11:e3159. doi: 10.7717/peerj-cs.3159 (PMC12453727; doi:10.7717/peerj-cs.3159)
Supplement: Supplemental Information 2 [file peerj-cs-11-3159-s002.zip]

Archive with 14 entries (13 files):
- labeler/
- __MACOSX/._labeler
- labeler/ImageResizer.java
- __MACOSX/labeler/._ImageResizer.java
- labeler/ImageClassifier.java
- __MACOSX/labeler/._ImageClassifier.java
- labeler/ImageViewer.java
- __MACOSX/labeler/._ImageViewer.java
- labeler/NameConverter.java
- __MACOSX/labeler/._NameConverter.java
- labeler/ImageClassifier.form
- __MACOSX/labeler/._ImageClassifier.form
- labeler/SerialImageConverter.java
- __MACOSX/labeler/._SerialImageConverter.java
