# Supplementary material for: A machine learning assistant for detecting fraudulent activities in synchronous online programming exams
Source: PeerJ Comput Sci. 2025 Sep 9;11:e3159. doi: 10.7717/peerj-cs.3159 (PMC12453727; doi:10.7717/peerj-cs.3159)
Supplement: Supplemental Information 2 [file peerj-cs-11-3159-s002.zip › labeler/ImageResizer.java]

import java.io.File;
import java.io.IOException;
import java.awt.image.BufferedImage;
import javax.imageio.ImageIO;

public class ImageResizer {

    public static void main(String[] args) {
        if (args.length != 3) {
            System.out.println("Usage: java ImageResizer <source_folder> <target_folder> <resolution>");
            System.exit(1);
        }

        // gets the arguments from the command line prompt
        String carpetaOrigen = args[0];
        String carpetaDestino = args[1];
        int resolucion = Integer.parseInt(args[2]);

        // creates the output folder if it does not exist
        File directorioDestino = new File(carpetaDestino);
        if (!directorioDestino.exists()) {
            directorioDestino.mkdir();
        }

        // Process the images in the source folder
        File carpeta = new File(carpetaOrigen);
        File[] archivos = carpeta.listFiles();
        for (File archivo : archivos) {
            if (archivo.isFile()) {
                try {
                    // resizes the image
                    BufferedImage imagen = ImageIO.read(archivo);

                    BufferedImage nuevaImagen = resize(imagen, resolucion);

                    // saves the resized image
                    String nombreArchivo = archivo.getName().replaceAll("\\.\\w+$", "") + "_resized.jpg";
                    File archivoDestino = new File(directorioDestino, nombreArchivo);
                    ImageIO.write(nuevaImagen, "jpg", archivoDestino);

                    // deletes the source file
                    archivo.delete();
                } catch (IOException e) {
                    System.out.println("Error processing image " + archivo.getName() + ": " + e.getMessage());
                }
            }
        }
    }

    public static BufferedImage resize(BufferedImage imagen, int resolucion)    {

        int anchoOriginal = imagen.getWidth();
        int altoOriginal = imagen.getHeight();
        int nuevoAncho = resolucion;
        int nuevoAlto = resolucion;
        BufferedImage nuevaImagen = new BufferedImage(nuevoAncho, nuevoAlto, BufferedImage.TYPE_INT_RGB);
        nuevaImagen.createGraphics().drawImage(imagen.getScaledInstance(nuevoAncho, nuevoAlto, java.awt.Image.SCALE_SMOOTH), 0, 0, null);
        return nuevaImagen;
    }
}
