# Supplementary material for: A machine learning assistant for detecting fraudulent activities in synchronous online programming exams
Source: PeerJ Comput Sci. 2025 Sep 9;11:e3159. doi: 10.7717/peerj-cs.3159 (PMC12453727; doi:10.7717/peerj-cs.3159)
Supplement: Supplemental Information 2 [file peerj-cs-11-3159-s002.zip › labeler/NameConverter.java]

package PACKAGE_NAME;public class NameConverter {
}
