# Supplementary material for: A machine learning assistant for detecting fraudulent activities in synchronous online programming exams
Source: PeerJ Comput Sci. 2025 Sep 9;11:e3159. doi: 10.7717/peerj-cs.3159 (PMC12453727; doi:10.7717/peerj-cs.3159)
Supplement: Supplemental Information 3 [file peerj-cs-11-3159-s003.zip]

Archive with 6 entries (5 files):
- model/
- __MACOSX/._model
- model/.DS_Store
- __MACOSX/model/._.DS_Store
- model/CNN_RNN_model.keras
- __MACOSX/model/._CNN_RNN_model.keras
