# Supplementary material for: A machine learning assistant for detecting fraudulent activities in synchronous online programming exams
Source: PeerJ Comput Sci. 2025 Sep 9;11:e3159. doi: 10.7717/peerj-cs.3159 (PMC12453727; doi:10.7717/peerj-cs.3159)
Supplement: Supplemental Information 4 [file peerj-cs-11-3159-s004.zip]

Archive with 18 entries (17 files):
- gan/
- gan/gan_augmentation_cnn.py
- gan/gan_augmentation_dense.py
- data_augmentation.py
- file_utils.py
- main_cnn_rnn_fine_tune.py
- main_cnn_rnn_grad_cam.py
- main_cnn_rnn_inference.py
- main_cnn_rnn_search.py
- main_optical_flow_fine_tune.py
- main_optical_flow_search.py
- main_transfer_fine_tune.py
- main_transfer_learning_search.py
- mcnemar_test.py
- metrics.py
- model.py
- transfer_learning.py
- utils.py
