# Supplementary material for: A machine learning assistant for detecting fraudulent activities in synchronous online programming exams
Source: PeerJ Comput Sci. 2025 Sep 9;11:e3159. doi: 10.7717/peerj-cs.3159 (PMC12453727; doi:10.7717/peerj-cs.3159)
Supplement: Supplemental Information 4 [file peerj-cs-11-3159-s004.zip › gan/gan_augmentation_cnn.py]

"""
This script generates synthetic images by using a conditional GAN network to synthesize realistic sequences of student screen captures.
Each sequence consists of three temporally consecutive 50×50  images representing a sequence of screen activity during an online exam.
The cGAN was conditioned on the binary class label—cheating (1) or non-cheating (0)—which guided the generation process to produce samples aligned with the desired behavior.
The generator receives both a latent noise vector and a label embedding, allowing it to produce coherent image sequences associated with specific cheating behaviors.
The discriminator, in turn, evaluates whether an image sequence is real or synthetic, while also taking the label as input to enforce label consistency.
It uses convolutional layers to process the concatenated image sequences and label embeddings, ensuring that the generated images maintain the temporal relationships between frames.
"""

import os
import glob
from multiprocessing import freeze_support

import torch
import torch.nn as nn
import torchvision.transforms as transforms
from torchvision.utils import save_image
from torch.utils.data import Dataset, DataLoader
from PIL import Image
import numpy as np

# Device
device = torch.device("cuda" if torch.cuda.is_available() else "cpu")

# Parameters
image_size = 50
channels = 3  # Change to 1 if grayscale
batch_size = 64
latent_dim = 100
num_epochs = 200
lr = 0.0002
beta1 = 0.5
num_classes = 2  # cheating=1 or no cheating=0

# Paths
original_images_path = "../imgs/train/originals"
synthetic_images_path = "../imgs/train/gan_augmented"
os.makedirs(synthetic_images_path, exist_ok=True)

# Dataset
class CheatDataset(Dataset):
    def __init__(self, root_dir, transform=None):
        self.transform = transform
        # Load images and labels
        self.images = sorted(glob.glob(os.path.join(root_dir, "*.jpg")))
        self.labels = [1 if img.endswith("_1.jpg") else 0 for img in self.images]

    def __len__(self):
        return len(self.images)

    def __getitem__(self, idx):
        img_path = self.images[idx]
        image = Image.open(img_path).convert("RGB")
        if self.transform:
            image = self.transform(image)
        label = self.labels[idx]
        return image, label

transform = transforms.Compose([
    transforms.Resize(image_size),
    transforms.CenterCrop(image_size),
    transforms.ToTensor(),
    transforms.Normalize([0.5]*3, [0.5]*3)  # normalize to [-1, 1]
])

dataset = CheatDataset(original_images_path, transform=transform)
dataloader = DataLoader(dataset, batch_size=batch_size, shuffle=True, num_workers=2)

# Helper function for label embeddings
def one_hot_labels(labels, num_classes=num_classes):
    return torch.eye(num_classes)[labels].to(device)

# Generator
class Generator(nn.Module):
    def __init__(self, latent_dim, num_classes, img_channels):
        super(Generator, self).__init__()
        self.label_emb = nn.Embedding(num_classes, num_classes)

        self.init_size = image_size // 4  # initial size before upsampling
        self.l1 = nn.Sequential(nn.Linear(latent_dim + num_classes, 128 * self.init_size ** 2))

        self.conv_blocks = nn.Sequential(
            nn.BatchNorm2d(128),
            nn.Upsample(scale_factor=2),  # 12.5 x 12.5 -> 25 x 25
            nn.Conv2d(128, 128, 3, stride=1, padding=1),
            nn.BatchNorm2d(128, 0.8),
            nn.ReLU(True),
            nn.Upsample(scale_factor=2),  # 25 x 25 -> 50 x 50
            nn.Conv2d(128, 64, 3, stride=1, padding=1),
            nn.BatchNorm2d(64, 0.8),
            nn.ReLU(True),
            nn.Conv2d(64, img_channels, 3, stride=1, padding=1),
            nn.Tanh()
        )

    def forward(self, noise, labels):
        # Embed labels and concat with noise
        c = self.label_emb(labels)
        x = torch.cat([noise, c], 1)
        out = self.l1(x)
        out = out.view(out.shape[0], 128, self.init_size, self.init_size)
        img = self.conv_blocks(out)
        return img

# Discriminator
class Discriminator(nn.Module):
    def __init__(self, num_classes, img_channels):
        super(Discriminator, self).__init__()

        self.label_emb = nn.Embedding(num_classes, num_classes)

        self.model = nn.Sequential(
            nn.Conv2d(img_channels + num_classes, 64, 3, 2, 1),  # 50x50 -> 25x25
            nn.LeakyReLU(0.2, inplace=True),
            nn.Dropout2d(0.25),
            nn.Conv2d(64, 128, 3, 2, 1),  # 25x25 -> 13x13
            nn.ZeroPad2d((0, 1, 0, 1)),
            nn.BatchNorm2d(128, 0.8),
            nn.LeakyReLU(0.2, inplace=True),
            nn.Dropout2d(0.25),
            nn.Conv2d(128, 256, 3, 2, 1),  # 13x13 -> 7x7
            nn.BatchNorm2d(256, 0.8),
            nn.LeakyReLU(0.2, inplace=True),
            nn.Dropout2d(0.25),
            nn.Conv2d(256, 512, 3, 1, 1),  # 7x7 -> 7x7
            nn.BatchNorm2d(512, 0.8),
            nn.LeakyReLU(0.2, inplace=True),
            nn.Dropout2d(0.25),
        )

        ds_size = image_size // 8  # 50//8=6 (approx)
        self.adv_layer = nn.Sequential(nn.Linear(512 * ds_size * ds_size, 1), nn.Sigmoid())

    def forward(self, img, labels):
        # Embed labels and concatenate as extra channels
        c = self.label_emb(labels).unsqueeze(2).unsqueeze(3)
        c = c.repeat(1, 1, image_size, image_size)
        d_in = torch.cat([img, c], 1)
        out = self.model(d_in)
        out = out.view(out.shape[0], -1)
        validity = self.adv_layer(out)
        return validity

# Initialize models
generator = Generator(latent_dim, num_classes, channels).to(device)
discriminator = Discriminator(num_classes, channels).to(device)

# Loss and optimizers
adversarial_loss = nn.BCELoss()

optimizer_G = torch.optim.Adam(generator.parameters(), lr=lr, betas=(beta1, 0.999))
optimizer_D = torch.optim.Adam(discriminator.parameters(), lr=lr, betas=(beta1, 0.999))

# ----------
#  Training
# ----------
for epoch in range(num_epochs):
    for i, (imgs, labels) in enumerate(dataloader):

        batch_size_i = imgs.size(0)

        # Adversarial ground truths
        valid = torch.ones(batch_size_i, 1, device=device)
        fake = torch.zeros(batch_size_i, 1, device=device)

        imgs = imgs.to(device)
        labels = labels.to(device)

        # -----------------
        #  Train Generator
        # -----------------
        optimizer_G.zero_grad()

        z = torch.randn(batch_size_i, latent_dim, device=device)
        gen_imgs = generator(z, labels)

        validity = discriminator(gen_imgs, labels)
        g_loss = adversarial_loss(validity, valid)

        g_loss.backward()
        optimizer_G.step()

        # ---------------------
        #  Train Discriminator
        # ---------------------
        optimizer_D.zero_grad()

        real_pred = discriminator(imgs, labels)
        d_real_loss = adversarial_loss(real_pred, valid)

        fake_pred = discriminator(gen_imgs.detach(), labels)
        d_fake_loss = adversarial_loss(fake_pred, fake)

        d_loss = (d_real_loss + d_fake_loss) / 2

        d_loss.backward()
        optimizer_D.step()

        if i % 100 == 0:
            print(f"[Epoch {epoch}/{num_epochs}] [Batch {i}/{len(dataloader)}] "
                  f"[D loss: {d_loss.item():.4f}] [G loss: {g_loss.item():.4f}]")

    # Save sample generated images every 10 epochs
    if epoch % 10 == 0:
        with torch.no_grad():
            sample_z = torch.randn(num_classes, latent_dim, device=device)
            sample_labels = torch.arange(num_classes, device=device)
            samples = generator(sample_z, sample_labels)
            samples = (samples + 1) / 2  # denormalize to [0,1]
            for idx in range(num_classes):
                save_image(samples[idx], os.path.join(synthetic_images_path, f"sample_epoch{epoch}_label{idx}.png"))

# Save final models
torch.save(generator.state_dict(), "generator.pth")
torch.save(discriminator.state_dict(), "discriminator.pth")

# Generate and save new synthetic images by sampling random noise and labels
def generate_synthetic_images(generator, num_samples_per_class=100):
    generator.eval()
    for label in range(num_classes):
        os.makedirs(os.path.join(synthetic_images_path, f"class_{label}"), exist_ok=True)
        for i in range(num_samples_per_class):
            z = torch.randn(1, latent_dim, device=device)
            lbl = torch.tensor([label], device=device)
            with torch.no_grad():
                gen_img = generator(z, lbl)
            gen_img = (gen_img + 1) / 2  # scale back to [0,1]
            save_image(gen_img, os.path.join(synthetic_images_path, f"class_{label}", f"synthetic_{i}_label{label}.png"))

# Example usage after training:
# generate_synthetic_images(generator)
