# Supplementary material for: A machine learning assistant for detecting fraudulent activities in synchronous online programming exams
Source: PeerJ Comput Sci. 2025 Sep 9;11:e3159. doi: 10.7717/peerj-cs.3159 (PMC12453727; doi:10.7717/peerj-cs.3159)
Supplement: Supplemental Information 4 [file peerj-cs-11-3159-s004.zip › gan/gan_augmentation_dense.py]

"""
This script generates synthetic images by using a conditional GAN network to synthesize realistic sequences of student screen captures.
Each sequence consists of three temporally consecutive 50×50  images representing a sequence of screen activity during an online exam.
The cGAN was conditioned on the binary class label—cheating (1) or non-cheating (0)—which guided the generation process to produce samples aligned with the desired behavior.
The generator receives both a latent noise vector and a label embedding, allowing it to produce coherent image sequences associated with specific cheating behaviors.
The discriminator, in turn, evaluates whether an image sequence is real or synthetic, while also taking the label as input to enforce label consistency.
It uses dense layers to process the concatenated image sequences and label embeddings, ensuring that the generated images maintain the temporal relationships between frames.
"""

import os
import torch
import torch.nn as nn
import torch.optim as optim
from torchvision import transforms
from torch.utils.data import Dataset, DataLoader
from PIL import Image
import random

# Settings
image_size = 50
latent_dim = 100
batch_size = 64
num_epochs = 2000
device = torch.device("cuda" if torch.cuda.is_available() else "cpu")
data_path = "../imgs/train/augmented-full"
output_path = "../imgs/train/gan_augmented"
os.makedirs(output_path, exist_ok=True)


# === Dataset ===
class ScreenshotSequenceDataset(Dataset):
    def __init__(self, img_dir):
        self.img_dir = img_dir
        self.files = sorted([f for f in os.listdir(img_dir) if f.endswith('.jpg')])
        self.transform = transforms.Compose([
            transforms.Grayscale(),  # Ensure single channel
            transforms.Resize((image_size, image_size)),
            transforms.ToTensor(),
        ])

        self.pairs = []
        for i in range(len(self.files) - 1):
            label_i = int(self.files[i].split('_')[-1][0])
            label_j = int(self.files[i + 1].split('_')[-1][0])
            if label_i == label_j:
                self.pairs.append((self.files[i], self.files[i + 1], label_i))

    def __len__(self):
        return len(self.pairs)

    def __getitem__(self, idx):
        file1, file2, label = self.pairs[idx]
        img1 = self.transform(Image.open(os.path.join(self.img_dir, file1)))
        img2 = self.transform(Image.open(os.path.join(self.img_dir, file2)))
        # Concatenate two images as 2 channels
        img_pair = torch.cat([img1, img2], dim=0)
        return img_pair, torch.tensor(label, dtype=torch.long)


dataset = ScreenshotSequenceDataset(data_path)
dataloader = DataLoader(dataset, batch_size=batch_size, shuffle=True)


# === Generator ===
class Generator(nn.Module):
    def __init__(self, latent_dim, label_dim, out_channels=2):
        super(Generator, self).__init__()
        self.label_emb = nn.Embedding(2, latent_dim)
        self.model = nn.Sequential(
            nn.Linear(latent_dim * 2, 128),
            nn.ReLU(True),
            nn.Linear(128, 256),
            nn.ReLU(True),
            nn.Linear(256, out_channels * image_size * image_size),
            nn.Tanh()
        )
        self.out_channels = out_channels

    def forward(self, noise, labels):
        label_input = self.label_emb(labels)
        x = torch.cat([noise, label_input], dim=1)
        out = self.model(x)
        out = out.view(out.size(0), self.out_channels, image_size, image_size)
        return out


# === Discriminator ===
class Discriminator(nn.Module):
    def __init__(self, in_channels=2):
        super(Discriminator, self).__init__()
        self.label_emb = nn.Embedding(2, in_channels * image_size * image_size)
        self.model = nn.Sequential(
            nn.Linear(in_channels * image_size * image_size * 2, 512),
            nn.LeakyReLU(0.2, inplace=True),
            nn.Linear(512, 1),
            nn.Sigmoid()
        )

    def forward(self, img_pair, labels):
        label_input = self.label_emb(labels).view(labels.size(0), -1)
        img_flat = img_pair.view(img_pair.size(0), -1)
        d_in = torch.cat((img_flat, label_input), dim=1)
        validity = self.model(d_in)
        return validity


# Initialize models
generator = Generator(latent_dim, 2).to(device)
discriminator = Discriminator().to(device)

# Optimizers
optimizer_G = optim.Adam(generator.parameters(), lr=0.0002)
optimizer_D = optim.Adam(discriminator.parameters(), lr=0.0002)

adversarial_loss = nn.BCELoss()

# === Training Loop ===
for epoch in range(num_epochs):
    for imgs, labels in dataloader:
        batch_size = imgs.size(0)
        valid = torch.ones(batch_size, 1, device=device)
        fake = torch.zeros(batch_size, 1, device=device)

        real_imgs = imgs.to(device)
        labels = labels.to(device)

        # Train Generator
        optimizer_G.zero_grad()
        z = torch.randn(batch_size, latent_dim, device=device)
        gen_imgs = generator(z, labels)
        g_loss = adversarial_loss(discriminator(gen_imgs, labels), valid)
        g_loss.backward()
        optimizer_G.step()

        # Train Discriminator
        optimizer_D.zero_grad()
        real_loss = adversarial_loss(discriminator(real_imgs, labels), valid)
        fake_loss = adversarial_loss(discriminator(gen_imgs.detach(), labels), fake)
        d_loss = (real_loss + fake_loss) / 2
        d_loss.backward()
        optimizer_D.step()

    if (epoch + 1) % 10 == 0:
        print(f"[Epoch {epoch + 1}/{num_epochs}] D loss: {d_loss.item():.4f}, G loss: {g_loss.item():.4f}")

        # Save a batch of generated images
        gen_imgs = gen_imgs[:10].cpu().detach()
        for i, img_pair in enumerate(gen_imgs):
            label = labels[i].item()
            img1 = transforms.ToPILImage()(img_pair[0])
            img2 = transforms.ToPILImage()(img_pair[1])
            img1.save(f"{output_path}/gan_{epoch + 1}_{i}_1_{label}.jpg")
            img2.save(f"{output_path}/gan_{epoch + 1}_{i}_2_{label}.jpg")
