# Supplementary material for: A machine learning assistant for detecting fraudulent activities in synchronous online programming exams
Source: PeerJ Comput Sci. 2025 Sep 9;11:e3159. doi: 10.7717/peerj-cs.3159 (PMC12453727; doi:10.7717/peerj-cs.3159)
Supplement: Supplemental Information 4 [file peerj-cs-11-3159-s004.zip › data_augmentation.py]

"""
This Python module contains functions to augment images in a directory.
The `process_images` function processes images in the input directory and saves augmented versions to the output directory.
The `augment_file` function augments a single image file and saves the augmented versions to the output directory.
The `main` function is the entry point for the script and processes the images in the `imgs/train` directory.
"""

import os
import random
from PIL import Image, ImageEnhance
from typing import List
import shutil
from file_utils import get_n_positive_and_negative_labels_in_dir, get_n_labels_in_dir, positive_file_name_ending, \
    get_highest_version_of_file_in_folder, create_dir_if_needed_from_filename


def random_flip(image: Image.Image) -> Image.Image:
    """Randomly flip the image horizontally."""
    if random.random() > 0.5:
        return image.transpose(Image.FLIP_LEFT_RIGHT)
    return image


def random_rotation(image: Image.Image) -> Image.Image:
    """Randomly rotate the image."""
    angle = random.randint(-30, 30)  # Random angle between -30 and 30 degrees
    return image.rotate(angle)


def random_zoom(image: Image.Image) -> Image.Image:
    """Randomly zoom in/out by cropping and resizing."""
    width, height = image.size
    zoom_factor = random.uniform(0.8, 1.2)  # Zoom factor between 0.8 and 1.2
    new_width = int(width * zoom_factor)
    new_height = int(height * zoom_factor)

    image = image.resize((new_width, new_height))
    left = (new_width - width) // 2
    top = (new_height - height) // 2
    right = (new_width + width) // 2
    bottom = (new_height + height) // 2

    return image.crop((left, top, right, bottom))


def random_brightness(image: Image.Image) -> Image.Image:
    """Randomly adjust brightness."""
    enhancer = ImageEnhance.Brightness(image)
    factor = random.uniform(0.7, 1.3)  # Random brightness factor between 0.7 and 1.3
    return enhancer.enhance(factor)


def random_contrast(image: Image.Image) -> Image.Image:
    """Randomly adjust contrast."""
    enhancer = ImageEnhance.Contrast(image)
    factor = random.uniform(0.7, 1.3)  # Random contrast factor between 0.7 and 1.3
    return enhancer.enhance(factor)


def random_crop(image: Image.Image) -> Image.Image:
    """Randomly crop the image."""
    width, height = image.size
    crop_width = random.randint(int(0.7 * width), width)
    crop_height = random.randint(int(0.7 * height), height)
    left = random.randint(0, width - crop_width)
    top = random.randint(0, height - crop_height)

    return image.crop((left, top, left + crop_width, top + crop_height))


def apply_augmentations(image: Image.Image) -> Image.Image:
    """Apply a series of augmentations to the image."""
    augmentations = [
        random_flip,
        random_rotation,
        random_zoom,
        random_brightness,
        random_contrast,
        random_crop
    ]

    augmentation_func = random.choice(augmentations)
    return augmentation_func(image)


def copy_all_files(input_dir: str, output_dir: str) -> None:
    """Copy all files from the input directory to the output directory."""
    # Get all files in the input directory
    image_files = [f for f in os.listdir(input_dir) if f.lower().endswith(('png', 'jpg', 'jpeg', 'bmp', 'gif'))]
    # Copy all files to the output directory
    for image_file in image_files:
        image_path = os.path.join(input_dir, image_file)
        output_path = os.path.join(output_dir, image_file)
        with open(image_path, 'rb') as f:
            with open(output_path, 'wb') as out_f:
                out_f.write(f.read())
        print(f"Copied file: {output_path}")


def augment_n_positive_samples(input_dir: str, output_dir: str, n_negative_labels_to_generate: int,
                               sequence_length: int) -> None:
    image_files_in_input_dir = sorted(f for f in os.listdir(input_dir)
                         if f.lower().endswith(('png', 'jpg', 'jpeg', 'bmp', 'gif')))
    generated_samples = 0
    while True:
        for i in range(get_n_labels_in_dir(input_dir, sequence_length)):
            file_name = image_files_in_input_dir[i + sequence_length - 1]
            if positive_file_name_ending(file_name):
                for j in range(sequence_length):
                    image_file_name = image_files_in_input_dir[i + j]
                    augment_file(image_file_name, input_dir, 1, output_dir)
                    generated_samples += 1
                    if generated_samples >= n_negative_labels_to_generate:
                        break


def process_images(input_dir: str, output_dir: str, min_augment_count: int, sequence_length: int) -> None:
    """Process images in the input directory and save augmented versions to the output directory.
    :param input_dir: the directory containing the input images
    :param output_dir: the directory to save the augmented images
    :param min_augment_count: the minimum number of augmented images to generate for each input image
    :param sequence_length: the number of images in each sequence
    """
    # remove the output directory if it already exists
    if os.path.exists(output_dir):
        shutil.rmtree(output_dir)
    os.makedirs(output_dir)
    # Get all files in the input directory
    image_files = [f for f in os.listdir(input_dir) if f.lower().endswith(('png', 'jpg', 'jpeg', 'bmp', 'gif'))]
    # augment images at least min_augment_count times
    for image_file_name in image_files:
        augment_file(image_file_name, input_dir, min_augment_count, output_dir)
    #input_positive_labels, input_negative_labels = get_n_positive_and_negative_labels_in_dir(input_dir, sequence_length)
    #output_positive_labels, output_negative_labels = get_n_positive_and_negative_labels_in_dir(output_dir, sequence_length)
    #n_positive_labels_to_generate = (input_negative_labels + output_negative_labels) - (input_positive_labels + output_positive_labels)
    #augment_n_positive_samples(input_dir, output_dir, n_positive_labels_to_generate, sequence_length)


def augment_file(image_file_name: str, input_folder: str, n_augmentations: int, output_folder: str) -> None:
    """Augment a single image file `n_augmentations` times and save the augmented versions to the output directory."""
    image_full_name = os.path.join(input_folder, image_file_name)
    image = Image.open(image_full_name)
    create_dir_if_needed_from_filename(output_folder)
    # Generate augmented images
    for j in range(n_augmentations):
        augmented_image = apply_augmentations(image)
        # Save augmented image to the output directory
        original_file_name = os.path.splitext(image_file_name)[0]
        last_underscore_index = original_file_name.rfind('_')
        augmented_image_pattern_name = (f"aug_*_{original_file_name[:last_underscore_index]}"
                                f"_{original_file_name[last_underscore_index + 1:]}.jpg")
        highest_version = get_highest_version_of_file_in_folder(output_folder, augmented_image_pattern_name)
        augmented_image_name = (f"aug_{highest_version+1}_{original_file_name[:last_underscore_index]}"
                                f"_{original_file_name[last_underscore_index + 1:]}.jpg")
        augmented_image_path = os.path.join(output_folder, augmented_image_name)
        augmented_image.save(augmented_image_path)
        print(f"Saved augmented image: {augmented_image_path}")


def main() -> None:
    """Main function to handle the image augmentation process."""
    input_dir = 'imgs/train'
    output_dir = 'imgs/train/augmented'
    min_augment_count = 7
    sequence_length = 2
    process_images(input_dir, output_dir, min_augment_count, sequence_length)
    copy_all_files(input_dir, output_dir)
    n_pos_input, n_neg_input = get_n_positive_and_negative_labels_in_dir(input_dir, sequence_length)
    n_pos_output, n_neg_output = get_n_positive_and_negative_labels_in_dir(output_dir, sequence_length)
    print(f"Number of samples in '{input_dir}': {get_n_labels_in_dir(input_dir, sequence_length)}")
    print(f"Number of positive labels in '{input_dir}': {n_pos_input}, number of negative labels: {n_neg_input}")
    print(f"Number of samples in '{output_dir}': {get_n_labels_in_dir(output_dir, sequence_length)}")
    print(f"Number of positive labels in '{output_dir}': {n_pos_output}, number of negative labels: {n_neg_output}")


if __name__ == "__main__":
    main()
