# Supplementary material for: A machine learning assistant for detecting fraudulent activities in synchronous online programming exams
Source: PeerJ Comput Sci. 2025 Sep 9;11:e3159. doi: 10.7717/peerj-cs.3159 (PMC12453727; doi:10.7717/peerj-cs.3159)
Supplement: Supplemental Information 4 [file peerj-cs-11-3159-s004.zip › file_utils.py]

"""
This module contains utility functions to load and store datasets, store results, and create directories.
"""

import os
from typing import Any, Tuple, Dict, List

import numpy as np
import pandas as pd
from tensorflow.keras.preprocessing.image import load_img, img_to_array
import glob

from utils import create_csv_column_names_from_dict, create_csv_line_from_dict


def load_dataset_from_file(dir_name: str, figure_dim: Tuple[int, int], sequence_length: int) -> Tuple[np.ndarray, np.ndarray]:
    """
    Load a dataset from a directory containing images.
    :param dir_name: name of the directory containing the images
    :param figure_dim: the dimensions to which the images will be resized
    :param sequence_length: the number of images in each sequence
    :return: (image_sequences, labels) where image_sequences is a numpy
    array of shape (n, sequence_length, figure_dim[0], figure_dim[1], 3) and labels is a numpy array of shape (n,)
    """
    file_names_in_dir = sorted(os.listdir(dir_name))
    # list of sequence_length sequences of images
    image_sequences = []
    # labels for each image sequence
    labels = []
    # create the list of sequences and labels
    for i in range(len(file_names_in_dir) - (sequence_length - 1)):
        image_sequence = []
        for j in range(sequence_length):
            file_name = file_names_in_dir[i + j]
            full_file_name = os.path.join(dir_name, file_name)
            image = load_img(full_file_name, target_size=figure_dim)
            image_array = img_to_array(image) / 255.0
            #image_array = img_to_array(image) / 1.0 # for EfficientNetB0
            image_sequence.append(image_array)
        image_sequences.append(image_sequence)
        # the label is taken from the name of the last image in the sequence
        label = 1 if file_names_in_dir[i + (sequence_length-1)].endswith("_1.jpg") else 0
        labels.append(label)
    # shuffle the sequences and labels accordingly
    indices = np.random.permutation(len(image_sequences))
    image_sequences = [image_sequences[i] for i in indices]
    labels = [labels[i] for i in indices]
    # return the list of sequences and labels as numpy arrays
    return np.array(image_sequences), np.array(labels)


def balance_dataset(X_df_p: np.array, y_df_p: np.array) -> Tuple[np.ndarray, np.ndarray]:
    """Takes the X and y datasets and balances the classes"""
    # get the indices of the positive and negative samples
    positive_indices = np.where(y_df_p == 1)[0]
    negative_indices = np.where(y_df_p == 0)[0]
    # get the number of positive and negative samples
    n_positive = len(positive_indices)
    n_negative = len(negative_indices)
    # get the number of samples to remove
    n_to_remove = abs(n_positive - n_negative)
    # remove the samples with the highest index
    if n_positive > n_negative:
        indices_to_remove = positive_indices[-n_to_remove:]
    else:
        indices_to_remove = negative_indices[-n_to_remove:]
    # remove the samples with the highest index
    X_df_p = np.delete(X_df_p, indices_to_remove, axis=0)
    y_df_p = np.delete(y_df_p, indices_to_remove)
    return X_df_p, y_df_p


def create_dir_if_needed_from_filename(file_name: str) -> None:
    """
    Takes a full file name and creates the directory if it does not exist.
    :param file_name: the full name of the file
    """
    if not os.path.exists(os.path.dirname(file_name)):
        os.makedirs(os.path.dirname(file_name))


def create_dir_if_needed(dir_name: str) -> None:
    if not os.path.exists(dir_name):
        os.makedirs(dir_name)

def store_results(results: List[Dict[str, Any]], file_name: str) -> None:
    """
    Store the results in a csv file.
    :param results: the results to store
    :param file_name: the name of the file where the results will be stored
    """
    df = pd.DataFrame(results)
    create_dir_if_needed_from_filename(file_name)
    df.to_csv(file_name, index=False)


def store_results_line(file_name: str, hyperparameters: Dict[str, Any], val_metrics: Dict[str, Any], test_metrics: Dict[str, Any]) -> None:
    create_dir_if_needed_from_filename(file_name)
    line = ""
    if not os.path.exists(file_name):
        line += create_csv_column_names_from_dict(hyperparameters) + "," + \
                create_csv_column_names_from_dict(val_metrics) + "," + \
                create_csv_column_names_from_dict(test_metrics) + "\n"
    line += create_csv_line_from_dict(hyperparameters) + "," + \
            create_csv_line_from_dict(val_metrics) + "," + \
            create_csv_line_from_dict(test_metrics) + "\n"
    with open(file_name, 'a') as file:
        file.write(line)


def get_last_model_index(dir_name: str) -> int:
    """
    Get the index of the last model stored in the directory.
    :param dir_name: dir name
    :return: the index of the last model stored in the directory
    """
    if not os.path.exists(dir_name):
        return 0
    file_names = os.listdir(dir_name)
    indices = [int(model_name.split('-')[1].split('.')[0]) for model_name in file_names if model_name.startswith('modelo-')]
    if indices == []:
        return -1
    return max(indices)


def _get_first_model_index(dir_name: str) -> int:
    """
    Get the index of the first model stored in the directory.
    :param dir_name: dir name
    :return: the index of the first model stored in the directory
    """
    if not os.path.exists(dir_name):
        return 0
    file_names = os.listdir(dir_name)
    indices = [int(model_name.split('-')[1].split('.')[0]) for model_name in file_names if model_name.startswith('modelo-')]
    if indices == []:
        return -1
    return min(indices)


IMG_FILE_EXTENSIONS = ('png', 'jpg', 'jpeg', 'bmp', 'gif')


def get_n_labels_in_dir(dir_name: str, sequence_length: int) -> int:
    """Return the number of labels in the directory"""
    image_file_names = [f for f in os.listdir(dir_name) if f.lower().endswith(IMG_FILE_EXTENSIONS)]
    return len(image_file_names) - (sequence_length - 1)


def positive_file_name_ending(file_name: str) -> bool:
    """Return True if the file name ends with a positive label"""
    positive_endings = tuple(f"_1.{file_extension}" for file_extension in IMG_FILE_EXTENSIONS)
    return file_name.endswith(positive_endings)


def get_n_positive_and_negative_labels_in_dir(dir_name: str, sequence_length: int) -> Tuple[int, int]:
    """
    Given `dir_name` return the number of positive and negative samples
    :param dir_name: the name of the directory containing the images
    :param sequence_length: the number of images in each sequence
    :return: a tuple with the number of positive and negative samples in the directory
    """
    image_file_names = [f for f in os.listdir(dir_name) if f.lower().endswith(IMG_FILE_EXTENSIONS)]
    file_names_in_dir = sorted(image_file_names)
    total_n_labels = len(file_names_in_dir) - (sequence_length - 1)
    positive_labels = 0
    for i in range(total_n_labels):
        file_name = file_names_in_dir[i + sequence_length - 1]
        # the label is taken from the name of the last image in the sequence
        if positive_file_name_ending(file_name):
            positive_labels += 1
    return positive_labels, total_n_labels - positive_labels


def get_highest_version_of_file_in_folder(folder: str, original_file_name: str) -> int:
    """Gets the number of files in the folder with the given pattern"""
    if not original_file_name.startswith('aug_'):
        return 0
    # get the int between the first and second underscore
    first_underscore_index = original_file_name.find('_')
    second_underscore_index = original_file_name.find('_', first_underscore_index + 1)
    pattern = os.path.join(folder,
            original_file_name[: first_underscore_index+1] + "*" + original_file_name[second_underscore_index:])
    matching_files = glob.glob(pattern)
    return len(matching_files)
