# Supplementary material for: A machine learning assistant for detecting fraudulent activities in synchronous online programming exams
Source: PeerJ Comput Sci. 2025 Sep 9;11:e3159. doi: 10.7717/peerj-cs.3159 (PMC12453727; doi:10.7717/peerj-cs.3159)
Supplement: Supplemental Information 4 [file peerj-cs-11-3159-s004.zip › main_cnn_rnn_fine_tune.py]

"""
This script is used to fine-tune a CNN + RNN model using the best hyperparameters found in the hyperparameter search.
"""


import os
import shutil
import gc
from file_utils import load_dataset_from_file, get_last_model_index, store_results, create_dir_if_needed_from_filename, balance_dataset
from model import load_balanced_train_dataset, hyperparameter_search, create_model_CNN_RNN, train_model, evaluate_model, \
    fine_tune_model

train_dir = "imgs/train/augmented-full"
test_dir = "imgs/test"
models_dir = 'models'
results_file_name = 'results/fine-tune-cnn_rnn-std-val-loss.csv'


image_dims = (50, 50)
color_channels = 3
sequence_length = 2


hyperparameters_set = {
    'conv_layers': [1],
    'conv_filters': [8],  # for each layer is de double of the previous
    'conv_kernel_size': [3],
    'strides': [1, 2],
    'pool_size': [2],
    'conv_activation': ['relu'],
    'rnn': ['LSTM'],
    'rnn_activation': ['tanh'],
    'rnn_units': [32, 64],
    'optimizer': ['adam', 'RMSprop'],
    'batch_size': [64],
    'learning_rate': [0.001],
    'n_hidden_dense_layers': [1],
    'n_units_dense_layers': [16, 64],
    'dropout_rate': [0.0, 0.2, 0.5],
    'epochs': [100],
}


hyperparameters_set = {
    'conv_layers': [1],
    'conv_filters': [8],  # for each layer is de double of the previous
    'conv_kernel_size': [3],
    'strides': [1],
    'pool_size': [2],
    'conv_activation': ['relu'],
    'rnn': ['LSTM'],
    'rnn_activation': ['tanh'],
    'rnn_units': [64],
    'optimizer': ['RMSprop'],
    'batch_size': [64],
    'learning_rate': [0.001],
    'n_hidden_dense_layers': [1],
    'n_units_dense_layers': [64],
    'dropout_rate': [0.5],
    'epochs': [100],
}


def main():
    # delete the results file if it exists
    if os.path.exists(results_file_name): os.remove(results_file_name)
    if os.path.exists(models_dir): shutil.rmtree(models_dir)
    print("Loading train dataset...")
    X_train, y_train, X_val, y_val = load_balanced_train_dataset(train_dir, image_dims, sequence_length)
    print(f"Shape of X_train: {X_train.shape}, shape of y_train: {y_train.shape}")
    print(f"Shape of X_val: {X_val.shape}, shape of y_val: {y_val.shape}")
    print("Loading test dataset...")
    X_test, y_test = load_dataset_from_file(test_dir, image_dims, sequence_length)
    print("Searching hyperparameters...")
    for hyperparameters in hyperparameter_search(hyperparameters_set):
        # force garbage collection
        gc.collect()
        print(f"Hyperparameters set: {hyperparameters}")
        print("Creating model...")
        model = create_model_CNN_RNN(sequence_length, image_dims, hyperparameters, color_channels)
        print("Training model...")
        _, val_metrics = fine_tune_model(model, X_train, y_train, X_val, y_val, hyperparameters, models_dir)
        print("Testing models...")
        metrics = evaluate_model(model, X_test, y_test, val_metrics, hyperparameters, results_file_name)
        print(metrics)


if __name__ == '__main__':
    main()
