# Supplementary material for: A machine learning assistant for detecting fraudulent activities in synchronous online programming exams
Source: PeerJ Comput Sci. 2025 Sep 9;11:e3159. doi: 10.7717/peerj-cs.3159 (PMC12453727; doi:10.7717/peerj-cs.3159)
Supplement: Supplemental Information 4 [file peerj-cs-11-3159-s004.zip › main_cnn_rnn_grad_cam.py]

"""
This script is used interpret the CNN + RNN model using Grad-CAM for a sequence of images.
"""

import os
import shutil
import tensorflow as tf
from keras import Model

from file_utils import load_dataset_from_file, get_last_model_index, store_results, create_dir_if_needed_from_filename, \
    balance_dataset, create_dir_if_needed
from model import load_balanced_train_dataset, hyperparameter_search, create_model_CNN_RNN, train_model, evaluate_model, \
    fine_tune_model
from utils import create_file_name_from_hyperparameters
import numpy as np
import tensorflow as tf
import cv2
import matplotlib.pyplot as plt

train_dir = "imgs/train/augmented-full"
test_dir = "imgs/test"
models_dir = 'best_models'
gram_cam_imgs_dir = 'grad_cam_imgs'

image_dims = (50, 50)
color_channels = 3
sequence_length = 2

import numpy as np
import tensorflow as tf
from tensorflow.keras.models import Model
import cv2


def compute_gradcam_sequence(model, sequence, last_conv_layer_name, pred_index=1):
    """
    Compute Grad-CAM for a sequence of 2 images.
    Args:
        model: Your trained CNN+RNN model.
        sequence: Input of shape (2, H, W, 3).
        last_conv_layer_name: Name of the last convolutional layer.
        pred_index: 0 (no cheating) or 1 (cheating).
    Returns:
        heatmap1, heatmap2: Grad-CAM for each image in the sequence.
    """
    # Expand dims to (1, 2, H, W, 3) for batch processing
    sequence_batch = np.expand_dims(sequence, axis=0)

    # Create a sub-model that outputs the last conv layer + predictions
    grad_model = Model(
        inputs=model.inputs,
        outputs=[model.get_layer(last_conv_layer_name).output, model.output]
    )
    #print(f'Output shape: {grad_model.output_shape}')  # [(None, 64), (None, 1)]

    # Compute gradients for the sequence
    with tf.GradientTape() as tape:
        conv_outputs, predictions = grad_model(sequence_batch)
        loss = predictions[:, 0]  # Cheating or non-cheating class

    # Get gradients of the last conv layer (shape: (1, seq_len, H, W, channels))
    grads = tape.gradient(loss, conv_outputs)[0]  # Remove batch dim

    # Compute weights and CAM for each image in the sequence
    heatmaps = []
    for i in range(sequence.shape[0]):
        # Average gradients spatially for each image in the sequence
        # Dynamic axis handling based on actual shape
        if len(grads[i].shape) == 3:  # (H, W, C)
            weights = tf.reduce_mean(grads[i], axis=(0, 1))
        elif len(grads[i].shape) == 2:  # (W, C)
            weights = tf.reduce_mean(grads[i], axis=0)
        else:  # (C,)
            weights = grads[i]

        cam = conv_outputs[0][i] * weights

        # Resize and normalize heatmap
        h, w = sequence.shape[1], sequence.shape[2]
        heatmap = cv2.resize(np.array(cam), (w, h))
        # heatmap = cv2.resize(cam.numpy(), (w, h))
        heatmap = np.maximum(heatmap, 0)  # ReLU
        heatmap = heatmap / (heatmap.max() + 1e-8)  # Avoid division by zero
        heatmaps.append(heatmap)

    return heatmaps[0], heatmaps[1]  # heatmap1, heatmap2


# Visualize results
def plot_gradcam(img, heatmap, title="Grad-CAM", save_path=None):
    plt.figure()
    plt.imshow(img)  # overlaps the original image
    plt.imshow(heatmap, cmap="jet", alpha=0.5)
    #plt.title(title)
    plt.axis("off")
    if save_path:
        plt.savefig(save_path, bbox_inches='tight', pad_inches=0.1)
        plt.close()
    else:
        plt.show()


def main():
    # delete all the files in gram_cam_imgs_dir if it exists
    if os.path.exists(gram_cam_imgs_dir): shutil.rmtree(gram_cam_imgs_dir)
    create_dir_if_needed(gram_cam_imgs_dir)
    print("Loading test dataset...")
    X_test, y_test = load_dataset_from_file(test_dir, image_dims, sequence_length)
    # (m, sequence_length, H, W, C)
    print(f'Shape of X_test: {X_test.shape}, shape of y_test: {y_test.shape}')

    model_file_name = os.path.join(models_dir, 'CNN_RNN_model.keras')
    # load keras model from model_file_name
    cnn_rnn_model = tf.keras.models.load_model(model_file_name)

    # iterate through the test dataset
    for i in range(X_test.shape[0]):
        sequence = X_test[i]

        # Get Grad-CAM heatmaps
        heatmap1, heatmap2 = compute_gradcam_sequence(
            cnn_rnn_model,
            sequence,
            last_conv_layer_name="lstm_23",  # Replace with actual name
            pred_index=1  # Focus on cheating class
        )
        target_value = y_test[i]
        plot_gradcam(sequence[0], heatmap1, save_path=f"{gram_cam_imgs_dir}/img_{i}_1_heatmap_{target_value}.png")
        plot_gradcam(sequence[1], heatmap2, save_path=f"{gram_cam_imgs_dir}/img_{i}_2_heatmap_{target_value}.png")

        # sequence[0] as an image file (50, 50, 3), to 400x400, and consider that values are [0, 1]
        img1 = cv2.resize(sequence[0], (400, 400))
        img2 = cv2.resize(sequence[1], (400, 400))
        # Save the images
        cv2.imwrite(f"{gram_cam_imgs_dir}/img_{i}_1_target_{target_value}.png", img1 * 255)
        cv2.imwrite(f"{gram_cam_imgs_dir}/img_{i}_2_target_{target_value}.png", img2 * 255)


if __name__ == '__main__':
    main()
