# Supplementary material for: A machine learning assistant for detecting fraudulent activities in synchronous online programming exams
Source: PeerJ Comput Sci. 2025 Sep 9;11:e3159. doi: 10.7717/peerj-cs.3159 (PMC12453727; doi:10.7717/peerj-cs.3159)
Supplement: Supplemental Information 4 [file peerj-cs-11-3159-s004.zip › main_cnn_rnn_inference.py]

"""
This script is used to execute the CNN + RNN model as inference.
"""


import os
import shutil
import tensorflow as tf
from file_utils import load_dataset_from_file, get_last_model_index, store_results, create_dir_if_needed_from_filename, balance_dataset
from model import load_balanced_train_dataset, hyperparameter_search, create_model_CNN_RNN, train_model, evaluate_model, \
    fine_tune_model
from utils import create_file_name_from_hyperparameters

train_dir = "imgs/train/augmented-full"
test_dir = "imgs/test"
models_dir = 'best_models'
results_file_name = 'results/fine-tune-cnn_rnn-std-val-loss.csv'


image_dims = (50, 50)
color_channels = 3
sequence_length = 2


hyperparameters = {
    'conv_layers': [1],
    'conv_filters': [8],  # for each layer is de double of the previous
    'conv_kernel_size': [3],
    'strides': [1],
    'pool_size': [2],
    'conv_activation': ['relu'],
    'rnn': ['LSTM'],
    'rnn_activation': ['tanh'],
    'rnn_units': [64],
    'optimizer': ['RMSprop'],
    'batch_size': [64],
    'learning_rate': [0.001],
    'n_hidden_dense_layers': [1],
    'n_units_dense_layers': [64],
    'dropout_rate': [0.5]
}


def main():
    print("Loading test dataset...")
    X_test, y_test = load_dataset_from_file(test_dir, image_dims, sequence_length)

    model_file_name = os.path.join(models_dir, f'{create_file_name_from_hyperparameters(hyperparameters)}.keras')
    # load keras model from model_file_name
    model = tf.keras.models.load_model(model_file_name)

    print("Testing models...")
    metrics = evaluate_model(model, X_test, y_test)
    print(metrics)


if __name__ == '__main__':
    main()
