# Supplementary material for: A machine learning assistant for detecting fraudulent activities in synchronous online programming exams
Source: PeerJ Comput Sci. 2025 Sep 9;11:e3159. doi: 10.7717/peerj-cs.3159 (PMC12453727; doi:10.7717/peerj-cs.3159)
Supplement: Supplemental Information 4 [file peerj-cs-11-3159-s004.zip › main_optical_flow_search.py]

"""
This script is used to search the best hyperparameters for the optical flow model.
"""

import os
import gc
from file_utils import load_dataset_from_file, get_last_model_index, store_results, create_dir_if_needed_from_filename, balance_dataset
from metrics import keras_f1_score, keras_f2_score
from model import load_balanced_train_dataset, hyperparameter_search, create_model_CNN_RNN, train_model, evaluate_model
import tensorflow as tf
from tensorflow.keras import layers, models
from tensorflow.keras.optimizers import Adam
from tensorflow.keras.callbacks import EarlyStopping, ReduceLROnPlateau
import cv2
import numpy as np

from utils import create_file_name_from_hyperparameters

train_dir = "imgs/train/augmented-full"
test_dir = "imgs/test"
models_dir = 'models'

results_file_name = 'results/search-optical-flow.csv'


image_dims = (50, 50)
color_channels = 3
sequence_length = 2


hyperparameters_set = {
    'of_algo': ['farneback', 'lucas-kanade', 'horn-schunck'],
    'conv_layers': [1, 2, 3],
    'dropout': [0.0, 0.2, 0.5],
    'optimizer': ['adam', 'adamax', 'RMSprop'],
    'batch_size': [32, 64, 128],
    'learning_rate': [0.001, 0.01, 0.1],
    'n_units_dense_layers': [64, 128, 256, 512],
    'epochs': [10],
}

hyperparameters_set = {
    'of_algo': ['farneback'],  # fixed
    'conv_layers': [3],  # fixed
    'dropout': [0.5],  # fixed
    'optimizer': ['adam'],  # fixed
    'batch_size': [32],  # fixed
    'learning_rate': [0.001],  # fixed
    'n_units_dense_layers': [256],  # fixed
    'epochs': [10],  # fixed
}

def compute_optical_flow(images, method='farneback'):
    """
    Compute dense optical flow between consecutive frames using the specified method.

    Parameters:
        images (numpy array): batch of image sequences (batch_size, sequence_length, height, width, channels)
        method (str): 'farneback', 'lucas-kanade', or 'horn-schunck'

    Returns:
        numpy array: optical flow magnitude and angle (batch_size, height, width, 2)
    """
    flows = []

    for seq in images:
        prev = cv2.cvtColor(seq[0].astype('uint8'), cv2.COLOR_RGB2GRAY)
        next_ = cv2.cvtColor(seq[1].astype('uint8'), cv2.COLOR_RGB2GRAY)

        if method.lower() == 'farneback':
            flow = cv2.calcOpticalFlowFarneback(
                prev, next_, None,
                pyr_scale=0.5, levels=3, winsize=15,
                iterations=3, poly_n=5, poly_sigma=1.2, flags=0
            )

        elif method.lower() == 'lucas-kanade':
            # Params for Lucas-Kanade optical flow
            feature_params = dict(maxCorners=100, qualityLevel=0.3, minDistance=7, blockSize=7)
            lk_params = dict(winSize=(15, 15), maxLevel=2,
                             criteria=(cv2.TERM_CRITERIA_EPS | cv2.TERM_CRITERIA_COUNT, 10, 0.03))

            p0 = cv2.goodFeaturesToTrack(prev, mask=None, **feature_params)
            if p0 is not None:
                p1, st, err = cv2.calcOpticalFlowPyrLK(prev, next_, p0, None, **lk_params)
                flow = np.zeros((prev.shape[0], prev.shape[1], 2), dtype=np.float32)
                for i, (pt1, pt2) in enumerate(zip(p0[st == 1], p1[st == 1])):
                    x1, y1 = pt1.ravel()
                    x2, y2 = pt2.ravel()
                    flow[int(y1), int(x1)] = [x2 - x1, y2 - y1]
            else:
                flow = np.zeros((prev.shape[0], prev.shape[1], 2), dtype=np.float32)

        elif method.lower() == 'horn-schunck':
            flow = horn_schunck(prev, next_)

        else:
            raise ValueError("Unsupported method: choose 'farneback', 'lucas-kanade', or 'horn-schunck'")

        # Convert from cartesian to polar coordinates
        magnitude, angle = cv2.cartToPolar(flow[..., 0], flow[..., 1])
        magnitude = cv2.normalize(magnitude, None, 0, 1, cv2.NORM_MINMAX)
        angle = angle / (2 * np.pi)
        flows.append(np.stack([magnitude, angle], axis=-1))

    return np.array(flows)


# Horn-Schunck implementation (simplified)
def horn_schunck(im1, im2, alpha=1.0, iterations=100):
    im1 = im1.astype(np.float32) / 255.0
    im2 = im2.astype(np.float32) / 255.0

    # Compute gradients
    Ix = cv2.Sobel(im1, cv2.CV_32F, 1, 0, ksize=3)
    Iy = cv2.Sobel(im1, cv2.CV_32F, 0, 1, ksize=3)
    It = im2 - im1

    # Initialize flow vectors
    u = np.zeros(im1.shape)
    v = np.zeros(im1.shape)

    # Averaging kernel
    kernel = np.array([[1 / 12, 1 / 6, 1 / 12],
                       [1 / 6, 0, 1 / 6],
                       [1 / 12, 1 / 6, 1 / 12]])

    for _ in range(iterations):
        u_avg = cv2.filter2D(u, -1, kernel)
        v_avg = cv2.filter2D(v, -1, kernel)

        der = (Ix * u_avg + Iy * v_avg + It) / (alpha ** 2 + Ix ** 2 + Iy ** 2)
        u = u_avg - Ix * der
        v = v_avg - Iy * der

    return np.stack((u, v), axis=-1)


def build_optical_flow_model(input_shape=(image_dims[0], image_dims[1], sequence_length), n_conv_layers:int=3,
                             dense_neurons:int=128, dropout:float=0.5):
    """
    Build a CNN model to classify optical flow patterns
    """
    ann_layers = [
        # Input layer
        layers.Input(shape=input_shape),
    ]
    if n_conv_layers >= 1:
        ann_layers.extend([
            layers.Conv2D(32, (3, 3), activation='relu', padding='same'),
            layers.BatchNormalization(),
            layers.MaxPooling2D((2, 2))
        ])
    if n_conv_layers >= 2:
        ann_layers.extend([
            layers.Conv2D(64, (3, 3), activation='relu', padding='same'),
            layers.BatchNormalization(),
            layers.MaxPooling2D((2, 2))
        ])
    if n_conv_layers >= 3:
        ann_layers.extend([
            layers.Conv2D(128, (3, 3), activation='relu', padding='same'),
            layers.BatchNormalization(),
            layers.MaxPooling2D((2, 2))
            ])
    ann_layers.extend([
        # Flatten and dense layers
        layers.Flatten(),
        layers.Dense(dense_neurons, activation='relu'),
        layers.Dropout(dropout),
        layers.Dense(1, activation='sigmoid')
    ])
    # Create the model
    model = models.Sequential(ann_layers)
    return model


def train_optical_flow(model_p, X_train_flow, y_train, X_val_flow, y_val,
                       learning_rate, optimizer_name:str,
                       batch_size, epochs):
    """
    Train the optical flow model with the given training and validation data.

    Parameters:
    - X_train_flow: Training optical flow data
    - y_train: Training labels
    - X_val_flow: Validation optical flow data
    - y_val: Validation labels
    - input_shape: Shape of the input data (default: (50, 50, 2))
    - learning_rate: Learning rate for the optimizer (default: 1e-4)
    - batch_size: Batch size for training (default: 32)
    - epochs: Number of epochs for training (default: 100)

    Returns:
    - history: Training history object
    - model: Trained optical flow model
    """
    if optimizer_name == 'adam':
        optimizer = Adam(learning_rate=learning_rate)
    elif optimizer_name == 'adamax':
        optimizer = tf.keras.optimizers.Adamax(learning_rate=learning_rate)
    elif optimizer_name == 'RMSprop':
        optimizer = tf.keras.optimizers.RMSprop(learning_rate=learning_rate)
    else:
        raise ValueError(f"Unsupported optimizer: {optimizer_name}")
    # Compile the model
    model_p.compile(
        optimizer=optimizer,
        loss='binary_crossentropy',
        metrics=['accuracy', tf.keras.metrics.Precision(name='precision'),
                           tf.keras.metrics.Recall(name='recall'), keras_f1_score, keras_f2_score]
    )
    model_p.summary()

    # Callbacks
    callbacks = [
        EarlyStopping(patience=2, restore_best_weights=True)
        #,ReduceLROnPlateau(factor=0.1, patience=5)
    ]

    # Train the model
    history = model_p.fit(
        X_train_flow, y_train,
        validation_data=(X_val_flow, y_val),
        batch_size=batch_size,
        epochs=epochs,
        callbacks=callbacks,
        verbose=1
    )

    return history, model_p


def main():
    # delete the results file if it exists
    if os.path.exists(results_file_name): os.remove(results_file_name)
    print("Loading train dataset...")
    X_train, y_train, X_val, y_val = load_balanced_train_dataset(train_dir, image_dims, sequence_length)
    print(f"Shape of X_train: {X_train.shape}, shape of y_train: {y_train.shape}")
    print(f"Shape of X_val: {X_val.shape}, shape of y_val: {y_val.shape}")
    print("Loading test dataset...")
    X_test, y_test = load_dataset_from_file(test_dir, image_dims, sequence_length)

    # Precompute optical flow for training and validation sets
    image_shape = (image_dims[0], image_dims[1], 2)  # 2 channels for magnitude and angle

    print("Searching hyperparameters...")
    for hyperparameters in hyperparameter_search(hyperparameters_set):
        # force garbage collection
        gc.collect()
        print(f"Hyperparameters set: {hyperparameters}")

        X_train_flow = compute_optical_flow(X_train, hyperparameters['of_algo'])
        X_val_flow = compute_optical_flow(X_val)
        X_test_flow = compute_optical_flow(X_test)

        #print(f"Shape of X_train_flow: {X_train_flow.shape}")
        #print(f"Shape of X_val_flow: {X_val_flow.shape}")
        #print(f"Shape of X_test_flow: {X_test_flow.shape}")

        print("Creating model...")

        flow_model = build_optical_flow_model(image_shape, hyperparameters['conv_layers'],
                                              hyperparameters['n_units_dense_layers'], hyperparameters['dropout'])
        train_optical_flow(flow_model, X_train_flow, y_train, X_val_flow, y_val,
                           learning_rate=hyperparameters['learning_rate'],
                           optimizer_name=hyperparameters['optimizer'],
                           batch_size=hyperparameters['batch_size'],
                           epochs=hyperparameters['epochs'])

        # Evaluate the model
        metrics = evaluate_model(flow_model, X_test_flow, y_test, hyperparameters=hyperparameters, results_file_name=results_file_name)
        print(f"Test metrics: {metrics}")
        model_file_name = os.path.join(models_dir, f'{create_file_name_from_hyperparameters(hyperparameters)}.keras')
        # Save the model
        flow_model.save(model_file_name)


if __name__ == '__main__':
    main()
