# Supplementary material for: A machine learning assistant for detecting fraudulent activities in synchronous online programming exams
Source: PeerJ Comput Sci. 2025 Sep 9;11:e3159. doi: 10.7717/peerj-cs.3159 (PMC12453727; doi:10.7717/peerj-cs.3159)
Supplement: Supplemental Information 4 [file peerj-cs-11-3159-s004.zip › main_transfer_learning_search.py]

"""
This script is used to search for the best hyperparameters for the transfer learning model.
"""

import os
import gc
from file_utils import load_dataset_from_file, get_last_model_index, store_results, create_dir_if_needed_from_filename, balance_dataset
from model import load_balanced_train_dataset, hyperparameter_search, create_model_CNN_RNN, train_model, evaluate_model, \
    create_model_transfer_learning
from keras.applications import ResNet50, EfficientNetB0, MobileNetV2, VGG16, VGG19, NASNetMobile, MobileNetV3Small, InceptionV3, Xception, InceptionResNetV2

train_dir = "imgs/train/augmented-full"
test_dir = "imgs/test"
models_dir = 'models'
results_file_name = 'results/kkk.csv'


image_dims = (50, 50)
color_channels = 3
sequence_length = 2


hyperparameters_set = {
    'trained_model': [ResNet50, MobileNetV2, EfficientNetB0, NASNetMobile, VGG16, VGG19, MobileNetV3Small],
    'rnn': ['LSTM'],  # 'GRU'
    'rnn_activation': ['tanh'],
    'rnn_units': [32],  # [16, 32, 64]
    'optimizer': ['adam'],  # 'adamax', 'RMSprop'
    'batch_size': [32],  # 64, 128
    'learning_rate': [0.001],  # 0.01, 0.1
    'n_hidden_dense_layers': [0, 1],
    'n_units_dense_layers': [16, 32],  # 64
    'dropout_rate': [0.0, 0.2],  # 0.5
    'epochs': [10],
}

hyperparameters_set = {
    'trained_model': [ResNet50], #[ResNet50, MobileNetV2, EfficientNetB0, NASNetMobile, VGG16, VGG19, MobileNetV3Small],
    'rnn': ['LSTM'],  # 'GRU'
    'rnn_activation': ['tanh'],
    'rnn_units': [32],  # [16, 32, 64]
    'optimizer': ['adam'],  # 'adamax', 'RMSprop'
    'batch_size': [32],  # 64, 128
    'learning_rate': [0.001],  # 0.01, 0.1
    'n_hidden_dense_layers': [0],
    'n_units_dense_layers': [16],  # 64
    'dropout_rate': [0.2],  # 0.5
    'epochs': [10],
}

def main():
    # delete the results file if it exists
    if os.path.exists(results_file_name): os.remove(results_file_name)
    print("Loading train dataset...")
    X_train, y_train, X_val, y_val = load_balanced_train_dataset(train_dir, image_dims, sequence_length)
    print(f"Shape of X_train: {X_train.shape}, shape of y_train: {y_train.shape}")
    print(f"Shape of X_val: {X_val.shape}, shape of y_val: {y_val.shape}")
    print("Loading test dataset...")
    X_test, y_test = load_dataset_from_file(test_dir, image_dims, sequence_length)
    print("Searching hyperparameters...")
    for hyperparameters in hyperparameter_search(hyperparameters_set):
        # force garbage collection
        gc.collect()
        print(f"Hyperparameters set: {hyperparameters}")
        print("Creating model...")
        model = create_model_transfer_learning(sequence_length, image_dims, hyperparameters, color_channels)
        print("Training model...")
        _, val_metrics = train_model(model, X_train, y_train, X_val, y_val, hyperparameters)
        print("Testing models...")
        metrics = evaluate_model(model, X_test, y_test, val_metrics, hyperparameters, results_file_name)
        print(metrics)


if __name__ == '__main__':
    main()
