# Supplementary material for: A machine learning assistant for detecting fraudulent activities in synchronous online programming exams
Source: PeerJ Comput Sci. 2025 Sep 9;11:e3159. doi: 10.7717/peerj-cs.3159 (PMC12453727; doi:10.7717/peerj-cs.3159)
Supplement: Supplemental Information 4 [file peerj-cs-11-3159-s004.zip › mcnemar_test.py]

"""
This script performs McNemar's test to compare the performance of two classification models on a test dataset.
Modify the `model_a_filename` and `model_b_filename` variables to specify the models you want to compare.
"""

import numpy as np
import os
import tensorflow as tf
from scipy.stats import chi2
from file_utils import load_dataset_from_file
from metrics import keras_f1_score, keras_f2_score


test_dir = "imgs/test"
models_dir = 'best_models'

# Replace with the actual filenames of the two models you want to compare
model_a_filename = 'CNN_RNN_model.keras'
model_b_filename = 'trained_model-MobileNetV2_rnn-LSTM_rnn_activation-tanh_rnn_units-32_optimizer-adam_batch_size-32_learning_rate-0_001_n_hidden_layers-0_n_units_dense-32_dropout-0_2_.keras'

image_dims = (50, 50)
color_channels = 3
sequence_length = 2


def mcnemar_test(y_true, y_pred1, y_pred2) -> dict[str, any]:
    """
    Perform McNemar's test to compare two classification models.

    Args:
        y_true: Ground truth (correct) labels
        y_pred1: Predictions from model 1
        y_pred2: Predictions from model 2

    Returns:
        A dictionary containing:
        - contingency_table: The 2x2 contingency table
        - statistic: The chi-squared statistic
        - p_value: The p-value of the test
    """
    # Create contingency table
    a = np.sum((y_pred1 == y_true) & (y_pred2 == y_true))  # Both correct
    b = np.sum((y_pred1 == y_true) & (y_pred2 != y_true))  # Model 1 correct, Model 2 wrong
    c = np.sum((y_pred1 != y_true) & (y_pred2 == y_true))  # Model 1 wrong, Model 2 correct
    d = np.sum((y_pred1 != y_true) & (y_pred2 != y_true))  # Both wrong

    contingency_table = np.array([[a, b], [c, d]])

    # Calculate McNemar's statistic (with continuity correction)
    statistic = (abs(b - c) - 1) ** 2 / (b + c) if (b + c) > 0 else 0
    p_value = 1 - chi2.cdf(statistic, df=1)

    return {
        'contingency_table': contingency_table,
        'statistic': statistic,
        'p_value': p_value
    }


def main() -> None:
    print("Loading test dataset...")
    X_test, y_test = load_dataset_from_file(test_dir, image_dims, sequence_length)
    print(f"Shape of X_test: {X_test.shape}, shape of y_test: {y_test.shape}")

    full_model_a_filename = os.path.join(models_dir, model_a_filename)
    model_a = tf.keras.models.load_model(full_model_a_filename)
    y_model_a_proba = model_a.predict(X_test)
    y_model_a_pred = (y_model_a_proba > 0.5).astype(int).flatten()  # Convert probabilities to binary predictions

    full_model_b_filename = os.path.join(models_dir, model_b_filename)
    model_b = tf.keras.models.load_model(full_model_b_filename)
    y_model_b_proba = model_b.predict(X_test)
    y_model_b_pred = (y_model_b_proba > 0.5).astype(int).flatten()  # Convert probabilities to binary predictions

    print(f"Shape of test labels: {y_test.shape}")
    print(f"Shape of predictions from model A: {y_model_a_pred.shape}")
    print(f"Shape of predictions from model B: {y_model_b_pred.shape}")
    results = mcnemar_test(y_test, y_model_a_pred, y_model_b_pred)

    print("Contingency Table:")
    print(results['contingency_table'])
    print(f"\nMcNemar's Chi-squared Statistic: {results['statistic']:.4f}")
    print(f"p-value: {results['p_value']:.4f}")

    # Interpretation
    alpha = 0.05
    if results['p_value'] < alpha:
        print("\nConclusion: There is a statistically significant difference between the models (p < 0.05)")
    else:
        print("\nConclusion: No statistically significant difference between the models (p ≥ 0.05)")


# Example usage:
if __name__ == "__main__":
    main()
