# Supplementary material for: A machine learning assistant for detecting fraudulent activities in synchronous online programming exams
Source: PeerJ Comput Sci. 2025 Sep 9;11:e3159. doi: 10.7717/peerj-cs.3159 (PMC12453727; doi:10.7717/peerj-cs.3159)
Supplement: Supplemental Information 4 [file peerj-cs-11-3159-s004.zip › metrics.py]

"""
This module contains functions for evaluating the performance of a model.
"""

import os
from typing import Any, Tuple

import numpy as np
import pandas as pd
from keras import Model
from tensorflow import keras
from tensorflow.keras.preprocessing.image import load_img, img_to_array
from tensorflow.keras.models import Sequential
from tensorflow.keras.layers import Conv2D, MaxPooling2D, Flatten, Dense, TimeDistributed, LSTM, GRU
from tensorflow.keras.models import load_model
import tensorflow as tf
from file_utils import load_dataset_from_file, get_last_model_index, store_results
from tensorflow.keras import backend as K

def get_precision_and_recall(model: Model, X_test: np.array, y_test: np.array) -> Tuple[float, float]:
    """Get the precision and recall of the model"""
    y_pred_proba = model.predict(X_test)
    y_pred = (y_pred_proba > 0.5).astype(int)
    true_positives = np.sum(np.logical_and(y_test == 1, y_pred == 1))
    false_positives = np.sum(np.logical_and(y_test == 0, y_pred == 1))
    false_negatives = np.sum(np.logical_and(y_test == 1, y_pred == 0))
    precision = true_positives / (true_positives + false_positives)
    recall = true_positives / (true_positives + false_negatives)
    return precision, recall


def f_score(beta: float, precision: float, recall: float) -> float:
    """Get the F-beta score of the model"""
    return (1 + beta ** 2) * (precision * recall) / ((beta ** 2) * precision + recall)


@keras.saving.register_keras_serializable()
def keras_f1_score(y_true, y_pred):
    y_true = K.cast(y_true, dtype='float32')
    y_pred_binary = K.cast(K.round(y_pred), dtype='float32')
    # True positives, false positives, false negatives
    tp = K.sum(y_true * y_pred_binary)
    fp = K.sum((1 - y_true) * y_pred_binary)
    fn = K.sum(y_true * (1 - y_pred_binary))
    # Precision and recall calculations
    precision = tp / (tp + fp + K.epsilon())
    recall = tp / (tp + fn + K.epsilon())
    # F1 score calculation
    f1_score = (2 * precision * recall) / (precision + recall + K.epsilon())
    return f1_score


@keras.saving.register_keras_serializable()
def keras_f2_score(y_true, y_pred):
    y_true = K.cast(y_true, dtype='float32')
    y_pred_binary = K.cast(K.round(y_pred), dtype='float32')
    tp = K.sum(y_true * y_pred_binary)
    fp = K.sum((1 - y_true) * y_pred_binary)
    fn = K.sum(y_true * (1 - y_pred_binary))
    precision = tp / (tp + fp + K.epsilon())
    recall = tp / (tp + fn + K.epsilon())
    return (5 * precision * recall) / (4 * precision + recall + K.epsilon())


@keras.saving.register_keras_serializable()
def keras_f2_loss(y_true, y_pred):
    # Cast y_true to float32 to avoid type mismatch
    y_true = tf.cast(y_true, tf.float32)
    # Clip predictions to avoid NaNs or infinities in cases of very small or large values
    y_pred = tf.clip_by_value(y_pred, K.epsilon(), 1 - K.epsilon())
    # Compute true positives, predicted positives, and actual positives
    true_positives = K.sum(y_true * y_pred)
    predicted_positives = K.sum(y_pred)
    actual_positives = K.sum(y_true)
    # Compute precision and recall
    precision = true_positives / (predicted_positives + K.epsilon())
    recall = true_positives / (actual_positives + K.epsilon())
    # Compute F2 score
    f2 = (5 * precision * recall) / (4 * precision + recall + K.epsilon())
    # Return the negative F2 score to minimize it during training
    return 1 - f2
