# Supplementary material for: A machine learning assistant for detecting fraudulent activities in synchronous online programming exams
Source: PeerJ Comput Sci. 2025 Sep 9;11:e3159. doi: 10.7717/peerj-cs.3159 (PMC12453727; doi:10.7717/peerj-cs.3159)
Supplement: Supplemental Information 4 [file peerj-cs-11-3159-s004.zip › model.py]

"""
Module to create, train and evaluate a model. Both CNN + RNN and transfer learning models are supported.
"""

import os
from itertools import product
from typing import Any, Tuple, Dict, List
import tensorflow as tf
import numpy as np
from keras import Model
from tensorflow.keras.models import Sequential
from tensorflow.keras.layers import Conv2D, MaxPooling2D, Flatten, Dense, TimeDistributed, LSTM, GRU, Dropout
from tensorflow.keras.callbacks import EarlyStopping, ModelCheckpoint
from file_utils import load_dataset_from_file, get_last_model_index, store_results, create_dir_if_needed_from_filename, \
    balance_dataset, store_results_line, create_dir_if_needed
from metrics import get_precision_and_recall, f_score, keras_f2_score, keras_f1_score, keras_f2_loss
from utils import create_file_name_from_hyperparameters
from keras.callbacks import ReduceLROnPlateau


def create_model_CNN_RNN(sequence_length_p: int, image_dims_p: Tuple[int, int], hyperparameters: Dict[str, Any],
                         color_channels: int) -> Model:
    """Create a model with the given hyperparameters"""
    model = Sequential()
    conv_2d = Conv2D(int(hyperparameters['conv_filters']),
                     kernel_size=(int(hyperparameters['conv_kernel_size']), int(hyperparameters['conv_kernel_size'])),
                     strides=hyperparameters['strides'],
                     padding='same',
                     activation=hyperparameters['conv_activation'])
    model.add(TimeDistributed(conv_2d, input_shape=(sequence_length_p, image_dims_p[0], image_dims_p[1], color_channels)))
    max_pooling_2d = MaxPooling2D(pool_size=(int(hyperparameters['pool_size']), int(hyperparameters['pool_size'])),
                                  padding='valid')
    model.add(TimeDistributed(max_pooling_2d))
    if hyperparameters['conv_layers'] >= 2:
        conv_2d = Conv2D(int(hyperparameters['conv_filters'])*2,
                                        kernel_size=(int(hyperparameters['conv_kernel_size']), int(hyperparameters['conv_kernel_size'])),
                                         strides=hyperparameters['strides'],
                                         padding='same',
                                         activation=hyperparameters['conv_activation'])
        model.add(TimeDistributed(conv_2d))
        max_pooling_2d = MaxPooling2D(pool_size=(int(hyperparameters['pool_size']), int(hyperparameters['pool_size'])),
                                      padding='valid')
        model.add(TimeDistributed(max_pooling_2d))
    if hyperparameters['conv_layers'] >= 3:
        conv_2d = Conv2D(int(hyperparameters['conv_filters'])*3,
                                         kernel_size=(int(hyperparameters['conv_kernel_size']), int(hyperparameters['conv_kernel_size'])),
                                         strides=hyperparameters['strides'],
                                         padding='same',
                                         activation=hyperparameters['conv_activation'])
        model.add(TimeDistributed(conv_2d))
        max_pooling_2d = MaxPooling2D(pool_size=(int(hyperparameters['pool_size']), int(hyperparameters['pool_size'])),
                                      padding='valid')
        model.add(TimeDistributed(max_pooling_2d))
    model.add(TimeDistributed(Flatten()))
    if hyperparameters['rnn'] == 'LSTM':
        model.add(LSTM(int(hyperparameters['rnn_units']), activation=hyperparameters['rnn_activation']))
    if hyperparameters['rnn'] == 'GRU':
        model.add(GRU(int(hyperparameters['rnn_units']), activation=hyperparameters['rnn_activation']))
    if hyperparameters['dropout_rate'] > 0.0:
        model.add(Dropout(hyperparameters['dropout_rate']))
    if hyperparameters['n_hidden_dense_layers'] >= 1:
        model.add(Dense(hyperparameters['n_units_dense_layers'], activation='relu'))
    model.add(Dense(1, activation='sigmoid'))
    # model compilation
    model.compile(optimizer=create_optimizer(hyperparameters['optimizer'], hyperparameters['learning_rate']),
                  loss='binary_crossentropy',
                  #loss=keras_f2_loss,
                  metrics=['accuracy', tf.keras.metrics.Precision(name='precision'),
                           tf.keras.metrics.Recall(name='recall'), keras_f1_score, keras_f2_score])
    model.summary()
    return model


def create_model_transfer_learning(sequence_length_p: int, image_dims_p: Tuple[int, int], hyperparameters: Dict[str, Any],
                         color_channels: int) -> Model:
    """Create a model with the given hyperparameters"""
    model = Sequential()
    trained_model = hyperparameters['trained_model']
    base_model = trained_model(weights='imagenet', include_top=False,
                              input_shape=(image_dims_p[0], image_dims_p[1], color_channels))
    # Freeze the CNN layers for transfer learning
    for layer in base_model.layers:
        layer.trainable = False
    # Apply TimeDistributed to use CNN model independently on each frame
    input_shape = (sequence_length_p, image_dims_p[0], image_dims_p[1], color_channels)
    model.add(TimeDistributed(base_model, input_shape=input_shape))
    # Flatten the output of the CNN model for each frame
    model.add(TimeDistributed(Flatten()))
    if hyperparameters['rnn'] == 'LSTM':
        model.add(LSTM(int(hyperparameters['rnn_units']), activation=hyperparameters['rnn_activation']))
    if hyperparameters['rnn'] == 'GRU':
        model.add(GRU(int(hyperparameters['rnn_units']), activation=hyperparameters['rnn_activation']))
    if hyperparameters['dropout_rate'] > 0.0:
        model.add(Dropout(hyperparameters['dropout_rate']))
    if hyperparameters['n_hidden_dense_layers'] >= 1:
        model.add(Dense(hyperparameters['n_units_dense_layers'], activation='relu'))
    model.add(Dense(1, activation='sigmoid'))
    # model compilation
    model.compile(optimizer=create_optimizer(hyperparameters['optimizer'], hyperparameters['learning_rate']),
                  loss='binary_crossentropy',
                  #loss=keras_f2_loss,
                  metrics=['accuracy', tf.keras.metrics.Precision(name='precision'),
                           tf.keras.metrics.Recall(name='recall'), keras_f1_score, keras_f2_score])
    model.summary()
    return model


def create_optimizer(optimizer_name: str, learning_rate: float) -> Any:
    if optimizer_name == 'adam':
        return tf.keras.optimizers.Adam(learning_rate=learning_rate)
    if optimizer_name == 'adamax':
        return tf.keras.optimizers.Adamax(learning_rate=learning_rate)
    if optimizer_name == 'RMSprop':
        return tf.keras.optimizers.RMSprop(learning_rate=learning_rate)
    raise ValueError(f"Unknown optimizer: {optimizer_name}")


def load_balanced_train_dataset(images_folder: str, image_dims_p: Tuple[int, int], sequence_length: int,
                                validation_split: float = 0.2) \
        -> Tuple[np.array, np.ndarray, np.ndarray, np.ndarray]:
    X_train_unbalanced, y_train_unbalanced = load_dataset_from_file(images_folder, image_dims_p, sequence_length)
    X_train, y_train = balance_dataset(X_train_unbalanced, y_train_unbalanced)
    X_train, y_train, X_val, y_val = (X_train[:-int(len(X_train)*validation_split)], y_train[:-int(len(y_train)*validation_split)],
                                      X_train[-int(len(X_train)*validation_split):], y_train[-int(len(y_train)*validation_split):])
    return X_train, y_train, X_val, y_val


def train_model(model: Model, X_train_p: np.array, y_train_p: np.array, X_val_p: np.array, y_val_p: np.array,
                hyperparameters: Dict[str, Any]) -> Tuple[Model, Dict[str, Any]]:
    """Train the model with the given hyperparameters"""
    early_stopping = EarlyStopping(monitor='val_loss',
                                   #monitor='val_keras_f2_score',
                                   patience=2, restore_best_weights=True, verbose=1)
    history = model.fit(X_train_p, y_train_p, validation_data=(X_val_p, y_val_p), verbose=1,
              epochs=int(hyperparameters['epochs']), batch_size=int(hyperparameters['batch_size']),
              #class_weight={0: 1.0, 1: 2.0},  # class weights to make recall more important (f2 score)
              callbacks=[early_stopping])
    val_metrics = {'val_loss':  max(history.history['val_loss']),
                   'val_accuracy': max(history.history['val_accuracy']),
                   'val_precision': max(history.history['val_precision']),
                   'val_recall': max(history.history['val_recall']),
                   'val_keras': max(history.history['val_keras_f1_score']),
                   'val_f2': max(history.history['val_keras_f2_score'])}
    return model, val_metrics


def fine_tune_model(model: Model, X_train_p: np.array, y_train_p: np.array, X_val_p: np.array, y_val_p: np.array,
                hyperparameters: Dict[str, Any], output_dir: str) -> Tuple[Model, Dict[str, Any]]:
    """Train the model with the given hyperparameters"""
    early_stopping = EarlyStopping(monitor='val_loss',
                                   #monitor='val_keras_f2_score',
                                   patience=20, restore_best_weights=True, verbose=1)
    create_dir_if_needed(output_dir)
    model_file_name = os.path.join(output_dir, f'{create_file_name_from_hyperparameters(hyperparameters)}.keras')
    model_checkpoint = ModelCheckpoint(filepath=model_file_name,  # Path to save the model
                                       monitor='val_loss',  # Monitor validation loss
                                       #monitor='val_keras_f2_score',  # Monitor validation loss
                                       save_best_only=True,  # Save only the best model
                                       save_weights_only=False)  # Save the entire model, not just weights
    reduce_lr = ReduceLROnPlateau(monitor='val_loss',
                                  #monitor='val_keras_f2_score',  # Monitor the validation loss
                                  factor=0.2,  # Reduce the learning rate by a factor of 0.2
                                  patience=5,  # Number of epochs with no improvement before reducing LR
                                  verbose=1,  # Print a message when learning rate is reduced
                                  min_lr=1e-6)
    history = model.fit(X_train_p, y_train_p, validation_data=(X_val_p, y_val_p), verbose=1,
              epochs=int(hyperparameters['epochs']), batch_size=int(hyperparameters['batch_size']),
              #class_weight={0: 1.0, 1: 2.0},  # class weights to make recall more important (f2 score)
              callbacks=[early_stopping, model_checkpoint, reduce_lr])
    val_metrics = {'val_loss':  max(history.history['val_loss']),
                   'val_accuracy': max(history.history['val_accuracy']),
                   'val_precision': max(history.history['val_precision']),
                   'val_recall': max(history.history['val_recall']),
                   'val_keras': max(history.history['val_keras_f1_score']),
                   'val_f2': max(history.history['val_keras_f2_score'])}
    return model, val_metrics


def hyperparameter_search(hyperparameters_set_p: Dict[str, Any]) -> Dict[str, Any]:
    # Extract keys and lists of values
    keys = list(hyperparameters_set_p.keys())
    value_lists = list(hyperparameters_set_p.values())
    # Generate all combinations using itertools.product
    for combination in product(*value_lists):
        # Yield a dictionary for each combination
        yield {key: value for key, value in zip(keys, combination)}


def evaluate_model(model: Model, X_test: np.array, y_test: np.array, val_metrics: Dict[str, Any] = dict(),
                   hyperparameters: Dict[str, Any] = dict(),
                   results_file_name: str = None) -> Dict[str, Any]:
    metrics = model.evaluate(X_test, y_test, verbose=1)
    test_metrics = {
        "loss": metrics[0],
        "accuracy": metrics[1],
        "precision": metrics[2],  # precision,
        "recall": metrics[3],  # recall,
        "f1": metrics[4],  #f_score(1, precision, recall),
        "f2": metrics[5],  #f_score(2, precision, recall)
    }
    if results_file_name is not None:
        store_results_line(results_file_name, hyperparameters, val_metrics, test_metrics)
    return test_metrics
