# Supplementary material for: A machine learning assistant for detecting fraudulent activities in synchronous online programming exams
Source: PeerJ Comput Sci. 2025 Sep 9;11:e3159. doi: 10.7717/peerj-cs.3159 (PMC12453727; doi:10.7717/peerj-cs.3159)
Supplement: Supplemental Information 4 [file peerj-cs-11-3159-s004.zip › transfer_learning.py]

from keras.models import Sequential
from keras.layers import TimeDistributed, LSTM, Dense, Flatten
from keras.applications import ResNet50, EfficientNetB0, MobileNetV2, VGG16, VGG19, NASNetMobile
from keras import layers
import tensorflow as tf
from keras.src.layers import Dropout

from file_utils import load_dataset_from_file
from metrics import keras_f1_score, keras_f2_score
from model import load_balanced_train_dataset, evaluate_model

train_dir = "imgs/train/augmented"
test_dir = "imgs/test"


image_dims = (50, 50)
color_channels = 3
sequence_length = 2
input_shape = (sequence_length, image_dims[0], image_dims[1], color_channels)


# Initialize the model
model = Sequential()
# Load a pre-trained ResNet50 model (excluding the top layers)
# *Important*: All the models but MobileNetV2 overfit (we need more data)
#base_model = ResNet50(weights='imagenet', include_top=False, input_shape=(image_dims[0], image_dims[1], color_channels))
#base_model = MobileNetV2(weights='imagenet', include_top=False, input_shape=(image_dims[0], image_dims[1], color_channels))
#base_model = EfficientNetB0(weights='imagenet', include_top=False, input_shape=(image_dims[0], image_dims[1], color_channels))
base_model = NASNetMobile(weights='imagenet', include_top=False, input_shape=(image_dims[0], image_dims[1], color_channels))
#base_model = VGG16(weights='imagenet', include_top=False, input_shape=(image_dims[0], image_dims[1], color_channels))
#base_model = VGG19(weights='imagenet', include_top=False, input_shape=(image_dims[0], image_dims[1], color_channels))


# Freeze the ResNet50 layers for transfer learning
for layer in base_model.layers:
    layer.trainable = False
# Apply TimeDistributed to use ResNet50 independently on each frame
model.add(TimeDistributed(base_model, input_shape=input_shape))
# Flatten the output of ResNet50 for each frame
model.add(TimeDistributed(Flatten()))
# Add an LSTM layer to capture the temporal dependencies in the sequence of frames
model.add(LSTM(50, return_sequences=False))
#model.add(Dropout(0.5))  # Dropout rate of 50%
# Output layer: Predict binary label (0 or 1)
model.add(Dense(1, activation='sigmoid'))
# Compile the model
model.compile(optimizer='adam', loss='binary_crossentropy',
              metrics=['accuracy', tf.keras.metrics.Precision(name='precision'),
                           tf.keras.metrics.Recall(name='recall'), keras_f1_score, keras_f2_score])
# Model summary to see the architecture
model.summary()


X_train, y_train, X_val, y_val = load_balanced_train_dataset(train_dir, image_dims, sequence_length)
X_test, y_test = load_dataset_from_file(test_dir, image_dims, sequence_length)

model.fit(X_train, y_train, epochs=10, validation_data=(X_val, y_val))


for layer in base_model.layers:
    layer.trainable = True


model.fit(X_train, y_train, epochs=1, validation_data=(X_val, y_val))


metrics = evaluate_model(model, X_test, y_test)
print(metrics)
