# Supplementary material for: A machine learning assistant for detecting fraudulent activities in synchronous online programming exams
Source: PeerJ Comput Sci. 2025 Sep 9;11:e3159. doi: 10.7717/peerj-cs.3159 (PMC12453727; doi:10.7717/peerj-cs.3159)
Supplement: Supplemental Information 4 [file peerj-cs-11-3159-s004.zip › utils.py]

"""
Module for utility functions to convert dictionaries to CSV strings and file names.
"""


from typing import Any, Dict
import re

def create_csv_column_names_from_dict(the_dict: Dict[str, Any]) -> str:
    column_names = list(the_dict.keys())
    return ','.join(column_names)


def create_file_name_from_hyperparameters(hyperparameters: Dict[str, Any]) -> str:
    file_name = ""
    for key in hyperparameters.keys():
        if key != "epochs":
            file_name += key + "-" + str(hyperparameters[key]) + "_"
    file_name = file_name.replace(".", "_").replace(" ", "_").replace("[", "") \
                    .replace("]", "").replace(",", "-").replace("'", "")
    file_name = file_name.replace("conv_filters", "filters").replace("conv_kernel_size", "kernel") \
                    .replace("n_hidden_dense_layers", "n_hidden_layers") \
                .replace("n_units_dense_layers", "n_units_dense").replace("dropout_rate", "dropout") \
                .replace("conv_activation", "conv_act")
    # replace <function_MobileNetV2_at_0x00000213F9577940> with MobileNetV2
    pattern = r"<function_(\w+)_at_[^>]+>"
    file_name = re.sub(pattern, r"\1", file_name)
    return file_name


def create_csv_line_from_dict(the_dict: Dict[str, Any]) -> str:
    values = [str(the_dict[key]) for key in the_dict.keys()]
    return ','.join(values)
