# Supplementary material for: A machine learning assistant for detecting fraudulent activities in synchronous online programming exams
Source: PeerJ Comput Sci. 2025 Sep 9;11:e3159. doi: 10.7717/peerj-cs.3159 (PMC12453727; doi:10.7717/peerj-cs.3159)
Supplement: Supplemental Information 5 [file peerj-cs-11-3159-s005.zip]

Archive with 22 entries (20 files):
- web-api/
- __MACOSX/._web-api
- web-api/.DS_Store
- __MACOSX/web-api/._.DS_Store
- web-api/requirements.txt
- __MACOSX/web-api/._requirements.txt
- web-api/Dockerfile
- __MACOSX/web-api/._Dockerfile
- web-api/web-api/
- __MACOSX/web-api/._web-api
- web-api/web-api/metrics.py
- __MACOSX/web-api/web-api/._metrics.py
- web-api/web-api/CNN_RNN_model.h5
- __MACOSX/web-api/web-api/._CNN_RNN_model.h5
- web-api/web-api/model.py
- __MACOSX/web-api/web-api/._model.py
- web-api/web-api/utils.py
- __MACOSX/web-api/web-api/._utils.py
- web-api/web-api/file_utils.py
- __MACOSX/web-api/web-api/._file_utils.py
- web-api/web-api/main.py
- __MACOSX/web-api/web-api/._main.py
