# Supplementary material for: A machine learning assistant for detecting fraudulent activities in synchronous online programming exams
Source: PeerJ Comput Sci. 2025 Sep 9;11:e3159. doi: 10.7717/peerj-cs.3159 (PMC12453727; doi:10.7717/peerj-cs.3159)
Supplement: Supplemental Information 5 [file peerj-cs-11-3159-s005.zip › web-api/requirements.txt]

keras==2.15.0
tensorflow==2.15.0
flask~=3.1.1
flask_cors~=4.0.0
numpy~=1.26.4
pandas~=2.3.0
Pillow~=11.2.1
waitress~=3.0.0
colorama==0.4.6
