# Supplementary material for: A machine learning assistant for detecting fraudulent activities in synchronous online programming exams
Source: PeerJ Comput Sci. 2025 Sep 9;11:e3159. doi: 10.7717/peerj-cs.3159 (PMC12453727; doi:10.7717/peerj-cs.3159)
Supplement: Supplemental Information 5 [file peerj-cs-11-3159-s005.zip › web-api/Dockerfile]

FROM python:3.11-slim-bullseye
COPY requirements.txt .
RUN pip install --no-cache-dir -r requirements.txt
COPY web-api /app/web-api
WORKDIR /app/web-api
EXPOSE 8000
CMD ["python", "main.py"]
