# Supplementary material for: A machine learning assistant for detecting fraudulent activities in synchronous online programming exams
Source: PeerJ Comput Sci. 2025 Sep 9;11:e3159. doi: 10.7717/peerj-cs.3159 (PMC12453727; doi:10.7717/peerj-cs.3159)
Supplement: Supplemental Information 5 [file peerj-cs-11-3159-s005.zip › web-api/web-api/main.py]

"""
This module implement a Flask Web API to call the model to classify whether one sequence of images represent cheating or not.
"""

from flask import Flask, request, jsonify
from flask_cors import CORS
from waitress import serve
import json
import os
import sys
import numpy as np
from keras.models import load_model
import keras.utils as image
import argparse
from PIL import Image
from metrics import keras_f1_score, keras_f2_score, keras_f2_loss

Image.LOAD_TRUNCATED_IMAGES = True

import datetime

users = dict()

app = Flask(__name__)
@app.route('/')
def up():
    return 'Flask is up and running!'

@app.route('/users/<user>', methods=['GET', 'POST', 'DELETE'])
def user_information(user):
    global users
    if request.method == 'GET':
        if(user in users.keys()):
            return users[user]['images']
        return "User '{}' not found".format(user)
    if request.method == 'POST':
        if (user not in users.keys()):
            users[user] = dict()
            users[user]['model'] = model = load_model(modelo)
            users[user]['images'] = []
        if 'file' not in request.files:
            return "No file part", 400
        file = request.files['file']
        if file.filename == '':
            return "No selected file", 400
        if file:
            img = Image.open(file.stream)
            img = img.convert('RGB')
            img = img.resize(dim_imagen)
            users[user]['images'].append(img)
            if(len(users[user]['images']) < 2):
                #return "New Image added: '{}'".format(image)
                return "0" 
            result = predict(users[user]['model'], users[user]['images'][-2], users[user]['images'][-1])
            return "{}".format(result)
        return "Error", 400
    if request.method == 'DELETE':
        if (user in users.keys()):
            del users[user]
            return "User '{}' deleted".format(user)
        return "User '{}' NOT deleted".format(user)


# image parameters
dim_imagen = (50, 50)
canales_color = 3

# name of the serialized model
modelo = 'CNN_RNN_model.h5'


def preprocesar_imagen(imagen_jpg):
    imagen_preprocesada = image.img_to_array(imagen_jpg)
    imagen_preprocesada = imagen_preprocesada / 255.0
    return imagen_preprocesada

def cargar_imagenes(source_imagen_1, source_imagen_2):
    jpg_1  = preprocesar_imagen(source_imagen_1)
    jpg_2 = preprocesar_imagen(source_imagen_2)
    secuencia = np.array([jpg_1, jpg_2])
    secuencia = np.expand_dims(secuencia, axis=0)
    return secuencia

def predict(model, imagen_1, imagen_2):
    secuencia = cargar_imagenes(imagen_1, imagen_2)
    clase = (np.array(model.predict(secuencia)).flatten() > 0.5).astype(int)
    if clase == 0:
        print("{0}\n{1} - 0\n".format(str(imagen_1.info), str(imagen_2.info)))
        return "0"
    elif clase == 1:
        print("{0}\n{1} - 1\n".format(str(imagen_1.info), str(imagen_2.info)))
        return "1"


if __name__ == '__main__':
    CORS(app)
    serve(app, host="0.0.0.0", port=8000)
    start = 0
