# Supplementary material for: A machine learning assistant for detecting fraudulent activities in synchronous online programming exams
Source: PeerJ Comput Sci. 2025 Sep 9;11:e3159. doi: 10.7717/peerj-cs.3159 (PMC12453727; doi:10.7717/peerj-cs.3159)
Supplement: Supplemental Information 6 [file peerj-cs-11-3159-s006.zip]

Archive with 24 entries (23 files):
- raw-data/
- __MACOSX/._raw-data
- raw-data/fine-tune-cnn_rnn-class-weights.csv
- __MACOSX/raw-data/._fine-tune-cnn_rnn-class-weights.csv
- raw-data/search-transfer-no_data_augmentation.csv
- __MACOSX/raw-data/._search-transfer-no_data_augmentation.csv
- raw-data/fine-tune-cnn_rnn-std-crossentropy-val-loss-search.csv
- __MACOSX/raw-data/._fine-tune-cnn_rnn-std-crossentropy-val-loss-search.csv
- raw-data/fine-tune-cnn_rnn-std-crossentropy-val-f2-search.csv
- __MACOSX/raw-data/._fine-tune-cnn_rnn-std-crossentropy-val-f2-search.csv
- raw-data/search-cnn_rnn-std.csv
- __MACOSX/raw-data/._search-cnn_rnn-std.csv
- raw-data/search-cnn_rnn-no_data_augmentation.csv
- __MACOSX/raw-data/._search-cnn_rnn-no_data_augmentation.csv
- raw-data/fine-tune-transfer-mobilenetv2-class-weights-resto-std.csv
- __MACOSX/raw-data/._fine-tune-transfer-mobilenetv2-class-weights-resto-std.csv
- raw-data/fine-tune-transfer-mobilenetv2-class-weights.csv
- __MACOSX/raw-data/._fine-tune-transfer-mobilenetv2-class-weights.csv
- raw-data/search-transfer-class-weight.csv
- __MACOSX/raw-data/._search-transfer-class-weight.csv
- raw-data/fine-tune-cnn_rnn-f2-loss.csv
- __MACOSX/raw-data/._fine-tune-cnn_rnn-f2-loss.csv
- raw-data/search-cnn_rnn-class-weight.csv
- __MACOSX/raw-data/._search-cnn_rnn-class-weight.csv
