# Supplementary material for: A machine learning assistant for detecting fraudulent activities in synchronous online programming exams
Source: PeerJ Comput Sci. 2025 Sep 9;11:e3159. doi: 10.7717/peerj-cs.3159 (PMC12453727; doi:10.7717/peerj-cs.3159)
Supplement: Supplemental Information 6 [file peerj-cs-11-3159-s006.zip › raw-data/fine-tune-cnn_rnn-class-weights.csv]

conv_layers	conv_filters	conv_kernel_size	strides	pool_size	conv_activation	rnn	rnn_activation	rnn_units	optimizer	batch_size	learning_rate	n_hidden_dense_layers	n_units_dense_layers	dropout_rate	epochs	val_loss	val_accuracy	val_precision	val_recall	val_keras	val_f2	loss	accuracy	precision	recall	f1	f2
1	8	3	1	2	relu	LSTM	tanh	32	adam	64	0.001	1	16	0.0	100	0.2089892327785492	0.9753406047821045	0.9855769276618958	0.9858403205871582	0.9775731563568115	0.979768693447113	0.34092193841934204	0.9299269914627075	0.969348669052124	0.8634812235832214	0.9081258177757263	0.875934362411499
1	8	3	1	2	relu	LSTM	tanh	32	adam	64	0.001	1	16	0.2	100	0.2202925831079483	0.975204348564148	0.9852469563484192	0.9821465015411377	0.9779328107833862	0.9788073897361755	0.3799286484718323	0.9270073175430298	0.9584905505180359	0.8668941855430603	0.9046993255615234	0.8772206902503967
1	8	3	1	2	relu	LSTM	tanh	32	adam	64	0.001	1	16	0.5	100	0.18518789112567902	0.9762942790985107	0.9852482676506042	0.9866611957550049	0.9782568216323853	0.9818790555000305	0.5078452229499817	0.9109489321708679	0.9603174328804016	0.8259385824203491	0.8771629929542542	0.8391603231430054
1	8	3	1	2	relu	LSTM	tanh	32	adam	64	0.001	1	64	0.0	100	0.2440248727798462	0.9760218262672424	0.9860358238220215	0.983993411064148	0.9779713749885559	0.9807185530662537	0.43299800157546997	0.9197080135345459	0.9280575513839722	0.8805460929870605	0.8979417681694031	0.8824281692504883
1	8	3	1	2	relu	LSTM	tanh	32	adam	64	0.001	1	64	0.2	100	0.25109168887138367	0.975204348564148	0.9826194643974304	0.9848142862319946	0.9769371747970581	0.9801718592643738	0.5613275170326233	0.9153284430503845	0.9501915574073792	0.8464163541793823	0.8936159014701843	0.8646566271781921
1	8	3	1	2	relu	LSTM	tanh	32	adam	64	0.001	1	64	0.5	100	0.22489583492279053	0.9758855700492859	0.9825031161308289	0.983172595500946	0.9772621989250183	0.9794275760650635	0.45864158868789673	0.9167883396148682	0.9538461565971375	0.8464163541793823	0.897168755531311	0.866521418094635
1	8	3	1	2	relu	LSTM	tanh	32	RMSprop	64	0.001	1	16	0.0	100	0.21528249979019165	0.9816076159477234	0.9912609457969666	0.9891237616539001	0.9841929078102112	0.9844620823860168	0.4538232088088989	0.9270073175430298	0.969111979007721	0.8566552996635437	0.903010368347168	0.8696645498275757
1	8	3	1	2	relu	LSTM	tanh	32	RMSprop	64	0.001	1	16	0.2	100	0.21910148859024048	0.977247953414917	0.9857083559036255	0.9887133240699768	0.9790214896202087	0.9815073609352112	0.4516393542289734	0.8919708132743835	0.8924731016159058	0.849829375743866	0.8640474081039429	0.8513294458389282
1	8	3	1	2	relu	LSTM	tanh	32	RMSprop	64	0.001	1	16	0.5	100	0.2599865198135376	0.9757493138313293	0.9845152497291565	0.9934331774711609	0.9777143001556396	0.9806568026542664	0.41063618659973145	0.9124087691307068	0.9031141996383667	0.8907849788665771	0.8901350498199463	0.8850008249282837
1	8	3	1	2	relu	LSTM	tanh	32	RMSprop	64	0.001	1	64	0.0	100	0.3709467947483063	0.9779291749000549	0.9888305068016052	0.9958957433700562	0.9804516434669495	0.9819934368133545	0.4382258653640747	0.9270073175430298	0.9655172228813171	0.8600682616233826	0.9039525985717773	0.8736013174057007
1	8	3	1	2	relu	LSTM	tanh	32	RMSprop	64	0.001	1	64	0.2	100	0.290042519569397	0.9771116971969604	0.9877389669418335	0.9837881922721863	0.9796348214149475	0.9803252220153809	0.559991180896759	0.93284672498703	0.9625468254089355	0.8771331310272217	0.9092416763305664	0.8829355835914612
1	8	3	1	2	relu	LSTM	tanh	32	RMSprop	64	0.001	1	64	0.5	100	0.23452895879745483	0.9756130576133728	0.9837962985038757	0.9835830330848694	0.9779608845710754	0.9800061583518982	0.4306607246398926	0.9138686060905457	0.9398496150970459	0.8532423377037048	0.8888741135597229	0.864125669002533
1	8	3	1	2	relu	LSTM	tanh	64	adam	64	0.001	1	16	0.0	100	0.18441003561019897	0.9784741401672363	0.9867850542068481	0.9850195050239563	0.9802180528640747	0.9818155169487	0.3835967779159546	0.9051094651222229	0.9191176295280457	0.8532423377037048	0.8830966949462891	0.8645521402359009
1	8	3	1	2	relu	LSTM	tanh	64	adam	64	0.001	1	16	0.2	100	0.20471355319023132	0.9768392443656921	0.9841302633285522	0.9841986298561096	0.9784059524536133	0.9817284345626831	0.5655485391616821	0.9109489321708679	0.9202898740768433	0.8668941855430603	0.8862965106964111	0.8688992857933044
1	8	3	1	2	relu	LSTM	tanh	64	adam	64	0.001	1	16	0.5	100	0.19088983535766602	0.9760218262672424	0.9847024083137512	0.9835830330848694	0.9783749580383301	0.981597363948822	0.5909504294395447	0.9153284430503845	0.957198441028595	0.8395904302597046	0.8802478313446045	0.8457014560699463
1	8	3	1	2	relu	LSTM	tanh	64	adam	64	0.001	1	64	0.0	100	0.23192031681537628	0.979972779750824	0.9892138838768005	0.9885081052780151	0.9824755191802979	0.984815239906311	0.6237474679946899	0.9226277470588684	0.951127827167511	0.8634812235832214	0.9028154611587524	0.8774757981300354
1	8	3	1	2	relu	LSTM	tanh	64	adam	64	0.001	1	64	0.2	100	0.1873975545167923	0.9771116971969604	0.986940324306488	0.9866611957550049	0.9788585305213928	0.9819290637969971	0.38695386052131653	0.9416058659553528	0.9737827777862549	0.8873720169067383	0.927135705947876	0.9026998281478882
1	8	3	1	2	relu	LSTM	tanh	64	adam	64	0.001	1	64	0.5	100	0.2163112908601761	0.9750680923461914	0.9846345782279968	0.9913811087608337	0.9771390557289124	0.980065107345581	0.4639556109905243	0.9299269914627075	0.969348669052124	0.8634812235832214	0.9070207476615906	0.8760864734649658
1	8	3	1	2	relu	LSTM	tanh	64	RMSprop	64	0.001	1	16	0.0	100	0.18602441251277924	0.9803814888000488	0.9892361760139465	0.993228018283844	0.9822720885276794	0.9834848642349243	0.5376363396644592	0.93284672498703	0.9768339991569519	0.8634812235832214	0.9139657616615295	0.8811737298965454
1	8	3	1	2	relu	LSTM	tanh	64	RMSprop	64	0.001	1	16	0.2	100	0.41425690054893494	0.9803814888000488	0.9906619787216187	0.9924071431159973	0.9829651713371277	0.9826526641845703	0.5437077283859253	0.9197080135345459	0.9507575631141663	0.8566552996635437	0.8936172723770142	0.8653931021690369
1	8	3	1	2	relu	LSTM	tanh	64	RMSprop	64	0.001	1	16	0.5	100	0.22965070605278015	0.9753406047821045	0.9828936457633972	0.9817361235618591	0.9768299460411072	0.9792511463165283	0.5128986239433289	0.9138686060905457	0.95703125	0.8361774682998657	0.8903722763061523	0.8569417595863342
1	8	3	1	2	relu	LSTM	tanh	64	RMSprop	64	0.001	1	64	0.0	100	0.24815762042999268	0.9791553020477295	0.9879842400550842	0.9868664145469666	0.9812276363372803	0.9816906452178955	0.462757408618927	0.9153284430503845	0.953667938709259	0.8430033922195435	0.8906808495521545	0.8588749170303345
1	8	3	1	2	relu	LSTM	tanh	64	RMSprop	64	0.001	1	64	0.2	100	0.18315529823303223	0.9786103367805481	0.9879916906356812	0.985224723815918	0.9808291792869568	0.9818620085716248	0.4626486301422119	0.9445255398750305	0.9670329689979553	0.9010238647460938	0.9297090768814087	0.9101129174232483
1	8	3	1	2	relu	LSTM	tanh	64	RMSprop	64	0.001	1	64	0.5	100	0.28282999992370605	0.9742506742477417	0.9847757816314697	0.9860455393791199	0.9765714406967163	0.977878749370575	0.6240161657333374	0.9094890356063843	0.9459459185600281	0.8361774682998657	0.8811290860176086	0.8507711887359619
1	8	3	2	2	relu	LSTM	tanh	32	adam	64	0.001	1	16	0.0	100	0.2560460567474365	0.9674386978149414	0.9802576899528503	0.9815309047698975	0.9706829786300659	0.9738808274269104	0.26323527097702026	0.9343065619468689	0.9592592716217041	0.8839590549468994	0.9193576574325562	0.8970107436180115
1	8	3	2	2	relu	LSTM	tanh	32	adam	64	0.001	1	16	0.2	100	0.2274898737668991	0.9681199193000793	0.9813299775123596	0.9798892140388489	0.9710650444030762	0.9740709662437439	0.34763723611831665	0.9226277470588684	0.9724409580230713	0.8430033922195435	0.9021456241607666	0.8661945462226868
1	8	3	2	2	relu	LSTM	tanh	32	adam	64	0.001	1	16	0.5	100	0.24369202554225922	0.9679836630821228	0.9776582717895508	0.9774266481399536	0.9709687232971191	0.9743633270263672	0.3843443989753723	0.9211679100990295	0.9509434103965759	0.8600682616233826	0.8986263871192932	0.8714708089828491
1	8	3	2	2	relu	LSTM	tanh	32	adam	64	0.001	1	64	0.0	100	0.19699086248874664	0.9749318957328796	0.9844236969947815	0.9829673767089844	0.9769454002380371	0.9789324998855591	0.3366890251636505	0.9138686060905457	0.9270073175430298	0.8668941855430603	0.8888723850250244	0.8704952001571655
1	8	3	2	2	relu	LSTM	tanh	32	adam	64	0.001	1	64	0.2	100	0.28365448117256165	0.9670299887657166	0.9833119511604309	0.9786579012870789	0.9698504209518433	0.9733404517173767	0.41420894861221313	0.9197080135345459	0.9311594367027283	0.8771331310272217	0.9023448824882507	0.8857738375663757
1	8	3	2	2	relu	LSTM	tanh	32	adam	64	0.001	1	64	0.5	100	0.23024919629096985	0.9685286283493042	0.9787497520446777	0.9772214293479919	0.9708907008171082	0.9733937978744507	0.46307092905044556	0.8919708132743835	0.8869258165359497	0.8566552996635437	0.8652012348175049	0.8553057312965393
1	8	3	2	2	relu	LSTM	tanh	32	RMSprop	64	0.001	1	16	0.0	100	0.269675612449646	0.9698910117149353	0.9814389944076538	0.982556939125061	0.972493052482605	0.9747747182846069	0.23992173373699188	0.9372262954711914	0.969924807548523	0.8805460929870605	0.9206933975219727	0.8947055339813232
1	8	3	2	2	relu	LSTM	tanh	32	RMSprop	64	0.001	1	16	0.2	100	0.3582180142402649	0.9641689658164978	0.9749844670295715	0.9856351613998413	0.9668357372283936	0.973476231098175	0.3810422122478485	0.9138686060905457	0.9431818127632141	0.849829375743866	0.8928239941596985	0.8659265041351318
1	8	3	2	2	relu	LSTM	tanh	32	RMSprop	64	0.001	1	16	0.5	100	0.30144059658050537	0.9641689658164978	0.9732730388641357	0.977837085723877	0.966249942779541	0.9721473455429077	0.34461894631385803	0.8992700576782227	0.8999999761581421	0.8600682616233826	0.8727680444717407	0.8592912554740906
1	8	3	2	2	relu	LSTM	tanh	32	RMSprop	64	0.001	1	64	0.0	100	0.2683906555175781	0.9747956395149231	0.9852206707000732	0.9858403205871582	0.9776429533958435	0.9788103699684143	0.393781840801239	0.9153284430503845	0.957198441028595	0.8395904302597046	0.8900806903839111	0.8561292886734009
1	8	3	2	2	relu	LSTM	tanh	32	RMSprop	64	0.001	1	64	0.2	100	0.256130576133728	0.9690735936164856	0.9797537326812744	0.984609067440033	0.9718641042709351	0.9738050103187561	0.4290821850299835	0.9226277470588684	0.96875	0.8464163541793823	0.902583122253418	0.8687379956245422
1	8	3	2	2	relu	LSTM	tanh	32	RMSprop	64	0.001	1	64	0.5	100	0.24912163615226746	0.9652588367462158	0.9781316518783569	0.9784526824951172	0.9678709506988525	0.971638560295105	0.33838438987731934	0.9343065619468689	0.9335664510726929	0.9112628102302551	0.9194921255111694	0.911895215511322
1	8	3	2	2	relu	LSTM	tanh	64	adam	64	0.001	1	16	0.0	100	0.18596220016479492	0.975204348564148	0.9846822619438171	0.9868664145469666	0.9771327972412109	0.9799321293830872	0.31640228629112244	0.9167883396148682	0.9436089992523193	0.8566552996635437	0.8933631777763367	0.8699823021888733
1	8	3	2	2	relu	LSTM	tanh	64	adam	64	0.001	1	16	0.2	100	0.2088613212108612	0.9738419651985168	0.9842422008514404	0.981941282749176	0.9767913222312927	0.9788122177124023	0.45605143904685974	0.9153284430503845	0.9433962106704712	0.8532423377037048	0.8949961066246033	0.8680229187011719
1	8	3	2	2	relu	LSTM	tanh	64	adam	64	0.001	1	16	0.5	100	0.23378880321979523	0.9670299887657166	0.9768690466880798	0.9796839952468872	0.9695563316345215	0.9738929271697998	0.4514257609844208	0.9080291986465454	0.9259259104728699	0.8532423377037048	0.8872083425521851	0.8661229610443115
1	8	3	2	2	relu	LSTM	tanh	64	adam	64	0.001	1	64	0.0	100	0.18673191964626312	0.975204348564148	0.9882704019546509	0.9792735576629639	0.9778780937194824	0.97773277759552	0.4170699417591095	0.9167883396148682	0.9682539701461792	0.8327645063400269	0.888069212436676	0.8501574993133545
1	8	3	2	2	relu	LSTM	tanh	64	adam	64	0.001	1	64	0.2	100	0.2092837393283844	0.9747956395149231	0.9840909242630005	0.9823517203330994	0.9774191379547119	0.9800915718078613	0.2798821032047272	0.9445255398750305	0.9537366628646851	0.914675772190094	0.9306153655052185	0.9181621670722961
1	8	3	2	2	relu	LSTM	tanh	64	adam	64	0.001	1	64	0.5	100	0.23536069691181183	0.970708429813385	0.9810574650764465	0.982556939125061	0.9736867547035217	0.9764494895935059	0.5184952020645142	0.9153284430503845	0.953667938709259	0.8430033922195435	0.8889566659927368	0.8568401336669922
1	8	3	2	2	relu	LSTM	tanh	64	RMSprop	64	0.001	1	16	0.0	100	0.2495681196451187	0.9702997207641602	0.9819464683532715	0.9862507581710815	0.972504734992981	0.9759544730186462	0.4352777898311615	0.8759124279022217	0.8714285492897034	0.8327645063400269	0.8439120650291443	0.8341501355171204
1	8	3	2	2	relu	LSTM	tanh	64	RMSprop	64	0.001	1	16	0.2	100	0.28434520959854126	0.9719346165657043	0.983775794506073	0.9876872301101685	0.9740241765975952	0.9778768420219421	0.46303436160087585	0.9211679100990295	0.9509434103965759	0.8600682616233826	0.9019500613212585	0.8760830163955688
1	8	3	2	2	relu	LSTM	tanh	64	RMSprop	64	0.001	1	16	0.5	100	0.26534128189086914	0.9663487672805786	0.9788206219673157	0.9850195050239563	0.9691953063011169	0.9748657941818237	0.350158154964447	0.9255474209785461	0.9583333134651184	0.8634812235832214	0.9043118953704834	0.8767032027244568
1	8	3	2	2	relu	LSTM	tanh	64	RMSprop	64	0.001	1	64	0.0	100	0.30537575483322144	0.9780653715133667	0.987926721572876	0.989944577217102	0.9804246425628662	0.9818193316459656	0.49580875039100647	0.9343065619468689	0.9592592716217041	0.8839590549468994	0.9188265204429626	0.8969427347183228
1	8	3	2	2	relu	LSTM	tanh	64	RMSprop	64	0.001	1	64	0.2	100	0.34482696652412415	0.9685286283493042	0.9819201827049255	0.9786579012870789	0.9718345403671265	0.9738816618919373	0.5370689630508423	0.918248176574707	0.9610894918441772	0.8430033922195435	0.8984804153442383	0.8648877739906311
1	8	3	2	2	relu	LSTM	tanh	64	RMSprop	64	0.001	1	64	0.5	100	0.22807052731513977	0.9716621041297913	0.9809995889663696	0.984609067440033	0.9745507836341858	0.9785947799682617	0.4210478663444519	0.9138686060905457	0.9465649127960205	0.8464163541793823	0.8880584836006165	0.8592228293418884
