# Supplementary material for: A machine learning assistant for detecting fraudulent activities in synchronous online programming exams
Source: PeerJ Comput Sci. 2025 Sep 9;11:e3159. doi: 10.7717/peerj-cs.3159 (PMC12453727; doi:10.7717/peerj-cs.3159)
Supplement: Supplemental Information 6 [file peerj-cs-11-3159-s006.zip › raw-data/search-transfer-no_data_augmentation.csv]

trained_model	rnn	rnn_activation	rnn_units	optimizer	batch_size	learning_rate	n_hidden_dense_layers	n_units_dense_layers	dropout_rate	epochs	val_loss	val_accuracy	val_precision	val_recall	val_keras	val_f2	loss	accuracy	precision	recall	f1	f2
<function ResNet50 at 0x0000023E62FF1800>	LSTM	tanh	32	adam	32	0.001	0	16	0.2	10	0.6182226538658142	0.7633587718009949	0.8921052813529968	0.9203125238418579	0.8121357560157776	0.8696202635765076	0.6480094790458679	0.7021898031234741	0.7329843044281006	0.4778156876564026	0.5625552535057068	0.5008743405342102
<function MobileNetV2 at 0x0000023E62F78EA0>	LSTM	tanh	32	adam	32	0.001	0	16	0.2	10	0.1489308923482895	0.9705561399459839	0.9735202789306641	0.987500011920929	0.9712836742401123	0.9790245294570923	0.30740565061569214	0.8540145754814148	0.8641509413719177	0.7815699577331543	0.82059246301651	0.7992554306983948
<function EfficientNetB0 at 0x0000023E62F56DE0>	LSTM	tanh	32	adam	32	0.001	0	16	0.2	10	0.6408810019493103	0.6979280114173889	0.6979280114173889	1.0	0.7993686199188232	0.8984268307685852	0.7512197494506836	0.4277372360229492	0.4277372360229492	1.0	0.5952478051185608	0.7839149236679077
<function NASNetMobile at 0x0000023E62FF0C20>	LSTM	tanh	32	adam	32	0.001	0	16	0.2	10	0.1541716307401657	0.9716466665267944	0.9872204661369324	0.9781249761581421	0.9740997552871704	0.9747974276542664	0.37673014402389526	0.8759124279022217	0.9094488024711609	0.788395881652832	0.8397092819213867	0.8055944442749023
<function VGG16 at 0x0000023E62FF1B20>	LSTM	tanh	32	adam	32	0.001	0	16	0.2	10	0.3738160729408264	0.9367502927780151	0.9673076868057251	0.9453125	0.9474141597747803	0.9458609819412231	0.43405115604400635	0.7766423225402832	0.9268292784690857	0.5187713503837585	0.6476608514785767	0.556221604347229
<function VGG19 at 0x0000023E62FF3240>	LSTM	tanh	32	adam	32	0.001	0	16	0.2	10	0.3056758642196655	0.9083969593048096	0.948387086391449	0.9437500238418579	0.9262735843658447	0.9349418878555298	0.36918142437934875	0.8204379677772522	0.8571428656578064	0.6962457299232483	0.7620604038238525	0.7194597721099854
<function MobileNetV3Small at 0x0000023E62F794E0>	LSTM	tanh	32	adam	32	0.001	0	16	0.2	10	0.6690872311592102	0.6979280114173889	0.6979280114173889	1.0	0.7993686199188232	0.8984268307685852	0.7660792469978333	0.4277372360229492	0.4277372360229492	1.0	0.5952478051185608	0.7839149236679077
