# Supplementary material for: A machine learning assistant for detecting fraudulent activities in synchronous online programming exams
Source: PeerJ Comput Sci. 2025 Sep 9;11:e3159. doi: 10.7717/peerj-cs.3159 (PMC12453727; doi:10.7717/peerj-cs.3159)
Supplement: Supplemental Information 6 [file peerj-cs-11-3159-s006.zip › raw-data/fine-tune-cnn_rnn-std-crossentropy-val-loss-search.csv]

conv_layers	conv_filters	conv_kernel_size	strides	pool_size	conv_activation	rnn	rnn_activation	rnn_units	optimizer	batch_size	learning_rate	n_hidden_dense_layers	n_units_dense_layers	dropout_rate	epochs	val_loss	val_accuracy	val_precision	val_recall	val_keras	val_f2	loss	accuracy	precision	recall	f1	f2
1	8	3	1	2	relu	LSTM	tanh	32	adam	64	0.001	1	16	0.0	100	0.2564673125743866	0.9813351631164551	0.9918715953826904	0.984571099281311	0.9845234751701355	0.9843820929527283	0.6216103434562683	0.918248176574707	0.9217081665992737	0.8839590549468994	0.9011123180389404	0.8907713294029236
1	8	3	1	2	relu	LSTM	tanh	32	adam	64	0.001	1	16	0.2	100	0.19514086842536926	0.983787477016449	0.9928825497627258	0.9868339896202087	0.9862077236175537	0.9864941835403442	0.8973439335823059	0.903649628162384	0.9250936508178711	0.8430033922195435	0.8802833557128906	0.8584436774253845
1	8	3	1	2	relu	LSTM	tanh	32	adam	64	0.001	1	16	0.5	100	0.2073782980442047	0.9826975464820862	0.9912609457969666	0.9843653440475464	0.9847525358200073	0.9845573902130127	0.8961966037750244	0.8686131238937378	0.9142857193946838	0.76450514793396	0.8279645442962646	0.7873126864433289
1	8	3	1	2	relu	LSTM	tanh	32	adam	64	0.001	1	64	0.0	100	0.1839996576309204	0.979019045829773	0.991966187953949	0.9800452589988708	0.9821583032608032	0.9811919331550598	0.6293185949325562	0.9240875840187073	0.9547169804573059	0.8634812235832214	0.9011660218238831	0.8751892447471619
1	8	3	1	2	relu	LSTM	tanh	32	adam	64	0.001	1	64	0.2	100	0.22162382304668427	0.9851498603820801	0.9925674200057983	0.9925941228866577	0.9869401454925537	0.9871646165847778	0.7153263092041016	0.9167883396148682	0.9503816962242126	0.849829375743866	0.8918653726577759	0.8645091652870178
1	8	3	1	2	relu	LSTM	tanh	32	adam	64	0.001	1	64	0.5	100	0.22887535393238068	0.9835149645805359	0.9923028945922852	0.9847767949104309	0.9858101010322571	0.9845864772796631	0.790961742401123	0.9211679100990295	0.9543726444244385	0.8566552996635437	0.8958650231361389	0.8702137470245361
1	8	3	1	2	relu	LSTM	tanh	32	RMSprop	64	0.001	1	16	0.0	100	0.5977527499198914	0.9829699993133545	0.9936769008636475	0.9882740378379822	0.9856512546539307	0.983825147151947	0.647005021572113	0.8802919983863831	0.9236947894096375	0.7849829196929932	0.8462175130844116	0.8093923330307007
1	8	3	1	2	relu	LSTM	tanh	32	RMSprop	64	0.001	1	16	0.2	100	0.27604618668556213	0.9824250936508179	0.9931987524032593	0.9936227202415466	0.9847387075424194	0.9854486584663391	0.35162442922592163	0.9299269914627075	0.9588015079498291	0.873720109462738	0.9122354984283447	0.8889734745025635
1	8	3	1	2	relu	LSTM	tanh	32	RMSprop	64	0.001	1	16	0.5	100	0.3849709928035736	0.9824250936508179	0.9945521950721741	0.989508330821991	0.9846677184104919	0.9859110713005066	0.7155131697654724	0.9284671545028687	0.9728682041168213	0.8566552996635437	0.9092833995819092	0.8789513111114502
1	8	3	1	2	relu	LSTM	tanh	32	RMSprop	64	0.001	1	64	0.0	100	0.19769246876239777	0.979972779750824	0.9918392896652222	0.9897140264511108	0.9837328195571899	0.984032154083252	0.554499089717865	0.9299269914627075	0.9553903341293335	0.8771331310272217	0.9097011089324951	0.8867943286895752
1	8	3	1	2	relu	LSTM	tanh	32	RMSprop	64	0.001	1	64	0.2	100	0.2882770895957947	0.9814714193344116	0.9929375648498535	0.9853939414024353	0.9839890003204346	0.9847716689109802	0.7631489038467407	0.8905109763145447	0.9192307591438293	0.8156996369361877	0.8590527176856995	0.8348962664604187
1	8	3	1	2	relu	LSTM	tanh	32	RMSprop	64	0.001	1	64	0.5	100	0.28566285967826843	0.9814714193344116	0.9917151927947998	0.9849824905395508	0.983680784702301	0.984653651714325	0.718254029750824	0.9197080135345459	0.96484375	0.8430033922195435	0.8941448330879211	0.8612690567970276
1	8	3	1	2	relu	LSTM	tanh	64	adam	64	0.001	1	16	0.0	100	0.15937452018260956	0.9833787679672241	0.9933920502662659	0.9851882457733154	0.986332356929779	0.9845981001853943	0.5730333924293518	0.9138686060905457	0.9679999947547913	0.8259385824203491	0.8863142132759094	0.8488517999649048
1	8	3	1	2	relu	LSTM	tanh	64	adam	64	0.001	1	16	0.2	100	0.20340581238269806	0.9841961860656738	0.9928750991821289	0.9911540746688843	0.9863518476486206	0.986077070236206	0.7071908712387085	0.9080291986465454	0.9197080135345459	0.8600682616233826	0.8824705481529236	0.8662311434745789
1	8	3	1	2	relu	LSTM	tanh	64	adam	64	0.001	1	16	0.5	100	0.21025222539901733	0.9828338027000427	0.992058515548706	0.99033123254776	0.9848915338516235	0.9855709671974182	0.5785031318664551	0.9255474209785461	0.9583333134651184	0.8634812235832214	0.9052253365516663	0.8789317607879639
1	8	3	1	2	relu	LSTM	tanh	64	adam	64	0.001	1	64	0.0	100	0.3243222236633301	0.9817438721656799	0.9948763847351074	0.9835425019264221	0.984032392501831	0.9833777546882629	0.5576463937759399	0.8992700576782227	0.934108555316925	0.8225256204605103	0.8712581992149353	0.8404373526573181
1	8	3	1	2	relu	LSTM	tanh	64	adam	64	0.001	1	64	0.2	100	0.2117764949798584	0.9833787679672241	0.9921990036964417	0.9870396852493286	0.9857794642448425	0.986306369304657	0.9118829369544983	0.8905109763145447	0.9067164063453674	0.829351544380188	0.8605754971504211	0.8392850756645203
1	8	3	1	2	relu	LSTM	tanh	64	adam	64	0.001	1	64	0.5	100	0.23931871354579926	0.9826975464820862	0.9947401881217957	0.9839538931846619	0.9858920574188232	0.9845319390296936	0.6224539279937744	0.918248176574707	0.9016948938369751	0.9078498482704163	0.9031406044960022	0.9064924716949463
1	8	3	1	2	relu	LSTM	tanh	64	RMSprop	64	0.001	1	16	0.0	100	0.28282806277275085	0.9832425117492676	0.9925155639648438	0.9899197816848755	0.9856102466583252	0.9848098754882812	0.9100170731544495	0.9109489321708679	0.9639999866485596	0.8225256204605103	0.8817662596702576	0.8448742032051086
1	8	3	1	2	relu	LSTM	tanh	64	RMSprop	64	0.001	1	16	0.2	100	0.29224932193756104	0.9824250936508179	0.9927210211753845	0.9849824905395508	0.984233558177948	0.9846612811088562	0.7117807865142822	0.9211679100990295	0.9723320007324219	0.8395904302597046	0.8981226086616516	0.8625069260597229
1	8	3	1	2	relu	LSTM	tanh	64	RMSprop	64	0.001	1	16	0.5	100	0.5550161004066467	0.9813351631164551	0.9938864707946777	0.9831310510635376	0.9841933250427246	0.9844542741775513	0.6862490177154541	0.9007299542427063	0.9518072009086609	0.80887371301651	0.8701509833335876	0.8317989110946655
1	8	3	1	2	relu	LSTM	tanh	64	RMSprop	64	0.001	1	64	0.0	100	0.2225174605846405	0.9829699993133545	0.9960238337516785	0.9866282939910889	0.9853152632713318	0.9856522083282471	0.416095495223999	0.9211679100990295	0.9314079284667969	0.8805460929870605	0.9046944975852966	0.8907791376113892
1	8	3	1	2	relu	LSTM	tanh	64	RMSprop	64	0.001	1	64	0.2	100	0.33965063095092773	0.9817438721656799	0.9925892949104309	0.9913598299026489	0.9844769239425659	0.9844203591346741	0.5549925565719604	0.9065693616867065	0.9133573770523071	0.8634812235832214	0.8864489197731018	0.8730676770210266
1	8	3	1	2	relu	LSTM	tanh	64	RMSprop	64	0.001	1	64	0.5	100	0.29806995391845703	0.9821525812149048	0.9914565682411194	0.984571099281311	0.9849483370780945	0.9852420091629028	0.7402011752128601	0.9240875840187073	0.9725490212440491	0.8464163541793823	0.9014098644256592	0.8676245212554932
1	8	3	2	2	relu	LSTM	tanh	32	adam	64	0.001	1	16	0.0	100	0.21976295113563538	0.9798365235328674	0.9918261766433716	0.983748197555542	0.9827730655670166	0.9820703864097595	0.482489675283432	0.9240875840187073	0.9652509689331055	0.8532423377037048	0.904349148273468	0.8746030330657959
1	8	3	2	2	relu	LSTM	tanh	32	adam	64	0.001	1	16	0.2	100	0.2969546318054199	0.9784741401672363	0.9915984272956848	0.9788109660148621	0.9823431372642517	0.9805370569229126	0.7807095050811768	0.8948904871940613	0.9473684430122375	0.7986348271369934	0.8628749847412109	0.8230140209197998
1	8	3	2	2	relu	LSTM	tanh	32	adam	64	0.001	1	16	0.5	100	0.24658316373825073	0.9746593832969666	0.9919155836105347	0.9806624054908752	0.9789026379585266	0.978767454624176	0.5714988708496094	0.9065693616867065	0.9490196108818054	0.8259385824203491	0.8820263147354126	0.8497917652130127
1	8	3	2	2	relu	LSTM	tanh	32	adam	64	0.001	1	64	0.0	100	0.2453414499759674	0.9760218262672424	0.9893081784248352	0.9831310510635376	0.9794686436653137	0.9806898832321167	0.6342871189117432	0.9080291986465454	0.9166666865348816	0.8634812235832214	0.8838639855384827	0.8699502348899841
1	8	3	2	2	relu	LSTM	tanh	32	adam	64	0.001	1	64	0.2	100	0.23262503743171692	0.9818801283836365	0.9914566278457642	0.9851882457733154	0.9837730526924133	0.9843668937683105	0.7038477063179016	0.9299269914627075	0.9454545378684998	0.8873720169067383	0.9123311638832092	0.8965795636177063
1	8	3	2	2	relu	LSTM	tanh	32	adam	64	0.001	1	64	0.5	100	0.2317701131105423	0.9758855700492859	0.9907606244087219	0.9786052107810974	0.9792275428771973	0.9793635010719299	0.7670232057571411	0.8496350646018982	0.8104575276374817	0.8464163541793823	0.8240365386009216	0.8356815576553345
1	8	3	2	2	relu	LSTM	tanh	32	RMSprop	64	0.001	1	16	0.0	100	0.2777211666107178	0.9788828492164612	0.9967901110649109	0.9860110878944397	0.9817845225334167	0.9825226068496704	0.531554639339447	0.9065693616867065	0.9133573770523071	0.8634812235832214	0.8852710127830505	0.8719291090965271
1	8	3	2	2	relu	LSTM	tanh	32	RMSprop	64	0.001	1	16	0.2	100	0.4315249025821686	0.979972779750824	0.9924306273460388	0.9864225387573242	0.9836402535438538	0.9829682111740112	0.5968567132949829	0.9138686060905457	0.949999988079071	0.8430033922195435	0.8885583281517029	0.8602706789970398
1	8	3	2	2	relu	LSTM	tanh	32	RMSprop	64	0.001	1	16	0.5	100	0.3310461938381195	0.9769755005836487	0.9950461387634277	0.9814853072166443	0.9805163741111755	0.9797078967094421	0.803214430809021	0.8875912427902222	0.9576271176338196	0.7713310718536377	0.8547496795654297	0.8075559735298157
1	8	3	2	2	relu	LSTM	tanh	32	RMSprop	64	0.001	1	64	0.0	100	0.3966330885887146	0.9787465929985046	0.9916212558746338	0.9853939414024353	0.9817039966583252	0.9829248189926147	0.45885396003723145	0.9240875840187073	0.9652509689331055	0.8532423377037048	0.9041950702667236	0.8745242953300476
1	8	3	2	2	relu	LSTM	tanh	32	RMSprop	64	0.001	1	64	0.2	100	0.3739686906337738	0.979291558265686	0.9933333396911621	0.983748197555542	0.9830318093299866	0.9825341701507568	0.9150543212890625	0.8846715092658997	0.91796875	0.8020477890968323	0.8513110876083374	0.8209055066108704
1	8	3	2	2	relu	LSTM	tanh	32	RMSprop	64	0.001	1	64	0.5	100	0.2777290642261505	0.9761580228805542	0.9926151037216187	0.9775766134262085	0.9792558550834656	0.9779089689254761	0.6334619522094727	0.903649628162384	0.9558233022689819	0.8122866749763489	0.87347412109375	0.8334810733795166
1	8	3	2	2	relu	LSTM	tanh	64	adam	64	0.001	1	16	0.0	100	0.21392038464546204	0.9798365235328674	0.9924634099006653	0.9810738563537598	0.9830780625343323	0.9816288352012634	0.7530212998390198	0.8686131238937378	0.939393937587738	0.7406143546104431	0.8269546031951904	0.7772077918052673
1	8	3	2	2	relu	LSTM	tanh	64	adam	64	0.001	1	16	0.2	100	0.24292469024658203	0.979972779750824	0.9944833517074585	0.9833367466926575	0.9832934141159058	0.9831185340881348	0.6526253819465637	0.9255474209785461	0.9618320465087891	0.8600682616233826	0.9041149616241455	0.877765417098999
1	8	3	2	2	relu	LSTM	tanh	64	adam	64	0.001	1	16	0.5	100	0.33001595735549927	0.9756130576133728	0.9929125308990479	0.9786052107810974	0.9802868366241455	0.9782094955444336	0.2856459617614746	0.9197080135345459	0.9190140962600708	0.8907849788665771	0.8992787003517151	0.8920626044273376
1	8	3	2	2	relu	LSTM	tanh	64	adam	64	0.001	1	64	0.0	100	0.293465793132782	0.9746593832969666	0.9921448826789856	0.9841596484184265	0.9786009192466736	0.9766809940338135	1.0457923412322998	0.8802919983863831	0.945147693157196	0.76450514793396	0.8450990915298462	0.7991609573364258
1	8	3	2	2	relu	LSTM	tanh	64	adam	64	0.001	1	64	0.2	100	0.3185700476169586	0.979972779750824	0.9918699264526367	0.9812795519828796	0.9829140305519104	0.982508659362793	0.6677392721176147	0.9270073175430298	0.9727626442909241	0.8532423377037048	0.9067571759223938	0.8753597140312195
1	8	3	2	2	relu	LSTM	tanh	64	adam	64	0.001	1	64	0.5	100	0.31412404775619507	0.9805176854133606	0.992214560508728	0.9816910028457642	0.9833745360374451	0.9821206331253052	1.0822521448135376	0.8525547385215759	0.8720930218696594	0.7679181098937988	0.8152194619178772	0.7881882190704346
1	8	3	2	2	relu	LSTM	tanh	64	RMSprop	64	0.001	1	16	0.0	100	0.4110102951526642	0.9738419651985168	0.9919896125793457	0.977988064289093	0.9776505827903748	0.9758520126342773	0.6456381678581238	0.9138686060905457	0.9642857313156128	0.829351544380188	0.8859032988548279	0.8492351174354553
1	8	3	2	2	relu	LSTM	tanh	64	RMSprop	64	0.001	1	16	0.2	100	0.30498674511909485	0.9801089763641357	0.9954278469085693	0.9814853072166443	0.983069896697998	0.9825451970100403	0.5280090570449829	0.918248176574707	0.9575289487838745	0.8464163541793823	0.8929903507232666	0.864505410194397
1	8	3	2	2	relu	LSTM	tanh	64	RMSprop	64	0.001	1	16	0.5	100	0.2663500905036926	0.9728882908821106	0.993073582649231	0.9796338081359863	0.9774345755577087	0.9768370985984802	0.45415550470352173	0.8992700576782227	0.8916084170341492	0.8703071475028992	0.874965488910675	0.8695699572563171
1	8	3	2	2	relu	LSTM	tanh	64	RMSprop	64	0.001	1	64	0.0	100	0.33942121267318726	0.9801089763641357	0.9922350645065308	0.9921826720237732	0.9827473759651184	0.983896791934967	0.5834965705871582	0.9270073175430298	0.9727626442909241	0.8532423377037048	0.9057874083518982	0.8728691339492798
1	8	3	2	2	relu	LSTM	tanh	64	RMSprop	64	0.001	1	64	0.2	100	0.23809108138084412	0.976566731929779	0.9922720193862915	0.9749022722244263	0.9807488322257996	0.9773887991905212	0.9117131233215332	0.8948904871940613	0.9473684430122375	0.7986348271369934	0.8638389110565186	0.8246726989746094
1	8	3	2	2	relu	LSTM	tanh	64	RMSprop	64	0.001	1	64	0.5	100	0.26842254400253296	0.9794278144836426	0.9933964610099792	0.9821024537086487	0.9824149012565613	0.981951892375946	0.5021001696586609	0.9124087691307068	0.95686274766922	0.8327645063400269	0.8874610662460327	0.8536962270736694
