# Supplementary material for: A machine learning assistant for detecting fraudulent activities in synchronous online programming exams
Source: PeerJ Comput Sci. 2025 Sep 9;11:e3159. doi: 10.7717/peerj-cs.3159 (PMC12453727; doi:10.7717/peerj-cs.3159)
Supplement: Supplemental Information 6 [file peerj-cs-11-3159-s006.zip › raw-data/fine-tune-cnn_rnn-std-crossentropy-val-f2-search.csv]

conv_layers	conv_filters	conv_kernel_size	strides	pool_size	conv_activation	rnn	rnn_activation	rnn_units	optimizer	batch_size	learning_rate	n_hidden_dense_layers	n_units_dense_layers	dropout_rate	epochs	val_loss	val_accuracy	val_precision	val_recall	val_keras	val_f2	loss	accuracy	precision	recall	f1	f2
1	8	3	1	2	relu	LSTM	tanh	32	adam	64	0.001	1	16	0.0	100	0.2811600863933563	0.9814714193344116	0.9910286068916321	0.984123706817627	0.983366072177887	0.9833111763000488	0.4342763125896454	0.8598540425300598	0.9804878234863281	0.6860068440437317	0.7892171740531921	0.7146306037902832
1	8	3	1	2	relu	LSTM	tanh	32	adam	64	0.001	1	16	0.2	100	0.23824797570705414	0.976566731929779	0.9882254004478455	0.9775257706642151	0.9790527820587158	0.9779009819030762	0.3633769154548645	0.8846715092658997	0.9776785969734192	0.7474402785301208	0.8325114846229553	0.7750434875488281
1	8	3	1	2	relu	LSTM	tanh	32	adam	64	0.001	1	16	0.5	100	0.24475917220115662	0.9738419651985168	0.9881406426429749	0.9762886762619019	0.9775447845458984	0.9762890934944153	0.49715790152549744	0.8642335534095764	0.8875969052314758	0.7815699577331543	0.8221078515052795	0.7969160079956055
1	8	3	1	2	relu	LSTM	tanh	32	adam	64	0.001	1	64	0.0	100	0.18669764697551727	0.9780653715133667	0.9900042414665222	0.9814432859420776	0.9802956581115723	0.980508029460907	0.33664512634277344	0.8569343090057373	0.8155339956283569	0.8600682616233826	0.8263990879058838	0.842925488948822
1	8	3	1	2	relu	LSTM	tanh	32	adam	64	0.001	1	64	0.2	100	0.30988839268684387	0.9775204062461853	0.987716019153595	0.9789690971374512	0.980260968208313	0.979321300983429	0.39432060718536377	0.8729926943778992	0.9724770784378052	0.723549485206604	0.8142723441123962	0.749375581741333
1	8	3	1	2	relu	LSTM	tanh	32	adam	64	0.001	1	64	0.5	100	0.1782003939151764	0.9787465929985046	0.9894269108772278	0.9800000190734863	0.9812735915184021	0.9807783961296082	0.37131932377815247	0.8569343090057373	0.8853754997253418	0.76450514793396	0.7993913888931274	0.7685244083404541
1	8	3	1	2	relu	LSTM	tanh	32	RMSprop	64	0.001	1	16	0.0	100	0.2876005470752716	0.9798365235328674	0.9897660613059998	0.9940206408500671	0.9819298982620239	0.981563925743103	0.3363426625728607	0.8832116723060608	0.9610389471054077	0.7576791644096375	0.8421663641929626	0.787244439125061
1	8	3	1	2	relu	LSTM	tanh	32	RMSprop	64	0.001	1	16	0.2	100	0.3135284185409546	0.9787465929985046	0.9888865351676941	0.9818556904792786	0.9807035326957703	0.9810454845428467	0.4135245382785797	0.8350365161895752	0.8846153616905212	0.7064846158027649	0.7700246572494507	0.7242624163627625
1	8	3	1	2	relu	LSTM	tanh	32	RMSprop	64	0.001	1	16	0.5	100	0.2986259460449219	0.9762942790985107	0.9875369668006897	0.9797937870025635	0.9785060286521912	0.9786924719810486	0.4206256866455078	0.8642335534095764	0.9716981053352356	0.703071653842926	0.800707995891571	0.7328200936317444
1	8	3	1	2	relu	LSTM	tanh	32	RMSprop	64	0.001	1	64	0.0	100	0.23366591334342957	0.9806539416313171	0.9901776313781738	0.9845361113548279	0.9826207160949707	0.9823502898216248	0.39238032698631287	0.8905109763145447	0.9780701994895935	0.7610921263694763	0.8398028016090393	0.7823846936225891
1	8	3	1	2	relu	LSTM	tanh	32	RMSprop	64	0.001	1	64	0.2	100	0.20928043127059937	0.975476861000061	0.989249587059021	0.977319598197937	0.9788678288459778	0.9780529737472534	0.37848666310310364	0.8306569457054138	0.7706422209739685	0.8600682616233826	0.8025502562522888	0.832440197467804
1	8	3	1	2	relu	LSTM	tanh	32	RMSprop	64	0.001	1	64	0.5	100	0.23009008169174194	0.9780653715133667	0.9883622527122498	0.9800000190734863	0.980861485004425	0.9807935357093811	0.3866335153579712	0.8072992563247681	0.8014981150627136	0.7303754091262817	0.7472185492515564	0.7302801609039307
1	8	3	1	2	relu	LSTM	tanh	64	adam	64	0.001	1	16	0.0	100	0.2235802710056305	0.9786103367805481	0.9886089563369751	0.9832989573478699	0.9806984066963196	0.9808331727981567	0.42081397771835327	0.8321167826652527	0.85317462682724	0.7337883710861206	0.7836279273033142	0.7531557679176331
1	8	3	1	2	relu	LSTM	tanh	64	adam	64	0.001	1	16	0.2	100	0.13664983212947845	0.9821525812149048	0.9901776313781738	0.9857732057571411	0.9835776686668396	0.9847426414489746	0.38168400526046753	0.8919708132743835	0.9620253443717957	0.7781569957733154	0.8447912335395813	0.7952867746353149
1	8	3	1	2	relu	LSTM	tanh	64	adam	64	0.001	1	16	0.5	100	0.3266089856624603	0.975476861000061	0.988082766532898	0.9762886762619019	0.9790930151939392	0.9779238104820251	0.2790323495864868	0.8788321018218994	0.8888888955116272	0.8191125988960266	0.8348053097724915	0.8171575665473938
1	8	3	1	2	relu	LSTM	tanh	64	adam	64	0.001	1	64	0.0	100	0.2762700319290161	0.9782016277313232	0.9900718331336975	0.9806185364723206	0.980098307132721	0.979866623878479	0.39458879828453064	0.8788321018218994	0.96875	0.7406143546104431	0.8301839828491211	0.7723962664604187
1	8	3	1	2	relu	LSTM	tanh	64	adam	64	0.001	1	64	0.2	100	0.17182646691799164	0.9811989068984985	0.9897873997688293	0.9861855506896973	0.9829924702644348	0.9852404594421387	0.24248367547988892	0.9255474209785461	0.9583333134651184	0.8634812235832214	0.9004812836647034	0.8759468197822571
1	8	3	1	2	relu	LSTM	tanh	64	adam	64	0.001	1	64	0.5	100	0.28680866956710815	0.9741144180297852	0.9904559850692749	0.9731958508491516	0.9778904318809509	0.9752659201622009	0.42248839139938354	0.8335766196250916	0.8231046795845032	0.7781569957733154	0.7899169921875	0.7817606329917908
1	8	3	1	2	relu	LSTM	tanh	64	RMSprop	64	0.001	1	16	0.0	100	0.17291586101055145	0.9833787679672241	0.9938740730285645	0.9921649694442749	0.9846172332763672	0.9856964349746704	0.38951000571250916	0.9153284430503845	0.9718875288963318	0.8259385824203491	0.8855518698692322	0.8455346822738647
1	8	3	1	2	relu	LSTM	tanh	64	RMSprop	64	0.001	1	16	0.2	100	0.20053546130657196	0.9787465929985046	0.9902697801589966	0.9810309410095215	0.980621874332428	0.9794859886169434	0.4438195526599884	0.8014598488807678	0.769759476184845	0.76450514793396	0.7620470523834229	0.7619926929473877
1	8	3	1	2	relu	LSTM	tanh	64	RMSprop	64	0.001	1	16	0.5	100	0.3343867361545563	0.9803814888000488	0.9923161268234253	0.9927834868431091	0.9825921058654785	0.9846712946891785	0.2674635648727417	0.9080291986465454	0.9872881174087524	0.7952218651771545	0.8662624955177307	0.8141182065010071
1	8	3	1	2	relu	LSTM	tanh	64	RMSprop	64	0.001	1	64	0.0	100	0.19371916353702545	0.9791553020477295	0.9901652932167053	0.9857732057571411	0.9810924530029297	0.9806528091430664	0.30134257674217224	0.9051094651222229	0.9634146094322205	0.80887371301651	0.8708193302154541	0.8312314748764038
1	8	3	1	2	relu	LSTM	tanh	64	RMSprop	64	0.001	1	64	0.2	100	0.2038685381412506	0.9798365235328674	0.9891508221626282	0.9830927848815918	0.9818654656410217	0.9825360774993896	0.420098215341568	0.8598540425300598	0.933920681476593	0.723549485206604	0.8049831986427307	0.7540467977523804
1	8	3	1	2	relu	LSTM	tanh	64	RMSprop	64	0.001	1	64	0.5	100	0.26013630628585815	0.9750680923461914	0.9879416227340698	0.9876288771629333	0.9777578711509705	0.9799362421035767	0.4099065363407135	0.8072992563247681	0.7446808218955994	0.8361774682998657	0.7753438949584961	0.8059048056602478
1	8	3	2	2	relu	LSTM	tanh	32	adam	64	0.001	1	16	0.0	100	0.25640547275543213	0.9720708727836609	0.9873230457305908	0.977319598197937	0.9745883345603943	0.9760253429412842	0.41138166189193726	0.8350365161895752	0.8658536672592163	0.7269624471664429	0.7797693014144897	0.746280312538147
1	8	3	2	2	relu	LSTM	tanh	32	adam	64	0.001	1	16	0.2	100	0.29386106133461	0.9667574763298035	0.985103189945221	0.9663917422294617	0.9711167812347412	0.9686429500579834	0.4123596251010895	0.8277372121810913	0.8542510271072388	0.7201365232467651	0.7708079814910889	0.7383425235748291
1	8	3	2	2	relu	LSTM	tanh	32	adam	64	0.001	1	16	0.5	100	0.3770529627799988	0.9606267213821411	0.9862325191497803	0.9680412411689758	0.9659492373466492	0.961652398109436	0.49652963876724243	0.8204379677772522	0.8663793206214905	0.6860068440437317	0.7524152994155884	0.7092933058738708
1	8	3	2	2	relu	LSTM	tanh	32	adam	64	0.001	1	64	0.0	100	0.23561881482601166	0.9762942790985107	0.990707516670227	0.9832989573478699	0.9788498878479004	0.980162501335144	0.33548420667648315	0.9124087691307068	0.9678714871406555	0.8225256204605103	0.8832428455352783	0.843417227268219
1	8	3	2	2	relu	LSTM	tanh	32	adam	64	0.001	1	64	0.2	100	0.21599258482456207	0.9747956395149231	0.9906521439552307	0.9756700992584229	0.9778663516044617	0.976725161075592	0.46623602509498596	0.8715328574180603	0.8867924809455872	0.8020477890968323	0.8339030742645264	0.8141113519668579
1	8	3	2	2	relu	LSTM	tanh	32	adam	64	0.001	1	64	0.5	100	0.3114936053752899	0.968664824962616	0.9840357303619385	0.9748453497886658	0.9718305468559265	0.9739851951599121	0.4451742470264435	0.8379561901092529	0.7898089289665222	0.8464163541793823	0.807659924030304	0.8252988457679749
1	8	3	2	2	relu	LSTM	tanh	32	RMSprop	64	0.001	1	16	0.0	100	0.226174995303154	0.9726157784461975	0.9915611743927002	0.9779381155967712	0.9761347770690918	0.9774025678634644	0.33711105585098267	0.8554744720458984	0.8321917653083801	0.829351544380188	0.821904718875885	0.8250101208686829
1	8	3	2	2	relu	LSTM	tanh	32	RMSprop	64	0.001	1	16	0.2	100	0.28011658787727356	0.9678474068641663	0.9896931648254395	0.9709278345108032	0.9717798233032227	0.9704797863960266	0.4535447657108307	0.8686131238937378	0.9810426831245422	0.7064846158027649	0.8155336380004883	0.7458067536354065
1	8	3	2	2	relu	LSTM	tanh	32	RMSprop	64	0.001	1	16	0.5	100	0.3031691908836365	0.965122640132904	0.9864263534545898	0.9822680354118347	0.9696548581123352	0.9695520401000977	0.45399126410484314	0.8350365161895752	0.8781512379646301	0.7133105993270874	0.7740437984466553	0.7326942682266235
1	8	3	2	2	relu	LSTM	tanh	32	RMSprop	64	0.001	1	64	0.0	100	0.2440343052148819	0.975204348564148	0.9896132349967957	0.9808247685432434	0.9773448705673218	0.9796323180198669	0.4324531555175781	0.8525547385215759	0.8692307472229004	0.7713310718536377	0.8085865378379822	0.7857879996299744
1	8	3	2	2	relu	LSTM	tanh	32	RMSprop	64	0.001	1	64	0.2	100	0.31502941250801086	0.9711171388626099	0.9895343780517578	0.9734020829200745	0.9741361141204834	0.97211754322052	0.34100693464279175	0.8700730204582214	0.8469387888908386	0.849829375743866	0.8453039526939392	0.8445326089859009
1	8	3	2	2	relu	LSTM	tanh	32	RMSprop	64	0.001	1	64	0.5	100	0.32777610421180725	0.964850127696991	0.9846938848495483	0.96969074010849	0.969087541103363	0.9694768786430359	0.36883091926574707	0.8992700576782227	0.9786324501037598	0.7815699577331543	0.8581575155258179	0.8077430725097656
1	8	3	2	2	relu	LSTM	tanh	64	adam	64	0.001	1	16	0.0	100	0.23160088062286377	0.9724795818328857	0.9915013909339905	0.9756700992584229	0.9757214784622192	0.9761600494384766	0.3251613974571228	0.9094890356063843	0.95652174949646	0.8259385824203491	0.8768045902252197	0.844551146030426
1	8	3	2	2	relu	LSTM	tanh	64	adam	64	0.001	1	16	0.2	100	0.29359525442123413	0.9705722332000732	0.9888817667961121	0.9731958508491516	0.974273145198822	0.9719626903533936	0.40427953004837036	0.8364963531494141	0.831501841545105	0.7747440338134766	0.7875789999961853	0.7765522003173828
1	8	3	2	2	relu	LSTM	tanh	64	adam	64	0.001	1	16	0.5	100	0.2632528841495514	0.9709809422492981	0.9873524308204651	0.9752577543258667	0.974005401134491	0.9744463562965393	0.42751920223236084	0.8554744720458984	0.9369369149208069	0.7098976373672485	0.7980243563652039	0.7419386506080627
1	8	3	2	2	relu	LSTM	tanh	64	adam	64	0.001	1	64	0.0	100	0.24391798675060272	0.9732969999313354	0.988193154335022	0.977319598197937	0.9753608107566833	0.9755963683128357	0.3362331986427307	0.889051079750061	0.8703071475028992	0.8703071475028992	0.8584614396095276	0.8626052737236023
1	8	3	2	2	relu	LSTM	tanh	64	adam	64	0.001	1	64	0.2	100	0.22992095351219177	0.9715259075164795	0.987176775932312	0.9727835059165955	0.9754235744476318	0.9746063351631165	0.2898285686969757	0.9138686060905457	0.9365671873092651	0.8566552996635437	0.883782148361206	0.8641238808631897
1	8	3	2	2	relu	LSTM	tanh	64	adam	64	0.001	1	64	0.5	100	0.2770947217941284	0.970708429813385	0.9860788583755493	0.9744330048561096	0.9741920232772827	0.9736625552177429	0.3537343442440033	0.9007299542427063	0.9343629479408264	0.8259385824203491	0.8696332573890686	0.8426887392997742
1	8	3	2	2	relu	LSTM	tanh	64	RMSprop	64	0.001	1	16	0.0	100	0.24767860770225525	0.9726157784461975	0.9874200224876404	0.9729896783828735	0.9753488898277283	0.9733677506446838	0.36391177773475647	0.8248175382614136	0.8078292012214661	0.7747440338134766	0.7843942046165466	0.7771748900413513
1	8	3	2	2	relu	LSTM	tanh	64	RMSprop	64	0.001	1	16	0.2	100	0.3448323905467987	0.971389651298523	0.9879109263420105	0.985567033290863	0.9748679995536804	0.9726992249488831	0.3881494998931885	0.8569343090057373	0.9802955389022827	0.6791808605194092	0.7929462194442749	0.7197847962379456
1	8	3	2	2	relu	LSTM	tanh	64	RMSprop	64	0.001	1	16	0.5	100	0.31953829526901245	0.9716621041297913	0.9885311126708984	0.984948456287384	0.9749419093132019	0.9744228720664978	0.4246058464050293	0.8832116723060608	0.9610389471054077	0.7576791644096375	0.8377407193183899	0.785366952419281
1	8	3	2	2	relu	LSTM	tanh	64	RMSprop	64	0.001	1	64	0.0	100	0.2645493447780609	0.9731607437133789	0.9891604781150818	0.9727835059165955	0.9765779376029968	0.9742574691772461	0.5243948101997375	0.8029196858406067	0.8062015771865845	0.7098976373672485	0.7500483989715576	0.7252860069274902
1	8	3	2	2	relu	LSTM	tanh	64	RMSprop	64	0.001	1	64	0.2	100	0.26702481508255005	0.9750680923461914	0.9888414144515991	0.9760825037956238	0.9774720072746277	0.9762221574783325	0.7969709634780884	0.8627737164497375	0.9853658676147461	0.6894198060035706	0.8040305972099304	0.7304290533065796
1	8	3	2	2	relu	LSTM	tanh	64	RMSprop	64	0.001	1	64	0.5	100	0.35280704498291016	0.9741144180297852	0.990338146686554	0.9758762717247009	0.9774934649467468	0.975595235824585	0.4147986173629761	0.8729926943778992	0.947826087474823	0.744027316570282	0.8213319182395935	0.771455705165863
