# Supplementary material for: A machine learning assistant for detecting fraudulent activities in synchronous online programming exams
Source: PeerJ Comput Sci. 2025 Sep 9;11:e3159. doi: 10.7717/peerj-cs.3159 (PMC12453727; doi:10.7717/peerj-cs.3159)
Supplement: Supplemental Information 6 [file peerj-cs-11-3159-s006.zip › raw-data/search-cnn_rnn-std.csv]

conv_layers	conv_filters	conv_kernel_size	strides	pool_size	conv_activation	rnn	rnn_units	rnn_activation	optimizer	epochs	batch_size	learning_rate	n_hidden_dense_layers	n_units_dense_layers	dropout_rate	val_loss	val_accuracy	val_precision	val_recall	val_keras	val_f2	loss	accuracy	precision	recall	f1	f2
1	8	3	1	2	relu	LSTM	64	tanh	RMSprop	10	64	0.001	1	64	0.5	0.225844726	0.976566732	0.993758678	0.984851599	0.979368985	0.981748521	0.268009841	0.951824844	0.9710145	0.914675772	0.94407773	0.960351229
1	8	3	1	2	relu	LSTM	64	tanh	adam	10	64	0.001	0	16	0.5	0.202190682	0.974659383	0.986338258	0.978915036	0.977781653	0.979631186	0.194038242	0.945985377	0.95714283	0.914675772	0.936926126	0.950403035
1	8	3	1	2	relu	LSTM	16	tanh	adam	10	32	0.001	1	16	0	0.158217341	0.969073594	0.992083848	0.981985688	0.970314205	0.97996366	0.206953213	0.94452554	0.929292917	0.941979527	0.929655492	0.923130393
1	8	3	1	2	relu	LSTM	16	tanh	adam	10	32	0.001	1	32	0	0.244796664	0.971117139	0.988702953	0.974820852	0.973733008	0.979572117	0.264843762	0.94452554	0.973977685	0.894197941	0.936160862	0.959250629
1	8	3	1	2	relu	LSTM	16	tanh	RMSprop	10	32	0.01	0	16	0.5	0.212589622	0.961444139	0.99040556	0.964790165	0.965283275	0.974328995	0.219729766	0.94452554	0.977528095	0.890784979	0.935647011	0.960989058
1	8	3	1	2	relu	LSTM	64	tanh	adamax	10	32	0.1	0	64	0	0.195485175	0.974114418	0.991193116	0.980347991	0.977219164	0.983319163	0.204815567	0.941605866	0.94699645	0.914675772	0.93211484	0.942958295
1	8	3	1	2	relu	LSTM	32	tanh	RMSprop	10	64	0.1	0	16	0	0.304625869	0.957629442	0.994505465	0.95864892	0.9615345	0.977293253	0.199568942	0.940145969	0.963235319	0.894197941	0.930830598	0.950468659
1	8	3	1	2	relu	LSTM	32	tanh	RMSprop	10	64	0.1	0	64	0	0.230015546	0.974659383	0.989668548	0.982190371	0.977851331	0.980752051	0.232732937	0.940145969	0.943661988	0.914675772	0.931958199	0.940939307
1	8	3	1	2	relu	LSTM	64	tanh	adamax	10	64	0.001	1	32	0	0.299462289	0.970844686	0.988325179	0.974820852	0.973383248	0.976838589	0.249909744	0.940145969	0.959854007	0.897610903	0.931539774	0.950016379
1	8	3	1	2	relu	LSTM	64	tanh	adam	10	32	0.001	1	16	0.5	0.142565683	0.972343326	0.991507411	0.971954942	0.975563407	0.980584025	0.312117606	0.938686132	0.959706962	0.894197941	0.926963389	0.945558131
1	8	3	1	2	relu	LSTM	64	tanh	adam	10	128	0.01	1	32	0	0.165001214	0.977111697	0.993390203	0.983828068	0.980837286	0.983292699	0.273291647	0.938686132	0.953068614	0.901023865	0.921109378	0.934759736
1	8	3	1	2	relu	LSTM	16	tanh	RMSprop	10	64	0.001	0	32	0.5	0.439036101	0.963351488	0.989637315	0.977072656	0.967071772	0.970631897	0.206629112	0.937226295	0.949640274	0.901023865	0.927345991	0.94149375
1	8	3	1	2	relu	LSTM	32	tanh	adamax	10	64	0.001	1	16	0	0.333005279	0.972479582	0.98882091	0.976867974	0.975495934	0.978765726	0.239911646	0.937226295	0.97709924	0.873720109	0.923673451	0.955431044
1	8	3	1	2	relu	LSTM	32	tanh	adamax	10	64	0.001	1	64	0	0.249707535	0.972070873	0.995717347	0.974820852	0.974950016	0.975682557	0.253755569	0.937226295	0.959558845	0.890784979	0.926527202	0.946788847
1	8	3	1	2	relu	LSTM	64	tanh	adam	10	32	0.001	1	64	0.5	0.232674733	0.973978221	0.993983984	0.975435019	0.976204038	0.980162859	0.348722279	0.937226295	0.973484874	0.877133131	0.924185216	0.953829587
1	8	3	1	2	relu	LSTM	64	tanh	adam	10	64	0.01	1	64	0.5	0.229882002	0.974114418	0.992489278	0.976049125	0.976674795	0.980053604	0.268718839	0.937226295	0.966417909	0.883959055	0.925743818	0.950724661
1	8	3	1	2	relu	LSTM	64	tanh	adam	10	64	0.1	1	64	0	0.165923774	0.975340605	0.991770387	0.985670447	0.977281988	0.982652426	0.383219033	0.937226295	0.966417909	0.883959055	0.926181197	0.949795783
1	8	3	1	2	relu	LSTM	64	tanh	adamax	10	32	0.1	1	32	0.5	0.268601984	0.971934617	0.988933802	0.972569108	0.975668013	0.97770685	0.329274863	0.937226295	0.962962985	0.887372017	0.925754547	0.949383736
1	8	3	1	2	relu	LSTM	64	tanh	RMSprop	10	128	0.001	1	16	0.5	0.386442125	0.967029989	0.993980825	0.986079812	0.971765101	0.980307519	0.317718476	0.937226295	0.956204355	0.894197941	0.926598549	0.945254743
1	8	3	1	2	relu	LSTM	16	tanh	RMSprop	10	32	0.001	1	16	0	0.178571329	0.972752035	0.987975955	0.989559889	0.974197268	0.972232044	0.212933198	0.935766399	0.962825298	0.883959055	0.926406503	0.94922334
1	8	3	1	2	relu	LSTM	64	tanh	adam	10	128	0.01	1	64	0	0.240576655	0.973433256	0.995808542	0.971954942	0.977348089	0.980699122	0.243305564	0.935766399	0.966292143	0.880546093	0.924632668	0.949397087
1	8	3	1	2	relu	LSTM	16	tanh	RMSprop	10	128	0.01	1	16	0	0.252094746	0.976839244	0.990990996	0.983009219	0.979570389	0.978147984	0.274377823	0.934306562	0.959259272	0.883959055	0.923596621	0.946506858
1	8	3	1	2	relu	LSTM	32	tanh	adamax	10	32	0.01	1	32	0	0.232344314	0.965531349	0.993035913	0.967041969	0.96918565	0.976946712	0.209409997	0.934306562	0.949275374	0.894197941	0.923000515	0.939230323
1	8	3	1	2	relu	LSTM	32	tanh	adamax	10	128	0.01	1	64	0	0.236568406	0.969891012	0.985024929	0.974820852	0.974046946	0.977021635	0.339584798	0.934306562	0.949275374	0.894197941	0.92490983	0.940685093
1	8	3	1	2	relu	LSTM	32	tanh	RMSprop	10	32	0.001	1	16	0	0.142094001	0.971117139	0.990532279	0.975435019	0.974111199	0.981385648	0.222698644	0.934306562	0.959259272	0.883959055	0.924210727	0.945740759
1	8	3	1	2	relu	LSTM	32	tanh	RMSprop	10	128	0.01	1	32	0	0.372321367	0.964850128	0.995078504	0.981371522	0.969841838	0.979970574	0.244614378	0.934306562	0.973282456	0.870307148	0.920552015	0.952194273
1	8	3	1	2	relu	LSTM	64	tanh	adam	10	64	0.1	1	32	0	0.189652979	0.968937337	0.994291961	0.977891505	0.972272277	0.978189766	0.359834462	0.934306562	0.942857146	0.901023865	0.923725665	0.936315179
1	8	3	1	2	relu	LSTM	64	tanh	adamax	10	32	0.001	1	32	0	0.265066385	0.968119919	0.992534101	0.979119778	0.971812904	0.980781436	0.282552153	0.934306562	0.976923048	0.866894186	0.921049058	0.954208732
1	8	3	1	2	relu	LSTM	64	tanh	adamax	10	64	0.1	0	32	0.5	0.271082014	0.964986384	0.986584306	0.969293773	0.968174934	0.973944902	0.254148394	0.934306562	0.969696999	0.873720109	0.922751009	0.953006208
1	8	3	1	2	relu	LSTM	64	tanh	RMSprop	10	32	0.001	0	64	0	0.156762168	0.976975501	0.992592573	0.983213902	0.979824603	0.983164847	0.320564181	0.934306562	0.95588237	0.887372017	0.925010622	0.944430888
1	8	3	1	2	relu	LSTM	64	tanh	RMSprop	10	64	0.1	0	32	0	0.281286299	0.974114418	0.993063331	0.97277379	0.977403581	0.981194198	0.299809039	0.934306562	0.980620146	0.863481224	0.919711888	0.955416679
1	8	3	1	2	relu	LSTM	32	tanh	adam	10	64	0.01	0	16	0	0.247010052	0.975613058	0.99134475	0.980962157	0.9779194	0.98211658	0.281111032	0.932846725	0.969581723	0.870307148	0.919214249	0.948896587
1	8	3	1	2	relu	LSTM	32	tanh	RMSprop	10	32	0.01	0	64	0.5	0.211617023	0.966076314	0.994281948	0.980347991	0.968439758	0.976615727	0.218727902	0.932846725	0.962546825	0.877133131	0.920134783	0.945791185
1	8	3	1	2	relu	LSTM	32	tanh	RMSprop	10	128	0.1	1	16	0	0.343625993	0.964305162	0.997245848	0.990173995	0.967196167	0.969886661	0.267661065	0.932846725	0.936395764	0.904436886	0.923012674	0.93279916
1	8	3	1	2	relu	LSTM	64	tanh	RMSprop	10	32	0.1	0	16	0	0.169140741	0.973705709	0.993664205	0.981985688	0.976762235	0.984631479	0.304293811	0.932846725	0.96603775	0.873720109	0.920302391	0.948505998
1	8	3	1	2	relu	LSTM	64	tanh	RMSprop	10	64	0.001	0	16	0	0.214577228	0.976839244	0.991568267	0.990378737	0.979544342	0.982436955	0.257437259	0.932846725	0.962546825	0.877133131	0.920588553	0.9472242
1	8	3	1	2	relu	LSTM	64	tanh	RMSprop	10	64	0.1	1	64	0.5	0.203008816	0.966893733	0.988734841	0.981780946	0.96836549	0.972809851	0.327311337	0.932846725	0.949090898	0.890784979	0.920964181	0.938362062
1	8	3	1	2	relu	GRU	16	tanh	adam	10	32	0.001	1	64	0.5	0.178539917	0.959264278	0.98656714	0.969703197	0.961557031	0.972878873	0.293263704	0.932846725	0.959107816	0.880546093	0.920075059	0.943665683
1	8	3	1	2	relu	LSTM	16	tanh	adam	10	32	0.01	1	32	0.5	0.221272871	0.967847407	0.984718442	0.97748208	0.969141662	0.974401593	0.243207097	0.931386888	0.94890511	0.887372017	0.912174284	0.927596986
1	8	3	1	2	relu	LSTM	16	tanh	adam	10	32	0.1	0	32	0	0.276912242	0.964986384	0.989795923	0.960081875	0.967859745	0.977768898	0.249809369	0.931386888	0.97307694	0.863481224	0.916754544	0.949237108
1	8	3	1	2	relu	LSTM	16	tanh	adam	10	64	0.01	1	32	0	0.179881737	0.967847407	0.990198195	0.975025594	0.970147133	0.9780792	0.228116974	0.931386888	0.942446053	0.894197941	0.919911325	0.935101926
1	8	3	1	2	relu	LSTM	16	tanh	adam	10	128	0.001	1	64	0	0.277678549	0.967983663	0.990175128	0.973797321	0.973407209	0.97895056	0.38215518	0.931386888	0.955555558	0.880546093	0.918624341	0.940267205
1	8	3	1	2	relu	LSTM	16	tanh	RMSprop	10	32	0.001	0	32	0	0.240226805	0.97438693	0.991296947	0.980552733	0.977202058	0.980209589	0.264264792	0.931386888	0.965909064	0.870307148	0.918920159	0.947753668
1	8	3	1	2	relu	LSTM	16	tanh	RMSprop	10	64	0.01	0	32	0.5	0.289681464	0.966893733	0.986971378	0.970317304	0.970372081	0.97372061	0.241851896	0.931386888	0.958955228	0.877133131	0.920687079	0.944750845
1	8	3	1	2	relu	LSTM	32	tanh	adam	10	32	0.01	1	32	0.5	0.24158068	0.970027268	0.989631832	0.970317304	0.972412586	0.978206575	0.344201684	0.931386888	0.969465673	0.866894186	0.919444501	0.949547589
1	8	3	1	2	relu	LSTM	32	tanh	RMSprop	10	64	0.01	1	32	0.5	0.243626252	0.971117139	0.99054426	0.981576264	0.975197077	0.981912076	0.405830771	0.931386888	0.955555558	0.880546093	0.919882238	0.941094339
1	8	3	1	2	relu	LSTM	32	tanh	RMSprop	10	128	0.01	0	16	0	0.230815902	0.969891012	0.991137385	0.982190371	0.973645329	0.98195827	0.203785717	0.931386888	0.94890511	0.887372017	0.920783401	0.939002752
1	8	3	1	2	relu	LSTM	32	tanh	RMSprop	10	128	0.01	0	64	0.5	0.397126287	0.968528628	0.995116532	0.970521986	0.972383499	0.976585925	0.270340979	0.931386888	0.965909064	0.870307148	0.919661164	0.948076189
1	8	3	1	2	relu	LSTM	64	tanh	adam	10	32	0.1	0	16	0.5	0.173564538	0.966485023	0.992261767	0.967451394	0.969585001	0.977875829	0.303661764	0.931386888	0.976744175	0.860068262	0.918687403	0.952844799
1	8	3	1	2	relu	LSTM	64	tanh	adam	10	64	0.01	0	16	0	0.279577076	0.980517685	0.990842104	0.987103403	0.981609881	0.982002318	0.383061945	0.931386888	0.958955228	0.877133131	0.92034173	0.943659246
1	8	3	1	2	relu	LSTM	64	tanh	adam	10	128	0.001	1	16	0	0.243077263	0.972615778	0.9918015	0.977072656	0.976102233	0.98069483	0.283693433	0.931386888	0.958955228	0.877133131	0.918591917	0.942536294
1	8	3	1	2	relu	LSTM	64	tanh	adamax	10	32	0.001	1	64	0.5	0.247029856	0.96403271	0.985693276	0.979733884	0.967590213	0.974781096	0.226076186	0.931386888	0.955555558	0.880546093	0.918913245	0.94197309
1	8	3	1	2	relu	LSTM	64	tanh	RMSprop	10	64	0.1	0	64	0	0.229943946	0.974114418	0.993690848	0.98403275	0.978518307	0.985954523	0.289347798	0.931386888	0.942446053	0.894197941	0.921965778	0.935778975
1	8	3	1	2	relu	LSTM	64	tanh	RMSprop	10	128	0.01	1	64	0	0.30675903	0.970435977	0.990911186	0.979119778	0.972816467	0.977850318	0.208863422	0.931386888	0.952205896	0.883959055	0.919358015	0.940439463
1	8	3	1	2	relu	LSTM	16	tanh	adam	10	64	0.001	1	32	0	0.254938543	0.971117139	0.988379478	0.975844443	0.974883616	0.978052735	0.424365044	0.929926991	0.955390334	0.877133131	0.918755174	0.94264698
1	8	3	1	2	relu	LSTM	16	tanh	adam	10	128	0.001	1	32	0	0.298532277	0.973024547	0.984222531	0.97748208	0.97616142	0.976755917	0.270657361	0.929926991	0.935943067	0.897610903	0.919327676	0.930074751
1	8	3	1	2	relu	LSTM	32	tanh	adam	10	32	0.1	0	64	0	0.197501302	0.979155302	0.989343941	0.98587513	0.979746222	0.980838001	0.297985494	0.929926991	0.945454538	0.887372017	0.909866095	0.925215185
1	8	3	1	2	relu	LSTM	32	tanh	adam	10	32	0.1	1	64	0.5	0.236849785	0.967574954	0.986596882	0.974411488	0.971610785	0.977392375	0.34928596	0.929926991	0.96226418	0.870307148	0.915952086	0.944483161
1	8	3	1	2	relu	LSTM	32	tanh	RMSprop	10	32	0.01	0	32	0.5	0.242994398	0.97479564	0.988768816	0.983623326	0.976292193	0.976969361	0.311656833	0.929926991	0.939068079	0.894197941	0.918859482	0.930752575
1	8	3	1	2	relu	LSTM	32	tanh	RMSprop	10	128	0.1	1	64	0	0.243314758	0.957765639	0.99558109	0.976253867	0.965068638	0.979836702	0.389787227	0.929926991	0.976653695	0.8566553	0.914426208	0.950178921
1	8	3	1	2	relu	LSTM	64	tanh	adam	10	32	0.001	0	64	0	0.137511626	0.978065372	0.993412673	0.978300929	0.981045842	0.983271718	0.439569712	0.929926991	0.96226418	0.870307148	0.916644514	0.943426192
1	8	3	1	2	relu	LSTM	64	tanh	adamax	10	32	0.001	0	32	0	0.264850795	0.975204349	0.995239139	0.972364366	0.978272259	0.982956052	0.236219347	0.929926991	0.952029526	0.880546093	0.914924383	0.936408818
1	8	3	1	2	relu	LSTM	64	tanh	adamax	10	64	0.001	1	32	0.5	0.392844856	0.968256116	0.988034189	0.972364366	0.97149533	0.974649966	0.285963893	0.929926991	0.969348669	0.863481224	0.915048003	0.946684659
1	8	3	1	2	relu	LSTM	64	tanh	adamax	10	128	0.01	1	32	0	0.280169725	0.960081756	0.989130437	0.966018438	0.964787543	0.973212481	0.218183398	0.929926991	0.958801508	0.873720109	0.917010903	0.94263345
1	16	3	2	2	relu	LSTM	64	tanh	RMSprop	10	64	0.001	1	64	0.5	0.215564057	0.967302442	0.989171982	0.969208837	0.970835745	0.976841629	0.264548093	0.929926991	0.965779483	0.866894186	0.909694612	0.94337374
2	8	3	2	2	relu	LSTM	64	tanh	RMSprop	10	64	0.001	1	64	0.5	0.389002323	0.934877396	0.979426563	0.964518785	0.93952632	0.957895041	0.188787803	0.929926991	0.915254235	0.921501696	0.918739557	0.918271005
1	8	3	1	2	relu	LSTM	16	tanh	adam	10	32	0.001	0	64	0	0.186071083	0.97588557	0.989699543	0.986284554	0.977222204	0.977253616	0.279137373	0.928467155	0.951851845	0.877133131	0.914039612	0.934651732
1	8	3	1	2	relu	LSTM	16	tanh	adamax	10	64	0.01	1	16	0	0.296160877	0.967029989	0.990145683	0.970931411	0.970330715	0.977168143	0.248183936	0.928467155	0.955223858	0.873720109	0.91636312	0.940073073
1	8	3	1	2	relu	LSTM	16	tanh	RMSprop	10	64	0.01	0	64	0	0.216635823	0.972752035	0.993166745	0.975639701	0.975972891	0.981822848	0.306600541	0.928467155	0.972868204	0.8566553	0.91433388	0.949274004
1	8	3	1	2	relu	LSTM	16	tanh	RMSprop	10	64	0.01	1	16	0	0.493213415	0.974931896	0.991887271	0.987717509	0.977464914	0.980330229	0.31084159	0.928467155	0.96564883	0.863481224	0.914075613	0.945145786
1	8	3	1	2	relu	LSTM	16	tanh	RMSprop	10	64	0.1	1	16	0	0.493561804	0.955722094	0.99246788	0.967451394	0.958572328	0.973026633	0.2774342	0.928467155	0.96564883	0.863481224	0.912909925	0.943226457
1	8	3	1	2	relu	LSTM	32	tanh	adam	10	32	0.1	1	32	0	0.136542186	0.966348767	0.991102457	0.976253867	0.96811676	0.978312075	0.239500433	0.928467155	0.962121189	0.866894186	0.914857268	0.94257772
1	8	3	1	2	relu	LSTM	32	tanh	adam	10	64	0.1	1	64	0	0.234908924	0.976158023	0.988672137	0.980757415	0.977674723	0.979961634	0.319635838	0.928467155	0.962121189	0.866894186	0.914123952	0.942466736
1	8	3	1	2	relu	LSTM	32	tanh	adamax	10	32	0.1	1	16	0	0.364681542	0.968664825	0.986415863	0.979119778	0.972719848	0.977475286	0.264853835	0.928467155	0.958646595	0.870307148	0.916586816	0.94242233
1	8	3	1	2	relu	LSTM	32	tanh	adamax	10	64	0.1	1	32	0	0.305441439	0.970844686	0.992820919	0.97461617	0.974997938	0.983700275	0.223375425	0.928467155	0.948529422	0.880546093	0.90816021	0.926538289
1	8	3	1	2	relu	LSTM	32	tanh	RMSprop	10	32	0.001	1	64	0.5	0.196646705	0.966893733	0.991742909	0.983009219	0.9679901	0.975146711	0.293305963	0.928467155	0.942028999	0.887372017	0.915742636	0.931524217
1	8	3	1	2	relu	LSTM	64	tanh	adam	10	32	0.1	0	64	0	0.144148171	0.976158023	0.994050145	0.987103403	0.978341103	0.983551681	0.341027021	0.928467155	0.958646595	0.870307148	0.915474653	0.941528916
1	8	3	1	2	relu	LSTM	64	tanh	adam	10	128	0.001	0	16	0	0.222708315	0.970980942	0.992564261	0.978300929	0.973689914	0.982622147	0.290218413	0.928467155	0.935714304	0.894197941	0.910319924	0.92014581
1	8	3	1	2	relu	LSTM	64	tanh	adam	10	128	0.1	1	64	0.5	0.222639501	0.968801081	0.98991847	0.980552733	0.973260999	0.978650987	0.410756499	0.928467155	0.935714304	0.894197941	0.915642023	0.926612854
1	8	3	1	2	relu	LSTM	64	tanh	adamax	10	32	0.01	0	64	0	0.206972703	0.974114418	0.990130186	0.97932446	0.977397442	0.981302559	0.23415412	0.928467155	0.958646595	0.870307148	0.914367616	0.941238046
1	8	3	1	2	relu	LSTM	64	tanh	RMSprop	10	32	0.1	0	16	0.5	0.203646854	0.977247953	0.991170883	0.981576264	0.978322983	0.982133389	0.35417065	0.928467155	0.951851845	0.877133131	0.908881545	0.928469718
1	16	4	2	2	relu	LSTM	64	tanh	RMSprop	10	64	0.001	1	64	0.5	0.31059438	0.972888291	0.993488193	0.977773249	0.974635959	0.977704406	0.31453681	0.928467155	0.969230771	0.860068262	0.912547827	0.946778715
1	8	3	1	2	relu	LSTM	16	tanh	adam	10	32	0.01	0	16	0	0.207278833	0.970435977	0.987061799	0.975025594	0.973661005	0.978019774	0.355300605	0.927007318	0.969111979	0.8566553	0.910510004	0.945112228
1	8	3	1	2	relu	LSTM	16	tanh	adam	10	128	0.001	0	32	0	0.412900805	0.959536791	0.983344018	0.977277398	0.962802768	0.969509542	0.238809779	0.927007318	0.969111979	0.8566553	0.912578225	0.946257949
1	8	3	1	2	relu	LSTM	16	tanh	adam	10	128	0.1	1	32	0	0.218980119	0.968801081	0.992788434	0.969293773	0.973392427	0.978999019	0.377128661	0.927007318	0.969111979	0.8566553	0.913797021	0.947457254
1	8	3	1	2	relu	LSTM	16	tanh	adamax	10	32	0.001	1	64	0	0.234404817	0.970980942	0.989305913	0.976049125	0.974734485	0.980516851	0.304812104	0.927007318	0.958490551	0.866894186	0.912288666	0.93999058
1	8	3	1	2	relu	LSTM	16	tanh	RMSprop	10	32	0.01	1	16	0	0.153535247	0.973569453	0.989093959	0.983828068	0.976169229	0.979935646	0.315829813	0.927007318	0.969111979	0.8566553	0.911876082	0.945966184
1	8	3	1	2	relu	LSTM	16	tanh	RMSprop	10	32	0.1	0	16	0	0.209412813	0.972207069	0.991471231	0.987717509	0.974606276	0.980600536	0.263888508	0.927007318	0.965517223	0.860068262	0.914791524	0.946186423
1	8	3	1	2	relu	LSTM	16	tanh	RMSprop	10	128	0.1	0	64	0.5	0.315037131	0.959809244	0.990255535	0.966632545	0.964209199	0.97554785	0.236422822	0.927007318	0.948339462	0.877133131	0.914798558	0.935617447
1	8	3	1	2	relu	LSTM	32	tanh	adam	10	32	0.001	1	16	0.5	0.177243099	0.967166185	0.983749986	0.968679607	0.970172942	0.973833263	0.330454141	0.927007318	0.965517223	0.860068262	0.913851202	0.944469213
1	8	3	1	2	relu	LSTM	32	tanh	adam	10	32	0.01	1	64	0.5	0.15887633	0.962806523	0.989109516	0.967451394	0.965655982	0.975345969	0.37481609	0.927007318	0.958490551	0.866894186	0.9147259	0.941614509
1	8	3	1	2	relu	LSTM	32	tanh	adam	10	64	0.001	1	32	0	0.210231066	0.967711151	0.993992686	0.965404272	0.972065747	0.981821537	0.341685951	0.927007318	0.969111979	0.8566553	0.912484527	0.945418894
1	8	3	1	2	relu	LSTM	32	tanh	adam	10	64	0.01	1	64	0	0.159047768	0.968392372	0.99437958	0.962743104	0.973353863	0.980915546	0.354964823	0.927007318	0.961977184	0.863481224	0.911948383	0.941603124
1	8	3	1	2	relu	LSTM	32	tanh	adamax	10	32	0.1	0	32	0	0.270419389	0.971525908	0.989616454	0.976458549	0.974524736	0.979616702	0.237581685	0.927007318	0.961977184	0.863481224	0.913311422	0.943356097
1	8	3	1	2	relu	LSTM	32	tanh	RMSprop	10	32	0.001	0	16	0.5	0.250811875	0.965395093	0.989601016	0.967451394	0.969433486	0.978148818	0.25828132	0.927007318	0.945054948	0.880546093	0.912247121	0.932626307
1	8	3	1	2	relu	LSTM	32	tanh	RMSprop	10	32	0.01	0	16	0	0.260822922	0.97738421	0.992571294	0.985261023	0.978434801	0.980068982	0.313632995	0.927007318	0.951672852	0.873720109	0.914690971	0.937554717
1	8	3	1	2	relu	LSTM	32	tanh	RMSprop	10	32	0.01	1	64	0	0.219196871	0.976975501	0.993718863	0.983418643	0.978627264	0.979265749	0.353826553	0.927007318	0.938628137	0.887372017	0.915436029	0.930983126
1	8	3	1	2	relu	LSTM	32	tanh	RMSprop	10	64	0.01	0	64	0	0.376851231	0.965803802	0.996598661	0.971750259	0.969177365	0.978476763	0.243566632	0.927007318	0.961977184	0.863481224	0.913208902	0.942961752
1	8	3	1	2	relu	LSTM	64	tanh	adam	10	64	0.1	0	16	0	0.212035149	0.973841965	0.993191481	0.976867974	0.976855278	0.982619882	0.270335943	0.927007318	0.948339462	0.877133131	0.913284481	0.933262765
1	8	3	1	2	relu	LSTM	64	tanh	adam	10	64	0.1	1	16	0	0.191364408	0.971117139	0.990687847	0.97932446	0.974725783	0.980610132	0.30168435	0.927007318	0.97647059	0.849829376	0.911391675	0.949593008
1	8	3	1	2	relu	LSTM	64	tanh	adamax	10	32	0.001	1	64	0	0.202365234	0.97438693	0.994722962	0.974411488	0.977188647	0.979740918	0.313954592	0.927007318	0.941818178	0.883959055	0.905218184	0.92081964
1	8	3	1	2	relu	LSTM	64	tanh	adamax	10	64	0.1	0	16	0	0.307869643	0.966212511	0.98756659	0.974411488	0.969555378	0.971280038	0.240070432	0.927007318	0.961977184	0.863481224	0.912095428	0.941995203
1	8	3	1	2	relu	LSTM	64	tanh	adamax	10	64	0.1	1	64	0	0.224492759	0.974931896	0.990965188	0.984851599	0.976481438	0.976857901	0.319437474	0.927007318	0.948339462	0.877133131	0.914949	0.935943604
1	8	3	1	2	relu	LSTM	64	tanh	RMSprop	10	32	0.001	1	64	0	0.225027651	0.976021826	0.995054185	0.983828068	0.978378832	0.980110943	0.472934693	0.927007318	0.95505619	0.870307148	0.913834929	0.938189566
1	8	3	1	2	relu	LSTM	64	tanh	RMSprop	10	32	0.01	0	16	0	0.135452271	0.965395093	0.993197262	0.9680655	0.969572842	0.978835642	0.280011445	0.927007318	0.95505619	0.870307148	0.913544476	0.938527524
1	8	3	1	2	relu	LSTM	64	tanh	RMSprop	10	32	0.01	1	16	0.5	0.175934061	0.969618499	0.989907503	0.979529142	0.974241316	0.980915129	0.367941827	0.927007318	0.961977184	0.863481224	0.913833797	0.943717778
1	8	3	1	2	relu	LSTM	64	tanh	RMSprop	10	32	0.1	0	64	0.5	0.183446273	0.95735693	0.995206594	0.975230277	0.964030206	0.978395343	0.26580599	0.927007318	0.95505619	0.870307148	0.914992273	0.940205336
1	8	3	1	2	relu	LSTM	64	tanh	RMSprop	10	64	0.01	1	32	0	0.203208804	0.963487744	0.991013825	0.980757415	0.966229737	0.96474576	0.306867689	0.927007318	0.961977184	0.863481224	0.913572073	0.942942262
1	8	3	1	2	relu	LSTM	64	tanh	RMSprop	10	64	0.01	1	32	0.5	0.190888405	0.970980942	0.99365288	0.981371522	0.97298038	0.978895962	0.38089478	0.927007318	0.961977184	0.863481224	0.915088832	0.944534242
1	8	3	1	2	relu	LSTM	64	tanh	RMSprop	10	128	0.001	1	16	0	0.223316193	0.976839244	0.992484629	0.978300929	0.979414999	0.981416225	0.469429016	0.927007318	0.965517223	0.860068262	0.912163734	0.94307524
1	8	3	1	2	relu	LSTM	16	tanh	RMSprop	10	64	0.01	1	32	0	0.227684587	0.973705709	0.991207361	0.982395113	0.976930559	0.978760242	0.429053128	0.925547421	0.965384603	0.8566553	0.911692679	0.942969918
1	8	3	1	2	relu	LSTM	32	tanh	adam	10	128	0.01	0	16	0.5	0.274901599	0.961444139	0.986263752	0.966018438	0.967131317	0.975319326	0.280517608	0.925547421	0.961832047	0.860068262	0.910201669	0.940552533
1	8	3	1	2	relu	LSTM	32	tanh	adam	10	128	0.1	1	64	0	0.192070529	0.980245233	0.993932843	0.985261023	0.981961608	0.985630095	0.453008354	0.925547421	0.958333313	0.863481224	0.910025656	0.940052629
1	8	3	1	2	relu	LSTM	32	tanh	adamax	10	32	0.01	1	64	0.5	0.24334085	0.960762918	0.991712093	0.970931411	0.962670386	0.974682927	0.270652413	0.925547421	0.923076928	0.901023865	0.901327133	0.90355283
1	8	3	1	2	relu	LSTM	32	tanh	adamax	10	32	0.1	1	32	0	0.317100376	0.967166185	0.991672456	0.986079812	0.969573915	0.975334764	0.302797616	0.925547421	0.965384603	0.8566553	0.91035676	0.943173349
1	8	3	1	2	relu	LSTM	32	tanh	adamax	10	64	0.1	0	64	0	0.285100579	0.964305162	0.98920089	0.969293773	0.96833235	0.975651681	0.270384312	0.925547421	0.968992233	0.853242338	0.908843756	0.945783973
1	8	3	1	2	relu	LSTM	32	tanh	adamax	10	128	0.001	1	64	0	0.276768625	0.963896453	0.982394338	0.970726728	0.968439758	0.971612573	0.205338657	0.925547421	0.951492548	0.870307148	0.910800397	0.935365677
1	8	3	1	2	relu	LSTM	32	tanh	RMSprop	10	32	0.001	0	64	0	0.220056519	0.975613058	0.995340168	0.98874104	0.977496147	0.979431331	0.290318549	0.925547421	0.968992233	0.853242338	0.911030173	0.945842206
1	8	3	1	2	relu	LSTM	64	tanh	adam	10	32	0.1	0	32	0	0.197382838	0.968801081	0.990445852	0.975435019	0.970320046	0.979015529	0.278577447	0.925547421	0.954887211	0.866894186	0.910178602	0.935729563
1	8	3	1	2	relu	LSTM	64	tanh	adam	10	32	0.1	1	32	0	0.159709677	0.974250674	0.992552042	0.985670447	0.97679323	0.982090771	0.258453459	0.925547421	0.958333313	0.863481224	0.910839021	0.940636039
1	8	3	1	2	relu	LSTM	64	tanh	adam	10	128	0.01	0	16	0.5	0.323784441	0.964850128	0.993046224	0.966427863	0.969397783	0.976968825	0.279039502	0.925547421	0.961832047	0.860068262	0.91002202	0.940613687
1	8	3	1	2	relu	LSTM	64	tanh	adam	10	128	0.1	1	64	0	0.246314302	0.973024547	0.992519796	0.978710353	0.97554487	0.982066393	0.411675453	0.925547421	0.954887211	0.866894186	0.910441816	0.936097741
1	8	3	1	2	relu	LSTM	64	tanh	adamax	10	64	0.01	1	32	0	0.283075064	0.970572233	0.992132843	0.978505611	0.974409819	0.97876668	0.24663572	0.925547421	0.954887211	0.866894186	0.909524381	0.937768579
1	8	3	1	2	relu	LSTM	64	tanh	adamax	10	128	0.1	1	64	0	0.254645377	0.964305162	0.989621639	0.975844443	0.968299329	0.975428343	0.256144345	0.925547421	0.954887211	0.866894186	0.913392603	0.939935744
1	8	3	1	2	relu	LSTM	64	tanh	RMSprop	10	32	0.001	1	32	0.5	0.163462594	0.97479564	0.990709484	0.97932446	0.976610601	0.982030451	0.457195997	0.925547421	0.968992233	0.853242338	0.912517965	0.946040511
1	8	3	1	2	relu	LSTM	64	tanh	RMSprop	10	64	0.001	0	64	0.5	0.187138662	0.961580396	0.987187684	0.966837227	0.966139317	0.973507047	0.288288921	0.925547421	0.968992233	0.853242338	0.911732495	0.946195185
1	8	3	1	2	relu	LSTM	64	tanh	RMSprop	10	64	0.001	1	32	0	0.309859902	0.964577675	0.992740452	0.983213902	0.97048384	0.97929287	0.26018852	0.925547421	0.917241395	0.907849848	0.914546788	0.916980982
1	8	3	1	2	relu	LSTM	64	tanh	RMSprop	10	128	0.001	1	64	0	0.488213539	0.968937337	0.996765256	0.983213902	0.972301066	0.978644669	0.340688318	0.925547421	0.954887211	0.866894186	0.913109779	0.939337969
1	8	3	1	2	relu	GRU	16	tanh	adam	10	32	0.001	0	64	0	0.155061141	0.971934617	0.993874431	0.975025594	0.973639488	0.980123103	0.284396738	0.925547421	0.961832047	0.860068262	0.912089765	0.942053258
1	8	3	1	2	relu	GRU	16	tanh	adam	10	32	0.01	0	64	0.5	0.191867277	0.965395093	0.988165677	0.970112562	0.968361557	0.976332784	0.294408858	0.925547421	0.965384603	0.8566553	0.910921991	0.943421185
1	8	3	1	2	relu	LSTM	16	tanh	adamax	10	64	0.001	0	64	0	0.283014894	0.958583117	0.986558557	0.96519959	0.963274598	0.972936153	0.243174493	0.924087584	0.95471698	0.863481224	0.909883559	0.937307537
1	8	3	1	2	relu	LSTM	16	tanh	adamax	10	64	0.1	0	64	0	0.330771387	0.958719373	0.986833155	0.971545577	0.962482393	0.968610287	0.247827411	0.924087584	0.965250969	0.853242338	0.908246994	0.94133848
1	8	3	1	2	relu	LSTM	16	tanh	RMSprop	10	32	0.001	0	16	0	0.20421569	0.968119919	0.987138927	0.981371522	0.971322536	0.975566804	0.283847064	0.924087584	0.944649458	0.873720109	0.9093557	0.930759072
1	8	3	1	2	relu	LSTM	16	tanh	RMSprop	10	32	0.1	0	32	0.5	0.226254612	0.959264278	0.989020467	0.959263027	0.963948071	0.974749029	0.269372344	0.924087584	0.965250969	0.853242338	0.909940124	0.943564832
1	8	3	1	2	relu	LSTM	16	tanh	RMSprop	10	64	0.1	0	64	0.5	0.263200462	0.962670326	0.989491761	0.971136153	0.96627295	0.976089954	0.306109607	0.924087584	0.94795537	0.870307148	0.909691453	0.932122409
1	8	3	1	2	relu	LSTM	16	tanh	RMSprop	10	128	0.1	1	64	0	0.205293387	0.959264278	0.992709041	0.959672451	0.964472532	0.975066602	0.313923866	0.924087584	0.965250969	0.853242338	0.911900163	0.944947481
1	8	3	1	2	relu	LSTM	32	tanh	adam	10	128	0.1	0	32	0	0.212850675	0.967574954	0.993655682	0.971340835	0.971378446	0.978253961	0.214368284	0.924087584	0.941391945	0.877133131	0.903994501	0.920243621
1	8	3	1	2	relu	LSTM	32	tanh	adamax	10	32	0.1	0	64	0	0.271756202	0.96403271	0.988280416	0.973387897	0.96604526	0.975731134	0.241233364	0.924087584	0.938181818	0.880546093	0.911940515	0.929667294
1	8	3	1	2	relu	LSTM	32	tanh	adamax	10	32	0.1	1	64	0	0.232390583	0.972207069	0.990940452	0.979119778	0.973861635	0.979367912	0.340001673	0.924087584	0.972549021	0.846416354	0.909182489	0.946941555
1	8	3	1	2	relu	LSTM	32	tanh	adamax	10	64	0.01	0	16	0	0.296281189	0.959809244	0.987086892	0.964585483	0.963965178	0.971510768	0.222297102	0.924087584	0.95471698	0.863481224	0.911297381	0.937720358
1	8	3	1	2	relu	LSTM	32	tanh	RMSprop	10	32	0.001	0	32	0.5	0.22326903	0.969618499	0.993852913	0.976663232	0.97351712	0.979001701	0.399447888	0.924087584	0.958174884	0.860068262	0.909672737	0.938221991
1	8	3	1	2	relu	LSTM	32	tanh	RMSprop	10	64	0.01	0	32	0	0.218186319	0.978337884	0.992572129	0.98874104	0.980970562	0.982647657	0.347275674	0.924087584	0.965250969	0.853242338	0.909210205	0.942300975
1	8	3	1	2	relu	LSTM	64	tanh	adam	10	32	0.001	1	32	0.5	0.214260489	0.971117139	0.987225115	0.97277379	0.973745406	0.97832191	0.315081745	0.924087584	0.965250969	0.853242338	0.908914506	0.943139434
1	8	3	1	2	relu	LSTM	64	tanh	adam	10	128	0.001	0	64	0	0.2331862	0.97438693	0.993596613	0.984237432	0.978161454	0.983621657	0.282197386	0.924087584	0.95471698	0.863481224	0.909072638	0.935334444
1	8	3	1	2	relu	LSTM	64	tanh	adam	10	128	0.001	1	64	0.5	0.201683477	0.974523187	0.992194295	0.984646857	0.978249848	0.979257464	0.385261625	0.924087584	0.928825617	0.890784979	0.904426754	0.914739966
1	8	3	1	2	relu	LSTM	64	tanh	adamax	10	64	0.001	0	16	0	0.404636025	0.964577675	0.988058388	0.969293773	0.967720032	0.968966663	0.263301373	0.924087584	0.958174884	0.860068262	0.909740448	0.939216077
1	8	3	1	2	relu	LSTM	64	tanh	RMSprop	10	32	0.01	1	64	0	0.190716252	0.977656662	0.9951002	0.978096187	0.980789065	0.984917879	0.489009619	0.924087584	0.958174884	0.860068262	0.910996795	0.939570785
1	8	3	1	2	relu	LSTM	64	tanh	RMSprop	10	32	0.1	1	16	0	0.254503518	0.979700267	0.991379321	0.986898661	0.981745124	0.983327568	0.470511854	0.924087584	0.961685836	0.8566553	0.909122288	0.941031814
1	8	3	1	2	relu	LSTM	64	tanh	RMSprop	10	64	0.001	1	16	0	0.283449173	0.958855569	0.994224787	0.994677603	0.964828134	0.974972546	0.305958599	0.924087584	0.968871593	0.849829376	0.90830934	0.943224549
1	8	3	1	2	relu	LSTM	64	tanh	RMSprop	10	64	0.1	1	32	0	0.231644034	0.976839244	0.993485332	0.987512767	0.979684055	0.981601655	0.526898146	0.924087584	0.951310873	0.866894186	0.910127103	0.933788717
1	8	3	1	2	relu	LSTM	64	tanh	RMSprop	10	128	0.1	1	32	0.5	0.293973118	0.970572233	0.993118286	0.976458549	0.974276841	0.980621457	0.406874239	0.924087584	0.965250969	0.853242338	0.909188211	0.942498267
1	8	3	1	2	relu	LSTM	16	tanh	adam	10	32	0.01	0	64	0	0.163322747	0.978746593	0.993945956	0.984851599	0.980834365	0.98329699	0.34138459	0.922627747	0.965116262	0.849829376	0.90843904	0.9436481
1	8	3	1	2	relu	LSTM	16	tanh	adam	10	32	0.01	1	64	0.5	0.317263991	0.967438698	0.990568042	0.965404272	0.970508277	0.976952791	0.523672163	0.922627747	0.954545438	0.860068262	0.907369256	0.936420619
1	8	3	1	2	relu	LSTM	16	tanh	adam	10	64	0.01	0	64	0.5	0.430235982	0.964441419	0.983606577	0.97748208	0.967965901	0.973009408	0.327138484	0.922627747	0.961538434	0.853242338	0.906919658	0.938506842
1	8	3	1	2	relu	LSTM	16	tanh	adam	10	128	0.01	1	32	0.5	0.224312499	0.963079035	0.987686336	0.965404272	0.967722178	0.975315928	0.249154568	0.922627747	0.951127827	0.863481224	0.909970462	0.936213315
1	8	3	1	2	relu	LSTM	16	tanh	adamax	10	32	0.1	1	32	0.5	0.375091702	0.957220733	0.981056631	0.97277379	0.961964071	0.968584001	0.322892457	0.922627747	0.965116262	0.849829376	0.90691179	0.941469133
1	8	3	1	2	relu	LSTM	16	tanh	RMSprop	10	64	0.01	1	64	0	0.218534231	0.967847407	0.994222343	0.976867974	0.971371353	0.975913465	0.307761073	0.922627747	0.944444418	0.870307148	0.909981668	0.930870473
1	8	3	1	2	relu	LSTM	16	tanh	RMSprop	10	64	0.1	0	32	0.5	0.274451852	0.96403271	0.991311908	0.980143309	0.966437697	0.975318432	0.280678779	0.922627747	0.951127827	0.863481224	0.907984376	0.93369621
1	8	3	1	2	relu	LSTM	16	tanh	RMSprop	10	128	0.001	1	32	0	0.312378854	0.965803802	0.987769604	0.977891505	0.970835984	0.977628827	0.232562527	0.922627747	0.908163249	0.91126281	0.899851561	0.894927561
1	8	3	1	2	relu	LSTM	32	tanh	adam	10	64	0.001	0	64	0.5	0.225680068	0.970844686	0.98854053	0.981371522	0.97208035	0.973092556	0.241362259	0.922627747	0.931654692	0.883959055	0.907667339	0.922616601
1	8	3	1	2	relu	LSTM	32	tanh	adam	10	64	0.1	0	16	0	0.186754942	0.975613058	0.990907192	0.984237432	0.977069914	0.981711149	0.331669629	0.922627747	0.972440958	0.843003392	0.90698725	0.945727348
1	8	3	1	2	relu	LSTM	32	tanh	adam	10	128	0.001	1	16	0	0.283806622	0.973705709	0.99256587	0.974206746	0.977041781	0.980175078	0.500473857	0.922627747	0.958015263	0.8566553	0.907784462	0.937140107
1	8	3	1	2	relu	LSTM	32	tanh	adamax	10	32	0.01	0	64	0	0.253761917	0.967029989	0.98644644	0.973387897	0.96987623	0.974298716	0.233902916	0.922627747	0.937956214	0.877133131	0.910055101	0.928409517
1	8	3	1	2	relu	LSTM	32	tanh	adamax	10	64	0.1	0	64	0.5	0.316952676	0.962670326	0.984936535	0.970931411	0.966387928	0.969541907	0.231618419	0.922627747	0.931654692	0.883959055	0.907191038	0.922010183
1	8	3	1	2	relu	LSTM	32	tanh	RMSprop	10	32	0.001	0	32	0	0.217700675	0.977520406	0.995604932	0.988331616	0.979630828	0.982594669	0.349852055	0.922627747	0.958015263	0.8566553	0.908340096	0.9394508
1	8	3	1	2	relu	LSTM	32	tanh	RMSprop	10	32	0.1	1	64	0.5	0.334040135	0.96662128	0.991221964	0.980143309	0.969005704	0.974307179	0.353913993	0.922627747	0.944444418	0.870307148	0.908755124	0.931652784
1	8	3	1	2	relu	LSTM	32	tanh	RMSprop	10	64	0.01	0	16	0.5	0.252684563	0.964577675	0.993936777	0.978300929	0.96902597	0.979917228	0.310858905	0.922627747	0.947761178	0.866894186	0.9083547	0.931983173
1	8	3	1	2	relu	LSTM	64	tanh	adam	10	64	0.001	0	64	0.5	0.211771458	0.973569453	0.989107668	0.977891505	0.975425839	0.980504394	0.379425704	0.922627747	0.96875	0.846416354	0.906660497	0.943132222
1	8	3	1	2	relu	LSTM	64	tanh	adam	10	64	0.01	0	64	0.5	0.240948483	0.967029989	0.992155135	0.978710353	0.972546041	0.981990695	0.285491288	0.922627747	0.922535241	0.894197941	0.901796341	0.907152891
1	8	3	1	2	relu	LSTM	64	tanh	adam	10	128	0.01	1	16	0.5	0.223102868	0.973297	0.989701569	0.986284554	0.97611618	0.980722427	0.40456605	0.922627747	0.941176474	0.873720109	0.908816278	0.929783404
1	8	3	1	2	relu	LSTM	64	tanh	adamax	10	64	0.001	0	32	0	0.380121142	0.968392372	0.986206889	0.967860818	0.972616553	0.977305651	0.267742723	0.922627747	0.958015263	0.8566553	0.906920195	0.936359823
1	8	3	1	2	relu	LSTM	64	tanh	adamax	10	64	0.01	1	64	0	0.272039741	0.965940058	0.994871795	0.977891505	0.969818175	0.977455199	0.264125735	0.922627747	0.951127827	0.863481224	0.907550216	0.934252679
1	8	3	1	2	relu	LSTM	64	tanh	RMSprop	10	32	0.01	0	64	0	0.158358157	0.975613058	0.994098365	0.981371522	0.976893663	0.981690884	0.264699489	0.922627747	0.941176474	0.873720109	0.908608198	0.928513706
1	8	3	1	2	relu	LSTM	64	tanh	RMSprop	10	64	0.1	1	16	0.5	0.237331033	0.966076314	0.991365969	0.973183215	0.970015287	0.97822535	0.312918216	0.922627747	0.947761178	0.866894186	0.909586728	0.933330595
1	8	3	1	2	relu	LSTM	64	tanh	RMSprop	10	128	0.01	1	16	0.5	0.309911788	0.963896453	0.991755784	0.993039906	0.9689973	0.977850437	0.39883101	0.922627747	0.961538434	0.853242338	0.90844804	0.940721929
1	8	3	1	2	relu	LSTM	64	tanh	RMSprop	10	128	0.01	1	32	0.5	0.259357482	0.971389651	0.992233038	0.989150465	0.976241589	0.982242465	0.361690015	0.922627747	0.951127827	0.863481224	0.908576012	0.934010744
1	8	3	1	2	relu	LSTM	64	tanh	RMSprop	10	128	0.1	1	32	0	0.285073131	0.973433256	0.993110895	0.991606951	0.977404177	0.981503129	0.390342236	0.922627747	0.961538434	0.853242338	0.907575965	0.940900624
1	8	3	1	2	relu	GRU	16	tanh	adam	10	32	0.001	1	16	0.5	0.287500709	0.964168966	0.987245977	0.965609014	0.967243731	0.972107291	0.303833812	0.922627747	0.954545438	0.860068262	0.907002091	0.935810089
2	32	3	2	2	relu	LSTM	64	tanh	RMSprop	10	64	0.001	1	64	0.5	0.264976978	0.970435977	0.990819812	0.971044064	0.973300517	0.978326082	0.360818803	0.922627747	0.976190448	0.83959043	0.89596945	0.942424834
1	8	3	1	2	relu	LSTM	16	tanh	adam	10	32	0.001	1	16	0.5	0.265053779	0.964441419	0.985960424	0.973592639	0.967169762	0.972872674	0.332777947	0.92116791	0.961389959	0.849829376	0.904787958	0.937901139
1	8	3	1	2	relu	LSTM	16	tanh	adamax	10	32	0.001	1	16	0.5	0.307892382	0.960354209	0.981278896	0.977072656	0.963560879	0.968391657	0.322808027	0.92116791	0.968627453	0.843003392	0.905234098	0.943350852
1	8	3	1	2	relu	LSTM	16	tanh	adamax	10	32	0.01	1	16	0	0.296465218	0.955040872	0.989183247	0.967656076	0.957623363	0.968868911	0.274667561	0.92116791	0.931407928	0.880546093	0.911013603	0.925538957
1	8	3	1	2	relu	LSTM	16	tanh	RMSprop	10	64	0.001	1	16	0.5	0.395608872	0.954768419	0.992474914	0.979529142	0.959369361	0.969979167	0.336162508	0.92116791	0.968627453	0.843003392	0.904024661	0.940976918
1	8	3	1	2	relu	LSTM	16	tanh	RMSprop	10	64	0.1	0	16	0.5	0.432214081	0.964713871	0.988993347	0.967246652	0.968535185	0.971870244	0.24360846	0.92116791	0.961389959	0.849829376	0.905341208	0.940073192
1	8	3	1	2	relu	LSTM	16	tanh	RMSprop	10	64	0.1	1	64	0	0.265631557	0.971389651	0.992515683	0.967860818	0.975295782	0.980904818	0.414382011	0.92116791	0.972332001	0.83959043	0.905552268	0.943982124
1	8	3	1	2	relu	LSTM	16	tanh	RMSprop	10	128	0.01	1	32	0	0.261233658	0.972479582	0.988538086	0.97461617	0.975878298	0.976730585	0.24899517	0.92116791	0.954372644	0.8566553	0.905704498	0.935254693
1	8	3	1	2	relu	LSTM	32	tanh	adam	10	32	0.001	1	32	0.5	0.171896875	0.965531349	0.989420235	0.96990788	0.96931392	0.978268683	0.337993801	0.92116791	0.954372644	0.8566553	0.905437529	0.935290933
1	8	3	1	2	relu	LSTM	32	tanh	adam	10	32	0.01	1	32	0	0.21100454	0.960899174	0.989441931	0.967451394	0.964163184	0.974203289	0.28489539	0.92116791	0.947565556	0.863481224	0.907172263	0.93211174
1	8	3	1	2	relu	LSTM	32	tanh	adamax	10	32	0.001	1	16	0	0.263015449	0.971117139	0.989745796	0.98116684	0.973873436	0.976833284	0.312611341	0.92116791	0.954372644	0.8566553	0.904993951	0.934550881
1	8	3	1	2	relu	LSTM	32	tanh	adamax	10	32	0.01	0	64	0.5	0.380749434	0.957493186	0.990607262	0.967246652	0.960887372	0.973367155	0.267280221	0.92116791	0.944237947	0.866894186	0.908450842	0.931881666
1	8	3	1	2	relu	LSTM	32	tanh	adamax	10	64	0.01	0	64	0	0.280230165	0.967438698	0.988626599	0.970931411	0.970127881	0.974625468	0.235059798	0.92116791	0.961389959	0.849829376	0.905052722	0.938940227
1	8	3	1	2	relu	LSTM	32	tanh	adamax	10	128	0.01	0	32	0	0.319177359	0.955040872	0.981575608	0.972364366	0.960528135	0.968679428	0.247037083	0.92116791	0.968627453	0.843003392	0.905079603	0.942533433
1	8	3	1	2	relu	LSTM	32	tanh	RMSprop	10	32	0.001	0	64	0.5	0.262458116	0.963351488	0.989985704	0.966018438	0.965999722	0.968183994	0.279564172	0.92116791	0.961389959	0.849829376	0.906664491	0.940212011
1	8	3	1	2	relu	LSTM	32	tanh	RMSprop	10	32	0.01	0	32	0	0.283408314	0.970980942	0.9915362	0.970931411	0.973877728	0.981404185	0.260274976	0.92116791	0.944237947	0.866894186	0.905154467	0.927016497
1	8	3	1	2	relu	LSTM	32	tanh	RMSprop	10	32	0.01	1	16	0	0.281568289	0.972752035	0.99333334	0.97748208	0.9755584	0.979752958	0.499761343	0.92116791	0.964980543	0.846416354	0.904073477	0.939185083
1	8	3	1	2	relu	LSTM	32	tanh	RMSprop	10	64	0.001	1	16	0	0.27117762	0.977656662	0.993614316	0.995701134	0.980203092	0.983249545	0.281666189	0.92116791	0.947565556	0.863481224	0.906227171	0.929871321
1	8	3	1	2	relu	LSTM	32	tanh	RMSprop	10	64	0.1	1	16	0.5	0.205030471	0.966757476	0.994431376	0.967451394	0.971953809	0.982648492	0.343909323	0.92116791	0.947565556	0.863481224	0.905131102	0.929703116
1	8	3	1	2	relu	LSTM	32	tanh	RMSprop	10	128	0.1	0	64	0.5	0.512900352	0.957493186	0.986609042	0.969293773	0.961894274	0.972106516	0.269386411	0.92116791	0.95094341	0.860068262	0.906438291	0.934331298
1	8	3	1	2	relu	LSTM	64	tanh	adam	10	32	0.1	1	64	0.5	0.227122411	0.974523187	0.991568267	0.983213902	0.975402355	0.982381046	0.481184691	0.92116791	0.95094341	0.860068262	0.905356824	0.933349252
1	8	3	1	2	relu	LSTM	64	tanh	adam	10	64	0.001	1	16	0	0.19242613	0.975476861	0.991855979	0.989150465	0.97742331	0.981075644	0.359791279	0.92116791	0.940959394	0.870307148	0.900583625	0.919265509
1	8	3	1	2	relu	LSTM	64	tanh	adam	10	128	0.001	1	16	0.5	0.189466968	0.971934617	0.989048004	0.978096187	0.974393666	0.979379237	0.267353982	0.92116791	0.910652936	0.904436886	0.901947558	0.902339399
1	8	3	1	2	relu	LSTM	64	tanh	adam	10	128	0.01	1	16	0	0.215570241	0.967711151	0.996414959	0.963152528	0.972525239	0.97878921	0.287724018	0.92116791	0.964980543	0.846416354	0.905315578	0.940824568
1	8	3	1	2	relu	LSTM	64	tanh	adamax	10	32	0.01	0	64	0.5	0.2778126	0.969482303	0.981995344	0.976253867	0.971688449	0.970033169	0.280929953	0.92116791	0.944237947	0.866894186	0.906852901	0.929353952
1	8	3	1	2	relu	LSTM	64	tanh	RMSprop	10	128	0.001	0	32	0	0.233091965	0.955449581	0.991294861	0.986284554	0.961727619	0.975530982	0.284760982	0.92116791	0.968627453	0.843003392	0.904566586	0.941934764
1	8	3	1	2	relu	LSTM	16	tanh	adam	10	32	0.01	0	32	0	0.219923601	0.973841965	0.989132762	0.978505611	0.976309955	0.979729712	0.35354358	0.919708014	0.96484375	0.843003392	0.904040515	0.939291954
1	8	3	1	2	relu	LSTM	16	tanh	adam	10	32	0.01	0	32	0.5	0.191632375	0.968528628	0.986616492	0.965813696	0.972022891	0.97737968	0.321828544	0.919708014	0.950757563	0.8566553	0.904388011	0.931705654
1	8	3	1	2	relu	LSTM	16	tanh	adam	10	64	0.01	0	16	0	0.215552613	0.972343326	0.991840243	0.974206746	0.975076675	0.980739892	0.359148443	0.919708014	0.96484375	0.843003392	0.902831078	0.938160121
1	8	3	1	2	relu	LSTM	16	tanh	adamax	10	32	0.1	0	64	0	0.408629507	0.955313325	0.981833935	0.959467769	0.96005553	0.967673242	0.307394713	0.919708014	0.957692325	0.849829376	0.903393567	0.936175704
1	8	3	1	2	relu	LSTM	16	tanh	adamax	10	128	0.01	1	64	0	0.373237193	0.952043593	0.976455748	0.964994907	0.958009779	0.963641346	0.282203436	0.919708014	0.957692325	0.849829376	0.904991865	0.937074125
1	8	3	1	2	relu	LSTM	16	tanh	RMSprop	10	32	0.01	0	16	0	0.185133904	0.968119919	0.994460464	0.987512767	0.96799916	0.974858105	0.211034626	0.919708014	0.902027011	0.91126281	0.897311211	0.890727937
1	8	3	1	2	relu	LSTM	16	tanh	RMSprop	10	128	0.01	1	32	0.5	0.383605331	0.961444139	0.981380761	0.975639701	0.966315389	0.970791936	0.294360429	0.919708014	0.968503952	0.83959043	0.901394427	0.940997541
1	8	3	1	2	relu	LSTM	16	tanh	RMSprop	10	128	0.1	0	64	0	0.433144271	0.955040872	0.99296397	0.954350054	0.961688817	0.975816727	0.256062627	0.919708014	0.976000011	0.832764506	0.901685178	0.945183516
1	8	3	1	2	relu	LSTM	32	tanh	adam	10	32	0.001	1	64	0	0.259615272	0.96920979	0.992549479	0.985056281	0.972985566	0.978901267	0.310227543	0.919708014	0.940740764	0.866894186	0.903971612	0.924441755
1	8	3	1	2	relu	LSTM	32	tanh	adam	10	32	0.01	1	16	0	0.179060668	0.97588557	0.986874998	0.980552733	0.977293551	0.978029191	0.506844997	0.919708014	0.976000011	0.832764506	0.902848601	0.944784403
1	8	3	1	2	relu	LSTM	32	tanh	adam	10	32	0.1	1	16	0	0.218083292	0.967711151	0.983412862	0.97932446	0.970037639	0.971351206	0.384139329	0.919708014	0.934306562	0.873720109	0.905386329	0.922700286
1	8	3	1	2	relu	LSTM	32	tanh	adam	10	64	0.001	1	64	0.5	0.268156618	0.96920979	0.991654158	0.974411488	0.971597195	0.97933948	0.420785844	0.919708014	0.961240292	0.846416354	0.901881576	0.936896563
1	8	3	1	2	relu	LSTM	32	tanh	adam	10	128	0.001	1	64	0	0.345902681	0.974114418	0.99205327	0.981371522	0.976480484	0.979876935	0.363884062	0.919708014	0.972222209	0.836177468	0.902967691	0.942267179
1	8	3	1	2	relu	LSTM	32	tanh	adam	10	128	0.1	0	16	0.5	0.199960932	0.953133523	0.98888886	0.970317304	0.9580369	0.968023658	0.287633628	0.919708014	0.957692325	0.849829376	0.908114374	0.938993514
1	8	3	1	2	relu	LSTM	32	tanh	adam	10	128	0.1	1	32	0	0.28894636	0.96920979	0.994922757	0.969293773	0.974071443	0.97765553	0.330842018	0.919708014	0.957692325	0.849829376	0.902491927	0.935419023
1	8	3	1	2	relu	LSTM	32	tanh	adamax	10	32	0.001	1	32	0.5	0.276930869	0.964577675	0.986492217	0.971954942	0.967629254	0.974804342	0.36636588	0.919708014	0.968503952	0.83959043	0.901891708	0.940579355
1	8	3	1	2	relu	LSTM	32	tanh	adamax	10	32	0.01	1	16	0	0.218370125	0.973705709	0.993802071	0.978505611	0.975820065	0.981837511	0.238618821	0.919708014	0.934306562	0.873720109	0.905599058	0.923916996
1	8	3	1	2	relu	LSTM	32	tanh	RMSprop	10	32	0.01	1	32	0	0.225186571	0.97588557	0.991589189	0.985670447	0.978588641	0.979441881	0.459220499	0.919708014	0.972222209	0.836177468	0.903034925	0.943743467
1	8	3	1	2	relu	LSTM	32	tanh	RMSprop	10	32	0.1	1	16	0	0.216690734	0.971662104	0.991655946	0.983418643	0.974616349	0.978906453	0.340967953	0.919708014	0.9375	0.870307148	0.905199587	0.924634039
1	8	3	1	2	relu	LSTM	32	tanh	RMSprop	10	128	0.001	0	16	0	0.255925655	0.973297	0.992368102	0.98116684	0.975370646	0.981744826	0.316963792	0.919708014	0.947368443	0.860068262	0.905872703	0.931659877
1	8	3	1	2	relu	LSTM	32	tanh	RMSprop	10	128	0.01	1	32	0.5	0.28919208	0.970299721	0.99009198	0.979733884	0.973288715	0.975243509	0.373014987	0.919708014	0.947368443	0.860068262	0.904586792	0.931611478
1	8	3	1	2	relu	LSTM	64	tanh	adam	10	64	0.001	0	64	0	0.240723029	0.975749314	0.989323854	0.985261023	0.978306949	0.98127532	0.354279518	0.919708014	0.968503952	0.83959043	0.900226235	0.940006495
1	8	3	1	2	relu	LSTM	64	tanh	adam	10	64	0.1	1	32	0.5	0.158870012	0.976702988	0.993168235	0.97932446	0.979286849	0.981898129	0.489336133	0.919708014	0.944029868	0.863481224	0.896925688	0.917567313
1	8	3	1	2	relu	LSTM	64	tanh	adamax	10	32	0.01	1	16	0.5	0.345975161	0.961444139	0.994148076	0.971545577	0.964352369	0.97151345	0.263504773	0.919708014	0.9375	0.870307148	0.904662907	0.923515379
1	8	3	1	2	relu	LSTM	64	tanh	adamax	10	128	0.001	1	32	0.5	0.310759485	0.960762918	0.98672092	0.969089031	0.966219306	0.973153234	0.318086833	0.919708014	0.957692325	0.849829376	0.905078828	0.936953902
1	8	3	1	2	relu	LSTM	64	tanh	adamax	10	128	0.01	0	32	0	0.409770966	0.950136244	0.968484342	0.973387897	0.955599248	0.956305146	0.24927479	0.919708014	0.940740764	0.866894186	0.906259954	0.929526746
1	8	3	1	2	relu	LSTM	64	tanh	RMSprop	10	32	0.01	1	16	0	0.211576954	0.96662128	0.989444792	0.974411488	0.97003597	0.978925467	0.294698596	0.919708014	0.947368443	0.860068262	0.903496146	0.930999219
1	8	3	1	2	relu	LSTM	64	tanh	RMSprop	10	32	0.1	1	16	0.5	0.228704065	0.970299721	0.989664614	0.992016375	0.971486509	0.979442537	0.415009975	0.919708014	0.928057551	0.880546093	0.898442626	0.909933865
1	8	3	1	2	relu	LSTM	64	tanh	RMSprop	10	64	0.01	1	64	0.5	0.191451013	0.975068092	0.990212739	0.97461617	0.977906346	0.982152402	0.239003375	0.919708014	0.919014096	0.890784979	0.899564385	0.904289961
3	16	4	2	2	relu	LSTM	64	tanh	RMSprop	10	64	0.001	1	64	0.5	0.370362103	0.972615778	0.988877237	0.986337662	0.974845052	0.978018165	0.472367108	0.919708014	0.934306562	0.873720109	0.901609957	0.921554923
1	8	3	1	2	relu	LSTM	16	tanh	adam	10	64	0.001	0	32	0	0.29139024	0.961171687	0.990946352	0.962947786	0.966085255	0.978113592	0.278034121	0.918248177	0.957528949	0.846416354	0.900647402	0.933122396
1	8	3	1	2	relu	LSTM	16	tanh	adam	10	128	0.001	1	32	0.5	0.338192582	0.953405976	0.986816525	0.966632545	0.956831872	0.971076429	0.309812278	0.918248177	0.950570345	0.853242338	0.902886569	0.931798935
1	8	3	1	2	relu	LSTM	16	tanh	adam	10	128	0.01	1	64	0.5	0.360557318	0.964168966	0.98263818	0.967860818	0.967160344	0.969777405	0.386515588	0.918248177	0.957528949	0.846416354	0.902460515	0.935899496
1	8	3	1	2	relu	LSTM	16	tanh	adamax	10	64	0.1	1	64	0.5	0.348736852	0.949591279	0.984314561	0.95864892	0.95574075	0.968461156	0.318070889	0.918248177	0.97590363	0.829351544	0.901826859	0.944671631
1	8	3	1	2	relu	LSTM	16	tanh	RMSprop	10	32	0.001	1	32	0	0.196203679	0.966757476	0.993178725	0.970317304	0.970997274	0.978291333	0.370195806	0.918248177	0.957528949	0.846416354	0.90279144	0.935916841
1	8	3	1	2	relu	LSTM	16	tanh	RMSprop	10	32	0.1	1	64	0	0.216371924	0.972479582	0.994325638	0.975230277	0.973867953	0.978255808	0.408141434	0.918248177	0.943820238	0.860068262	0.902380049	0.928468525
1	8	3	1	2	relu	LSTM	16	tanh	RMSprop	10	64	0.001	1	32	0	0.290206611	0.965667546	0.994771242	0.981371522	0.968301654	0.979530096	0.341183841	0.918248177	0.957528949	0.846416354	0.901256919	0.935608804
1	8	3	1	2	relu	LSTM	16	tanh	RMSprop	10	64	0.01	0	16	0.5	0.314749122	0.967847407	0.990522385	0.977277398	0.971429527	0.974189818	0.2953493	0.918248177	0.934065938	0.870307148	0.901109517	0.919614792
1	8	3	1	2	relu	LSTM	16	tanh	RMSprop	10	64	0.1	1	16	0.5	0.324039668	0.962942779	0.988660693	0.964790165	0.96695441	0.975858867	0.396011651	0.918248177	0.968379438	0.836177468	0.90199399	0.941746652
1	8	3	1	2	relu	LSTM	16	tanh	RMSprop	10	64	0.1	1	32	0.5	0.297278166	0.969891012	0.986375451	0.981576264	0.972396195	0.972139776	0.405536383	0.918248177	0.950570345	0.853242338	0.90173316	0.930836439
1	8	3	1	2	relu	LSTM	32	tanh	adam	10	64	0.01	0	32	0	0.297148585	0.972479582	0.986635566	0.977277398	0.975062788	0.975439012	0.294917822	0.918248177	0.93726939	0.866894186	0.902487814	0.921354532
1	8	3	1	2	relu	LSTM	32	tanh	adam	10	64	0.1	1	64	0.5	0.333044559	0.967711151	0.990942419	0.966632545	0.97156781	0.976077735	0.352704346	0.918248177	0.97590363	0.829351544	0.899807751	0.943949938
1	8	3	1	2	relu	LSTM	32	tanh	adam	10	128	0.001	0	16	0.5	0.255123019	0.967302442	0.991518259	0.970317304	0.971907139	0.981530726	0.250972569	0.918248177	0.930909097	0.873720109	0.896300137	0.909660935
1	8	3	1	2	relu	LSTM	32	tanh	adam	10	128	0.01	0	32	0	0.287945688	0.964577675	0.990872443	0.977686822	0.970277786	0.980255604	0.25857389	0.918248177	0.930909097	0.873720109	0.90670532	0.923560739
1	8	3	1	2	relu	LSTM	32	tanh	adam	10	128	0.1	1	64	0.5	0.359836578	0.964713871	0.99034667	0.96335721	0.96909529	0.975710034	0.353182942	0.918248177	0.954023004	0.849829376	0.903731704	0.935381889
1	8	3	1	2	relu	LSTM	32	tanh	adamax	10	64	0.1	0	16	0.5	0.341452807	0.957493186	0.985147476	0.970726728	0.963204086	0.972507656	0.257186383	0.918248177	0.943820238	0.860068262	0.903201818	0.927728653
1	8	3	1	2	relu	LSTM	32	tanh	RMSprop	10	32	0.01	1	16	0.5	0.27701512	0.965803802	0.988317728	0.967041969	0.969282269	0.975790262	0.315680325	0.918248177	0.957528949	0.846416354	0.901423275	0.936771452
1	8	3	1	2	relu	LSTM	32	tanh	RMSprop	10	64	0.001	0	32	0.5	0.317961246	0.969346046	0.99566108	0.980347991	0.974128962	0.980133474	0.314313442	0.918248177	0.964705884	0.83959043	0.900768101	0.938505709
1	8	3	1	2	relu	LSTM	32	tanh	RMSprop	10	128	0.001	1	64	0	0.283460647	0.972479582	0.994547904	0.989764571	0.975273967	0.981589556	0.415758044	0.918248177	0.934065938	0.870307148	0.903252363	0.920874596
1	8	3	1	2	relu	LSTM	32	tanh	RMSprop	10	128	0.001	1	64	0.5	0.344598383	0.96103543	0.992659032	0.982599795	0.964158535	0.975240469	0.28216204	0.918248177	0.930909097	0.873720109	0.904504418	0.921274424
1	8	3	1	2	relu	LSTM	32	tanh	RMSprop	10	128	0.01	0	32	0.5	0.277882427	0.966485023	0.993749976	0.960695982	0.971531451	0.980236769	0.360323191	0.918248177	0.940520465	0.863481224	0.895913839	0.915372789
1	8	3	1	2	relu	LSTM	64	tanh	adam	10	32	0.01	1	64	0.5	0.219847396	0.973841965	0.987651765	0.975230277	0.976550877	0.978261888	0.440851092	0.918248177	0.954023004	0.849829376	0.900377989	0.931343973
1	8	3	1	2	relu	LSTM	64	tanh	adam	10	64	0.1	0	16	0.5	0.244343162	0.971117139	0.99108696	0.983213902	0.975572884	0.981693387	0.368291736	0.918248177	0.924731195	0.880546093	0.896944642	0.907568157
1	8	3	1	2	relu	LSTM	64	tanh	adam	10	128	0.01	1	32	0.5	0.246859655	0.970435977	0.991390705	0.975435019	0.974425793	0.981934845	0.493377388	0.918248177	0.950570345	0.853242338	0.901315093	0.930010438
1	8	3	1	2	relu	LSTM	64	tanh	adam	10	128	0.1	0	16	0.5	0.248797834	0.968528628	0.991083384	0.967656076	0.974214315	0.981389463	0.361063153	0.918248177	0.968379438	0.836177468	0.901767969	0.940657377
1	8	3	1	2	relu	LSTM	64	tanh	adamax	10	64	0.001	0	64	0	0.255416542	0.970844686	0.991090357	0.981780946	0.973899364	0.980412841	0.263294578	0.918248177	0.954023004	0.849829376	0.90221715	0.933678687
1	8	3	1	2	relu	LSTM	64	tanh	adamax	10	64	0.01	0	16	0	0.438626677	0.966485023	0.985637724	0.974206746	0.969151318	0.970768213	0.24884367	0.918248177	0.940520465	0.863481224	0.903744698	0.92748946
1	8	3	1	2	relu	LSTM	64	tanh	RMSprop	10	32	0.001	0	64	0.5	0.254971981	0.970027268	0.992173135	0.974206746	0.972197711	0.979158878	0.415812075	0.918248177	0.957528949	0.846416354	0.901247799	0.933601916
1	8	3	1	2	relu	LSTM	64	tanh	RMSprop	10	32	0.01	1	64	0.5	0.205720395	0.96103543	0.992796361	0.957215965	0.964795649	0.976080894	0.443193078	0.918248177	0.97590363	0.829351544	0.901178181	0.944228947
1	8	3	1	2	relu	LSTM	64	tanh	RMSprop	10	32	0.1	0	64	0	0.15517658	0.972888291	0.991276622	0.97932446	0.974420309	0.980498075	0.345997363	0.918248177	0.915789485	0.890784979	0.893119574	0.897167027
1	8	3	1	2	relu	LSTM	64	tanh	RMSprop	10	64	0.01	1	64	0	0.241388038	0.979155302	0.99481529	0.987717509	0.980988145	0.982971847	0.551326692	0.918248177	0.927797854	0.877133131	0.896199048	0.909211695
1	8	3	1	2	relu	LSTM	64	tanh	RMSprop	10	128	0.01	0	16	0	0.323892117	0.967166185	0.99528724	0.979119778	0.969375849	0.978501797	0.294792682	0.918248177	0.940520465	0.863481224	0.902891934	0.9256531
1	8	3	1	2	relu	LSTM	64	tanh	RMSprop	10	128	0.1	0	16	0	0.238483682	0.973433256	0.994758666	0.987308085	0.976985037	0.981362283	0.400809497	0.918248177	0.968379438	0.836177468	0.900028288	0.939590991
3	16	3	2	2	relu	LSTM	64	tanh	RMSprop	10	64	0.001	1	64	0.5	0.308137238	0.967438698	0.99041605	0.987153351	0.968729615	0.977255344	0.308148742	0.918248177	0.876190484	0.941979527	0.89983958	0.882949114
1	8	3	1	2	relu	LSTM	16	tanh	adam	10	32	0.01	0	16	0.5	0.334498346	0.969891012	0.989299178	0.968679607	0.973232388	0.980008185	0.40193966	0.91678834	0.96825397	0.832764506	0.898304999	0.939224422
1	8	3	1	2	relu	LSTM	16	tanh	adam	10	32	0.01	1	64	0	0.150395781	0.969346046	0.989391029	0.980552733	0.971314013	0.977628052	0.358182013	0.91678834	0.940298498	0.860068262	0.902040839	0.925534844
1	8	3	1	2	relu	LSTM	16	tanh	adam	10	32	0.1	1	64	0.5	0.375061333	0.967574954	0.987004817	0.966018438	0.970594943	0.976808429	0.410774142	0.91678834	0.9609375	0.83959043	0.897779882	0.934158146
1	8	3	1	2	relu	LSTM	16	tanh	adam	10	64	0.01	1	16	0	0.169991598	0.964986384	0.990081906	0.963561952	0.968647659	0.976208806	0.358482271	0.91678834	0.975806475	0.825938582	0.897086561	0.942644119
1	8	3	1	2	relu	LSTM	16	tanh	adamax	10	32	0.1	1	64	0.5	0.327983856	0.963760197	0.98323071	0.982190371	0.966139436	0.969507635	0.357553959	0.91678834	0.957364321	0.843003392	0.900883138	0.935225427
1	8	3	1	2	relu	LSTM	16	tanh	adamax	10	64	0.001	0	64	0.5	0.387349457	0.95844686	0.975558341	0.966837227	0.961738825	0.961253822	0.219322085	0.91678834	0.93065691	0.870307148	0.903002918	0.920260429
1	8	3	1	2	relu	LSTM	16	tanh	RMSprop	10	128	0.1	0	32	0.5	0.282775521	0.967302442	0.9935233	0.970112562	0.970641255	0.980293036	0.377461851	0.91678834	0.975806475	0.825938582	0.900970817	0.944338202
1	8	3	1	2	relu	LSTM	32	tanh	adam	10	32	0.001	0	64	0	0.199751854	0.969754755	0.99256742	0.97461617	0.974080622	0.981609881	0.289832622	0.91678834	0.9609375	0.83959043	0.902930498	0.938472569
1	8	3	1	2	relu	LSTM	32	tanh	adam	10	32	0.01	0	64	0.5	0.223950326	0.973160744	0.993680537	0.970726728	0.976090431	0.981355965	0.458155781	0.91678834	0.975806475	0.825938582	0.898906946	0.943694353
1	8	3	1	2	relu	LSTM	32	tanh	adam	10	128	0.001	1	32	0.5	0.283018947	0.962806523	0.987293541	0.975025594	0.967134535	0.976055086	0.355316222	0.91678834	0.9609375	0.83959043	0.898642778	0.935105264
1	8	3	1	2	relu	LSTM	32	tanh	adamax	10	32	0.1	1	16	0.5	0.288390547	0.967711151	0.981718838	0.981371522	0.970664442	0.972008705	0.345711648	0.91678834	0.96825397	0.832764506	0.90060842	0.94043833
1	8	3	1	2	relu	LSTM	32	tanh	adamax	10	32	0.1	1	32	0.5	0.349211633	0.957220733	0.989885688	0.964176059	0.960500896	0.974640429	0.368516266	0.91678834	0.964566946	0.836177468	0.900898397	0.938412726
1	8	3	1	2	relu	LSTM	32	tanh	adamax	10	64	0.001	0	16	0	0.333548486	0.958174407	0.979874194	0.965609014	0.963227868	0.96817559	0.249537647	0.91678834	0.953846157	0.846416354	0.899525702	0.931597948
1	8	3	1	2	relu	LSTM	32	tanh	adamax	10	64	0.01	0	32	0	0.311711371	0.963079035	0.984458148	0.974206746	0.966396749	0.971957803	0.277679712	0.91678834	0.933823526	0.866894186	0.901944876	0.921481848
1	8	3	1	2	relu	LSTM	64	tanh	adam	10	32	0.001	0	32	0	0.231519133	0.959536791	0.993863702	0.979119778	0.964734197	0.977741182	0.28374058	0.91678834	0.957364321	0.843003392	0.899149954	0.933980942
1	8	3	1	2	relu	LSTM	64	tanh	adam	10	64	0.001	1	16	0.5	0.182608098	0.974114418	0.991211534	0.970726728	0.977722168	0.983596206	0.610048473	0.91678834	0.96825397	0.832764506	0.899399519	0.94008708
1	8	3	1	2	relu	LSTM	64	tanh	adam	10	64	0.1	1	16	0.5	0.291888177	0.973433256	0.990031838	0.981371522	0.975033641	0.97917074	0.374267042	0.91678834	0.924460411	0.877133131	0.901872456	0.915631354
1	8	3	1	2	relu	LSTM	64	tanh	RMSprop	10	32	0.1	1	64	0	0.227352381	0.97847414	0.989825606	0.987308085	0.979870677	0.982854247	0.41835168	0.91678834	0.921428561	0.880546093	0.902402818	0.912831903
1	8	3	1	2	relu	LSTM	64	tanh	RMSprop	10	64	0.1	0	16	0	0.288167357	0.977520406	0.991705656	0.983828068	0.980479717	0.983345807	0.358810395	0.91678834	0.9609375	0.83959043	0.897762537	0.93383199
1	8	3	1	2	relu	LSTM	64	tanh	RMSprop	10	128	0.01	0	32	0.5	0.264143109	0.972615778	0.989576697	0.984442174	0.976589978	0.980801225	0.376806021	0.91678834	0.946969688	0.853242338	0.90141511	0.929160535
1	8	3	1	2	relu	GRU	16	tanh	adam	10	32	0.001	1	32	0.5	0.232924178	0.968937337	0.986350298	0.971954942	0.97156626	0.976383328	0.389574468	0.91678834	0.975806475	0.825938582	0.896211267	0.942995489
3	32	4	2	2	relu	LSTM	64	tanh	RMSprop	10	64	0.001	1	64	0.5	0.23904568	0.970572233	0.993933976	0.981239796	0.972458065	0.980077446	0.429529488	0.91678834	0.946969688	0.853242338	0.896979153	0.927691102
1	8	3	1	2	relu	LSTM	16	tanh	adam	10	128	0.001	0	16	0	0.267378718	0.970163465	0.989460349	0.976663232	0.973911941	0.97988975	0.278458625	0.915328443	0.933579326	0.863481224	0.899406374	0.919620752
1	8	3	1	2	relu	LSTM	16	tanh	adam	10	128	0.1	1	64	0	0.293457717	0.967574954	0.98904109	0.979733884	0.972167313	0.979501724	0.297635674	0.915328443	0.964426875	0.832764506	0.897055805	0.937565386
1	8	3	1	2	relu	LSTM	16	tanh	adamax	10	32	0.1	1	16	0	0.417100012	0.965667546	0.987171412	0.966632545	0.96997118	0.976984382	0.341105878	0.915328443	0.950191557	0.846416354	0.899066329	0.931159914
1	8	3	1	2	relu	LSTM	16	tanh	RMSprop	10	32	0.1	1	16	0	0.195014521	0.974114418	0.98544091	0.983623326	0.976058543	0.976898134	0.392705232	0.915328443	0.946768045	0.849829376	0.897589147	0.926276207
1	8	3	1	2	relu	LSTM	16	tanh	RMSprop	10	64	0.1	0	32	0	0.498241514	0.972070873	0.991432846	0.974411488	0.97459656	0.97840625	0.297674686	0.915328443	0.946768045	0.849829376	0.899102151	0.927878439
1	8	3	1	2	relu	LSTM	16	tanh	RMSprop	10	128	0.01	0	32	0.5	0.409162521	0.964441419	0.992930293	0.969498456	0.967671275	0.969346583	0.305673003	0.915328443	0.960784316	0.836177468	0.895680606	0.934780359
1	8	3	1	2	relu	LSTM	32	tanh	adam	10	64	0.001	1	64	0	0.187237218	0.973569453	0.99355948	0.97748208	0.976971507	0.981041789	0.47333166	0.915328443	0.940074921	0.8566553	0.89834404	0.92253232
1	8	3	1	2	relu	LSTM	32	tanh	adam	10	128	0.001	0	16	0	0.210830331	0.972207069	0.99363476	0.968884349	0.977252185	0.982926071	0.274643511	0.915328443	0.930402935	0.866894186	0.890817046	0.905773342
1	8	3	1	2	relu	LSTM	32	tanh	adam	10	128	0.1	0	32	0.5	0.207515106	0.969073594	0.988256156	0.980143309	0.972486854	0.971079886	0.27959016	0.915328443	0.915194333	0.883959055	0.900605142	0.908599079
1	8	3	1	2	relu	LSTM	32	tanh	adamax	10	32	0.001	0	16	0	0.31016165	0.963487744	0.99338913	0.979938567	0.966754377	0.97765708	0.249464408	0.915328443	0.971887529	0.825938582	0.894588888	0.939201891
1	8	3	1	2	relu	LSTM	32	tanh	adamax	10	32	0.001	0	32	0	0.281602293	0.961171687	0.990386724	0.972159684	0.963082373	0.973248661	0.269488156	0.915328443	0.968127489	0.829351544	0.897634447	0.939298809
1	8	3	1	2	relu	LSTM	32	tanh	adamax	10	64	0.1	0	16	0	0.353402317	0.964713871	0.982131481	0.964585483	0.968881547	0.972305298	0.289240777	0.915328443	0.960784316	0.836177468	0.898696721	0.936454952
1	8	3	1	2	relu	LSTM	32	tanh	adamax	10	128	0.001	1	32	0	0.388711542	0.961171687	0.985701323	0.974411488	0.96574527	0.96903193	0.254900306	0.915328443	0.921146929	0.877133131	0.902725399	0.917771339
1	8	3	1	2	relu	LSTM	32	tanh	RMSprop	10	128	0.001	1	32	0.5	0.275621414	0.964850128	0.994241416	0.983623326	0.968428075	0.975652039	0.400118828	0.915328443	0.960784316	0.836177468	0.898095667	0.935015619
1	8	3	1	2	relu	LSTM	32	tanh	RMSprop	10	128	0.01	0	16	0.5	0.321694851	0.968937337	0.993962944	0.975435019	0.972396791	0.981330514	0.273095936	0.915328443	0.946768045	0.849829376	0.893728852	0.918923438
1	8	3	1	2	relu	LSTM	32	tanh	RMSprop	10	128	0.1	0	16	0	0.381805688	0.963760197	0.99440217	0.968884349	0.969204843	0.976060629	0.279338211	0.915328443	0.971887529	0.825938582	0.896418989	0.940485179
1	8	3	1	2	relu	LSTM	64	tanh	adam	10	32	0.1	0	32	0.5	0.221019432	0.972070873	0.991086602	0.973183215	0.975068986	0.980673671	0.272374809	0.915328443	0.930402935	0.866894186	0.889864922	0.905273616
1	8	3	1	2	relu	LSTM	64	tanh	adam	10	64	0.001	0	16	0	0.317074001	0.972070873	0.992981732	0.970726728	0.975646138	0.982454062	0.381041765	0.915328443	0.983539104	0.815699637	0.89309752	0.943630755
1	8	3	1	2	relu	LSTM	64	tanh	adamax	10	32	0.01	0	32	0.5	0.258136749	0.964441419	0.990608335	0.974411488	0.968251228	0.978323638	0.300571561	0.915328443	0.964426875	0.832764506	0.896467268	0.935959399
1	8	3	1	2	relu	LSTM	64	tanh	adamax	10	32	0.1	1	32	0	0.180347085	0.974114418	0.994816422	0.985261023	0.976436257	0.980767488	0.271125436	0.915328443	0.887788773	0.918088734	0.893027484	0.881253004
1	8	3	1	2	relu	LSTM	64	tanh	adamax	10	64	0.001	1	64	0	0.385668606	0.958583117	0.993630588	0.971954942	0.963990688	0.975857735	0.257064193	0.915328443	0.933579326	0.863481224	0.89531821	0.912771285
1	8	3	1	2	relu	LSTM	64	tanh	adamax	10	128	0.01	1	16	0	0.222378671	0.972479582	0.988862216	0.975435019	0.97528255	0.975820482	0.269000828	0.915328443	0.940074921	0.8566553	0.898513615	0.924045384
1	8	3	1	2	relu	LSTM	64	tanh	RMSprop	10	32	0.01	1	32	0	0.201772019	0.971253395	0.992866397	0.983213902	0.972284317	0.978253126	0.390528589	0.915328443	0.943396211	0.853242338	0.898239374	0.925059259
1	8	3	1	2	relu	LSTM	64	tanh	RMSprop	10	64	0.001	1	16	0.5	0.184095398	0.971117139	0.993833721	0.980347991	0.973654568	0.983469903	0.404082537	0.915328443	0.946768045	0.849829376	0.899550617	0.927770257
1	8	3	1	2	relu	LSTM	64	tanh	RMSprop	10	64	0.1	0	16	0.5	0.548552632	0.964305162	0.989076912	0.973797321	0.967641592	0.975862563	0.258528888	0.915328443	0.957198441	0.83959043	0.89684701	0.934049189
1	8	3	1	2	relu	LSTM	64	tanh	RMSprop	10	128	0.001	0	64	0	0.345702916	0.972343326	0.997313261	0.982395113	0.976237237	0.980868936	0.370297909	0.915328443	0.960784316	0.836177468	0.898538947	0.936238229
3	32	3	2	2	relu	LSTM	64	tanh	RMSprop	10	64	0.001	1	64	0.5	0.232588321	0.975204349	0.988157094	0.981647611	0.977326989	0.979505479	0.375582427	0.915328443	0.930402935	0.866894186	0.891187727	0.913902462
1	8	3	1	2	relu	LSTM	16	tanh	adam	10	32	0.001	0	16	0	0.175279602	0.965667546	0.991776645	0.982804477	0.9691329	0.976921499	0.257879436	0.913868606	0.936567187	0.8566553	0.896771014	0.920291841
1	8	3	1	2	relu	LSTM	16	tanh	adam	10	128	0.001	0	64	0.5	0.27402389	0.960899174	0.986252129	0.977891505	0.966969788	0.975151479	0.230458662	0.913868606	0.909090936	0.887372017	0.891529024	0.893693924
1	8	3	1	2	relu	LSTM	16	tanh	adam	10	128	0.1	0	32	0	0.257026464	0.970299721	0.989997804	0.972159684	0.974862993	0.979686916	0.279359341	0.913868606	0.933333337	0.860068262	0.897866309	0.919116259
1	8	3	1	2	relu	LSTM	16	tanh	adamax	10	32	0.01	1	32	0	0.274185181	0.967029989	0.989407718	0.972159684	0.970346808	0.975296855	0.351339847	0.913868606	0.946564913	0.846416354	0.89498049	0.92509371
1	8	3	1	2	relu	LSTM	16	tanh	RMSprop	10	128	0.01	0	32	0	0.300704688	0.965803802	0.989132762	0.973797321	0.969101071	0.977153599	0.260643989	0.913868606	0.930147052	0.863481224	0.890996337	0.907868028
1	8	3	1	2	relu	LSTM	32	tanh	adam	10	64	0.01	0	16	0.5	0.213000372	0.950408697	0.990469873	0.952917099	0.955488384	0.970654249	0.259666294	0.913868606	0.95348835	0.83959043	0.895722747	0.929932952
1	8	3	1	2	relu	LSTM	32	tanh	adam	10	128	0.001	0	64	0	0.365928054	0.972752035	0.989141762	0.978505611	0.977349102	0.981687963	0.301233798	0.913868606	0.943181813	0.849829376	0.897240698	0.925966799
1	8	3	1	2	relu	LSTM	32	tanh	adam	10	128	0.01	1	16	0	0.209809333	0.973705709	0.990589738	0.981576264	0.977498829	0.982980967	0.454139382	0.913868606	0.964285731	0.829351544	0.893148243	0.93421036
1	8	3	1	2	relu	LSTM	32	tanh	adamax	10	128	0.001	0	32	0	0.344899565	0.960626721	0.983179152	0.962743104	0.96578145	0.972132862	0.267146647	0.913868606	0.964285731	0.829351544	0.894586146	0.93689537
1	8	3	1	2	relu	LSTM	32	tanh	adamax	10	128	0.001	1	16	0	0.255340815	0.969618499	0.985220671	0.981985688	0.973468244	0.9768188	0.279977232	0.913868606	0.95348835	0.83959043	0.895227373	0.930438817
1	8	3	1	2	relu	LSTM	32	tanh	RMSprop	10	32	0.001	1	16	0.5	0.248098761	0.971389651	0.989793777	0.978710353	0.972913682	0.978206277	0.333675772	0.913868606	0.946564913	0.846416354	0.892960727	0.924820006
1	8	3	1	2	relu	LSTM	32	tanh	RMSprop	10	64	0.001	0	32	0	0.252269089	0.964713871	0.993068397	0.974820852	0.96810931	0.972195387	0.260807723	0.913868606	0.943181813	0.849829376	0.896383464	0.923931479
1	8	3	1	2	relu	LSTM	32	tanh	RMSprop	10	128	0.1	0	32	0	0.354623258	0.951226175	0.990601063	0.984237432	0.955275416	0.972781956	0.211389825	0.913868606	0.892617464	0.907849848	0.89023608	0.882560372
1	8	3	1	2	relu	LSTM	32	tanh	RMSprop	10	128	0.1	0	64	0	0.300732791	0.96253407	0.990482509	0.976663232	0.965917766	0.974807501	0.322950512	0.913868606	0.946564913	0.846416354	0.898183882	0.92869097
1	8	3	1	2	relu	LSTM	64	tanh	adam	10	32	0.1	1	32	0.5	0.183152705	0.968119919	0.989329934	0.979938567	0.969367325	0.976977289	0.34475404	0.913868606	0.923913062	0.870307148	0.89945513	0.91477716
1	8	3	1	2	relu	LSTM	64	tanh	adam	10	64	0.001	1	32	0	0.188789457	0.973841965	0.994793952	0.973183215	0.97707659	0.980492234	0.515282631	0.913868606	0.97177422	0.82252562	0.893684149	0.938354135
1	8	3	1	2	relu	LSTM	64	tanh	adam	10	64	0.1	0	32	0.5	0.225676224	0.973978221	0.988413751	0.98587513	0.977420092	0.980611563	0.374654859	0.913868606	0.975609779	0.819112599	0.894230902	0.940689802
1	8	3	1	2	relu	LSTM	64	tanh	adam	10	128	0.001	0	32	0	0.217596173	0.972343326	0.991173327	0.978915036	0.977413833	0.983202636	0.317411423	0.913868606	0.964285731	0.829351544	0.894619405	0.936426163
1	8	3	1	2	relu	LSTM	64	tanh	adam	10	128	0.01	1	64	0.5	0.213630095	0.969073594	0.988055348	0.983828068	0.974186063	0.979592919	0.497320116	0.913868606	0.95703125	0.836177468	0.896266401	0.932111204
1	8	3	1	2	relu	LSTM	64	tanh	RMSprop	10	32	0.01	1	32	0.5	0.16498208	0.9599455	0.993281305	0.979938567	0.964395523	0.978382528	0.423204839	0.913868606	0.91785717	0.877133131	0.88897419	0.897374153
1	8	3	1	2	relu	LSTM	64	tanh	RMSprop	10	32	0.1	0	32	0	0.277092904	0.969346046	0.993561149	0.977072656	0.971497178	0.978564978	0.334202975	0.913868606	0.933333337	0.860068262	0.899081588	0.921550512
1	8	3	1	2	relu	LSTM	64	tanh	RMSprop	10	32	0.1	1	64	0.5	0.203020468	0.969618499	0.994160891	0.983418643	0.972273707	0.979859531	0.361246139	0.913868606	0.943181813	0.849829376	0.896978796	0.922934711
1	8	3	1	2	relu	LSTM	64	tanh	RMSprop	10	64	0.001	0	16	0.5	0.259877264	0.973841965	0.991200507	0.983418643	0.976985037	0.983167171	0.303355724	0.913868606	0.933333337	0.860068262	0.900746286	0.921928048
1	8	3	1	2	relu	LSTM	64	tanh	RMSprop	10	64	0.01	0	16	0.5	0.207138419	0.967166185	0.992338777	0.976253867	0.971122265	0.981409729	0.309373528	0.913868606	0.95703125	0.836177468	0.89394927	0.93140012
1	8	3	1	2	relu	LSTM	64	tanh	RMSprop	10	128	0.1	0	32	0	0.292972386	0.97070843	0.991279066	0.984237432	0.975851119	0.980877995	0.383307248	0.913868606	0.97177422	0.82252562	0.894787967	0.941746771
1	8	3	1	2	relu	LSTM	64	tanh	RMSprop	10	128	0.1	0	64	0.5	0.334838361	0.968256116	0.995387435	0.97277379	0.973662257	0.983108521	0.306602389	0.913868606	0.95703125	0.836177468	0.896291792	0.931337357
1	8	3	1	2	relu	LSTM	16	tanh	adam	10	32	0.01	1	16	0.5	0.196286052	0.969618499	0.988215506	0.979119778	0.970991969	0.978007913	0.44731462	0.912408769	0.923636377	0.866894186	0.892454863	0.905321658
1	8	3	1	2	relu	LSTM	16	tanh	adam	10	64	0.1	0	64	0.5	0.235723808	0.966893733	0.990046561	0.981985688	0.970397472	0.979618728	0.377630711	0.912408769	0.967871487	0.82252562	0.891806364	0.936274469
1	8	3	1	2	relu	LSTM	16	tanh	adam	10	128	0.001	0	64	0	0.345536381	0.966757476	0.98908776	0.973183215	0.971159399	0.975417733	0.297055125	0.912408769	0.946360171	0.843003392	0.89369601	0.923359871
1	8	3	1	2	relu	LSTM	16	tanh	adamax	10	32	0.001	0	32	0.5	0.243170097	0.949863732	0.988313496	0.962333679	0.952918947	0.96283567	0.25236091	0.912408769	0.917562723	0.873720109	0.898344457	0.910760462
1	8	3	1	2	relu	LSTM	16	tanh	adamax	10	32	0.1	0	16	0	0.257222712	0.961989105	0.98946631	0.973592639	0.967217922	0.976381242	0.294127733	0.912408769	0.956862748	0.832764506	0.894394517	0.930987716
1	8	3	1	2	relu	LSTM	16	tanh	adamax	10	64	0.001	1	32	0.5	0.32933256	0.957765639	0.976768732	0.969089031	0.961602807	0.962382972	0.306409299	0.912408769	0.946360171	0.843003392	0.894152403	0.925595522
1	8	3	1	2	relu	LSTM	16	tanh	adamax	10	128	0.001	1	64	0.5	0.424008131	0.948092639	0.985139489	0.961719573	0.955214083	0.963888288	0.342988521	0.912408769	0.97551018	0.815699637	0.891741216	0.940202177
1	8	3	1	2	relu	LSTM	16	tanh	adamax	10	128	0.01	1	64	0.5	0.383879036	0.955040872	0.989085376	0.963561952	0.960556269	0.971912265	0.330127209	0.912408769	0.97551018	0.815699637	0.891926944	0.939968288
1	8	3	1	2	relu	LSTM	16	tanh	RMSprop	10	32	0.001	0	16	0.5	0.534362078	0.952588558	0.98815167	0.980757415	0.958577335	0.972895265	0.338502169	0.912408769	0.920577645	0.870307148	0.89953059	0.915209055
1	8	3	1	2	relu	LSTM	16	tanh	RMSprop	10	32	0.001	1	64	0	0.28988862	0.971253395	0.991755784	0.975435019	0.973404646	0.977346182	0.41651383	0.912408769	0.917562723	0.873720109	0.884895682	0.893676937
1	8	3	1	2	relu	LSTM	16	tanh	RMSprop	10	32	0.01	0	32	0	0.296051681	0.968119919	0.992745638	0.978710353	0.971117437	0.978561282	0.269887835	0.912408769	0.926739931	0.863481224	0.888696074	0.904325485
1	8	3	1	2	relu	LSTM	16	tanh	RMSprop	10	32	0.01	1	32	0.5	0.442320317	0.964577675	0.985768914	0.983623326	0.966273725	0.973188937	0.465424478	0.912408769	0.946360171	0.843003392	0.896003485	0.926145732
1	8	3	1	2	relu	LSTM	16	tanh	RMSprop	10	32	0.01	1	64	0.5	0.332173824	0.962261558	0.99041605	0.959877193	0.966286063	0.973786473	0.416327298	0.912408769	0.95330739	0.836177468	0.895026982	0.930193961
1	8	3	1	2	relu	LSTM	16	tanh	RMSprop	10	64	0.001	1	32	0.5	0.290587813	0.963624001	0.991926432	0.97277379	0.967940032	0.972923815	0.295777261	0.912408769	0.946360171	0.843003392	0.895535827	0.927156687
1	8	3	1	2	relu	LSTM	16	tanh	RMSprop	10	64	0.01	0	32	0	0.270255089	0.974250674	0.995373428	0.976458549	0.977450013	0.978080332	0.415307939	0.912408769	0.983402491	0.808873713	0.889034331	0.941119432
1	8	3	1	2	relu	LSTM	16	tanh	RMSprop	10	128	0.001	1	32	0.5	0.330748528	0.964986384	0.984790087	0.98587513	0.96876353	0.972416997	0.38201344	0.912408769	0.936329603	0.853242338	0.897132635	0.921405256
1	8	3	1	2	relu	LSTM	16	tanh	RMSprop	10	128	0.01	0	64	0.5	0.404678077	0.95844686	0.986564279	0.974206746	0.963209093	0.973879039	0.330660343	0.912408769	0.964143455	0.825938582	0.892772257	0.934014559
1	8	3	1	2	relu	LSTM	16	tanh	RMSprop	10	128	0.01	1	64	0.5	0.320245206	0.969073594	0.984975338	0.986079812	0.971106708	0.971672058	0.392894626	0.912408769	0.926739931	0.863481224	0.889179468	0.904764891
1	8	3	1	2	relu	LSTM	16	tanh	RMSprop	10	128	0.1	1	16	0.5	0.388436407	0.954223454	0.99093461	0.978915036	0.962467968	0.9770329	0.254258931	0.912408769	0.887043178	0.91126281	0.89057827	0.880780995
1	8	3	1	2	relu	LSTM	32	tanh	adam	10	128	0.001	1	16	0.5	0.244494557	0.965803802	0.98757112	0.989764571	0.970651031	0.977573812	0.449125648	0.912408769	0.964143455	0.825938582	0.892050803	0.933960974
1	8	3	1	2	relu	LSTM	32	tanh	adamax	10	32	0.001	1	64	0.5	0.334967732	0.966893733	0.99156028	0.969293773	0.969790637	0.976009429	0.315656364	0.912408769	0.956862748	0.832764506	0.891081989	0.929558575
1	8	3	1	2	relu	LSTM	32	tanh	RMSprop	10	32	0.001	0	16	0	0.238122538	0.97847414	0.995585978	0.97932446	0.980321944	0.983628571	0.41494596	0.912408769	0.956862748	0.832764506	0.895885408	0.931756616
1	8	3	1	2	relu	LSTM	32	tanh	RMSprop	10	128	0.01	1	16	0.5	0.320786119	0.965940058	0.994746447	0.988126934	0.96982348	0.972915828	0.379176199	0.912408769	0.95330739	0.836177468	0.894472659	0.930281579
1	8	3	1	2	relu	LSTM	64	tanh	adam	10	32	0.01	1	32	0.5	0.22887525	0.971389651	0.989267647	0.971340835	0.974584937	0.979210675	0.463712901	0.912408769	0.95330739	0.836177468	0.893042147	0.928077698
1	8	3	1	2	relu	LSTM	64	tanh	adam	10	64	0.001	0	32	0	0.162160248	0.969754755	0.99389714	0.968884349	0.973796129	0.978272557	0.26765728	0.912408769	0.933085501	0.8566553	0.894672036	0.917073786
1	8	3	1	2	relu	LSTM	64	tanh	adamax	10	32	0.1	1	64	0	0.238428727	0.960081756	0.991824448	0.960695982	0.964448214	0.977812052	0.232488573	0.912408769	0.917562723	0.873720109	0.88435173	0.89411658
1	8	3	1	2	relu	LSTM	64	tanh	adamax	10	128	0.001	0	32	0.5	0.363610476	0.958583117	0.986913383	0.968679607	0.963337958	0.970039427	0.278204769	0.912408769	0.95330739	0.836177468	0.892321169	0.928373754
1	8	3	1	2	relu	LSTM	64	tanh	adamax	10	128	0.1	0	16	0.5	0.389678806	0.956130803	0.984996736	0.967246652	0.960406423	0.96744734	0.291640013	0.912408769	0.960474312	0.829351544	0.894394934	0.932453513
1	8	3	1	2	relu	LSTM	64	tanh	adamax	10	128	0.1	1	32	0.5	0.337486058	0.955994546	0.981168389	0.980143309	0.96015203	0.965934813	0.314049631	0.912408769	0.946360171	0.843003392	0.894356728	0.926781893
1	8	3	1	2	relu	LSTM	64	tanh	RMSprop	10	64	0.001	0	64	0	0.195388496	0.978610337	0.994487822	0.980347991	0.980961323	0.982425988	0.486531407	0.912408769	0.960474312	0.829351544	0.892565012	0.932209373
1	8	3	1	2	relu	LSTM	64	tanh	RMSprop	10	64	0.01	0	64	0.5	0.346733302	0.973978221	0.993968129	0.981371522	0.975873649	0.980929911	0.346660227	0.912408769	0.914590776	0.877133131	0.898520052	0.908351958
1	8	3	1	2	relu	LSTM	64	tanh	RMSprop	10	128	0.1	0	16	0.5	0.253658146	0.954768419	0.995567977	0.977277398	0.962299466	0.976392388	0.327136993	0.912408769	0.964143455	0.825938582	0.89318347	0.93500638
1	8	3	1	2	relu	LSTM	16	tanh	adam	10	32	0.001	1	32	0.5	0.336471647	0.966485023	0.987898111	0.970317304	0.968744457	0.97555095	0.378661454	0.910948932	0.963999987	0.82252562	0.889535129	0.93348062
1	8	3	1	2	relu	LSTM	16	tanh	adam	10	32	0.1	1	32	0.5	0.289683133	0.966076314	0.987788916	0.974002063	0.968453586	0.976125717	0.402719706	0.910948932	0.926470578	0.860068262	0.895139635	0.914096415
1	8	3	1	2	relu	LSTM	16	tanh	adam	10	64	0.001	0	64	0	0.264071435	0.967711151	0.989644945	0.966837227	0.971372545	0.979086816	0.317919463	0.910948932	0.939393938	0.846416354	0.892878592	0.920885026
1	8	3	1	2	relu	LSTM	16	tanh	adam	10	128	0.1	0	32	0.5	0.267425597	0.961989105	0.989032269	0.970521986	0.967641175	0.976649046	0.335207433	0.910948932	0.960317433	0.825938582	0.891936719	0.932551324
1	8	3	1	2	relu	LSTM	16	tanh	adamax	10	32	0.01	1	32	0.5	0.373951405	0.95735693	0.983170033	0.967860818	0.960156858	0.968786359	0.313553333	0.910948932	0.926470578	0.860068262	0.888161898	0.904202044
1	8	3	1	2	relu	LSTM	16	tanh	adamax	10	32	0.1	1	32	0	0.208694652	0.966893733	0.992874086	0.980143309	0.969357491	0.978731811	0.268052429	0.910948932	0.960317433	0.825938582	0.892578721	0.931389868
1	8	3	1	2	relu	LSTM	16	tanh	adamax	10	64	0.01	0	32	0.5	0.346662015	0.949863732	0.97258842	0.963152528	0.955416203	0.959121823	0.252262712	0.910948932	0.929629624	0.8566553	0.893591464	0.915859282
1	8	3	1	2	relu	LSTM	16	tanh	adamax	10	128	0.01	1	16	0	0.40708226	0.943869233	0.970149279	0.962333679	0.950153947	0.95532608	0.33207041	0.910948932	0.932835817	0.853242338	0.882147014	0.90220511
1	8	3	1	2	relu	LSTM	16	tanh	RMSprop	10	32	0.01	1	32	0	0.254343539	0.971389651	0.990250111	0.98403275	0.972799361	0.980255902	0.382397413	0.910948932	0.929629624	0.8566553	0.893472672	0.915231168
1	8	3	1	2	relu	LSTM	16	tanh	RMSprop	10	128	0.001	0	64	0	0.38053003	0.964850128	0.990357816	0.976049125	0.967900515	0.977735758	0.243162081	0.910948932	0.936090231	0.849829376	0.893201113	0.918806314
1	8	3	1	2	relu	LSTM	16	tanh	RMSprop	10	128	0.1	1	32	0.5	0.294053167	0.966076314	0.992742479	0.968884349	0.969645977	0.975551546	0.419095755	0.910948932	0.960317433	0.825938582	0.891322494	0.931459069
1	8	3	1	2	relu	LSTM	32	tanh	adam	10	32	0.1	1	16	0.5	0.229683325	0.965531349	0.991618335	0.972364366	0.970001757	0.978039742	0.349903584	0.910948932	0.956692934	0.829351544	0.890448153	0.929019749
1	8	3	1	2	relu	LSTM	32	tanh	adamax	10	64	0.001	0	64	0.5	0.30418694	0.959809244	0.984368324	0.972364366	0.962568402	0.969742656	0.27790302	0.910948932	0.975409865	0.812286675	0.889644682	0.939282238
1	8	3	1	2	relu	LSTM	32	tanh	adamax	10	64	0.1	1	64	0.5	0.314671546	0.95326978	0.984838784	0.978300929	0.959820569	0.971047461	0.31172511	0.910948932	0.960317433	0.825938582	0.892350256	0.932339907
1	8	3	1	2	relu	LSTM	32	tanh	adamax	10	128	0.1	0	32	0	0.374150157	0.955585837	0.984293222	0.972978532	0.959503353	0.966335893	0.257787824	0.910948932	0.956692934	0.829351544	0.890204847	0.92852062
1	8	3	1	2	relu	LSTM	32	tanh	RMSprop	10	32	0.1	0	32	0	0.261928171	0.974114418	0.996073306	0.984442174	0.974754274	0.980379462	0.283355534	0.910948932	0.936090231	0.849829376	0.892344236	0.916392088
1	8	3	1	2	relu	LSTM	32	tanh	RMSprop	10	32	0.1	0	32	0.5	0.208736628	0.972207069	0.989871264	0.97932446	0.974363327	0.97944206	0.396938115	0.910948932	0.94615382	0.83959043	0.894771218	0.926522672
1	8	3	1	2	relu	LSTM	64	tanh	adam	10	32	0.001	0	64	0.5	0.239872456	0.970027268	0.990901411	0.976663232	0.972224355	0.980127037	0.404113233	0.910948932	0.94274807	0.843003392	0.892170846	0.921816766
1	8	3	1	2	relu	LSTM	64	tanh	adam	10	32	0.01	0	16	0.5	0.1521281	0.970572233	0.99279356	0.976663232	0.973846793	0.982401669	0.301074177	0.910948932	0.897260249	0.894197941	0.882209241	0.880278349
1	8	3	1	2	relu	LSTM	64	tanh	adam	10	64	0.001	1	64	0.5	0.153902039	0.967166185	0.991949141	0.973592639	0.971384943	0.981409371	0.321217299	0.910948932	0.923357666	0.863481224	0.893113315	0.909525812
1	8	3	1	2	relu	LSTM	64	tanh	adam	10	64	0.01	1	16	0	0.159089118	0.97070843	0.994031847	0.976458549	0.974288523	0.976673484	0.393445104	0.910948932	0.956692934	0.829351544	0.894224524	0.932933092
1	8	3	1	2	relu	LSTM	64	tanh	adam	10	128	0.001	0	16	0.5	0.208548933	0.965395093	0.993485332	0.977072656	0.970420182	0.978486657	0.303194106	0.910948932	0.949612379	0.836177468	0.891153395	0.926190615
1	8	3	1	2	relu	LSTM	64	tanh	adam	10	128	0.1	0	16	0	0.298490971	0.973978221	0.991503835	0.972569108	0.978272855	0.983534575	0.356708109	0.910948932	0.960317433	0.825938582	0.891203463	0.930698037
1	8	3	1	2	relu	LSTM	64	tanh	adamax	10	32	0.001	1	16	0.5	0.321091682	0.956811965	0.989084423	0.959467769	0.961832941	0.971657574	0.380969554	0.910948932	0.949612379	0.836177468	0.892337978	0.926176071
1	8	3	1	2	relu	LSTM	64	tanh	RMSprop	10	32	0.01	0	32	0	0.25507912	0.969618499	0.992739677	0.983009219	0.972005904	0.981092036	0.376423866	0.910948932	0.932835817	0.853242338	0.887312829	0.910383463
1	8	3	1	2	relu	GRU	16	tanh	adam	10	32	0.001	0	32	0.5	0.21791777	0.960626721	0.988675952	0.963766634	0.962962031	0.974169612	0.256511897	0.910948932	0.960317433	0.825938582	0.890129864	0.930980861
1	8	3	1	2	relu	GRU	16	tanh	adam	10	32	0.001	1	16	0	0.179179251	0.963487744	0.992469549	0.976458549	0.967979014	0.976456344	0.233939752	0.910948932	0.91726619	0.870307148	0.887796462	0.89941138
1	8	3	1	2	relu	GRU	16	tanh	adam	10	32	0.01	1	32	0	0.159646347	0.973978221	0.991494775	0.975844443	0.976386786	0.979719877	0.462980568	0.910948932	0.971544743	0.815699637	0.886655629	0.935783029
1	32	4	2	2	relu	LSTM	64	tanh	RMSprop	10	64	0.001	1	64	0.5	0.207690656	0.968937337	0.990847707	0.985725939	0.972682714	0.977734387	0.341332972	0.910948932	0.963999987	0.82252562	0.880799472	0.929580331
1	8	3	1	2	relu	LSTM	16	tanh	adam	10	64	0.01	0	32	0	0.278950334	0.969073594	0.987198293	0.976049125	0.972778678	0.97756654	0.327493489	0.909489036	0.960159361	0.82252562	0.887749135	0.92933172
1	8	3	1	2	relu	LSTM	16	tanh	adam	10	64	0.1	0	16	0.5	0.197032109	0.967711151	0.989015818	0.973592639	0.971543968	0.976575077	0.407150745	0.909489036	0.942528725	0.83959043	0.884065568	0.911693513
1	8	3	1	2	relu	LSTM	16	tanh	adam	10	128	0.001	0	16	0.5	0.464317828	0.960081756	0.978535354	0.968884349	0.963711679	0.965874732	0.341112375	0.909489036	0.949416339	0.832764506	0.891180038	0.924992502
1	8	3	1	2	relu	LSTM	16	tanh	adamax	10	64	0.1	1	64	0	0.292697042	0.969073594	0.989008546	0.974002063	0.971886873	0.974878609	0.361344725	0.909489036	0.963855445	0.819112599	0.888929605	0.932855248
1	8	3	1	2	relu	LSTM	16	tanh	RMSprop	10	32	0.01	0	32	0.5	0.282067686	0.957493186	0.983097374	0.96519959	0.962049067	0.970184922	0.320119977	0.909489036	0.945945919	0.836177468	0.890842676	0.923765898
1	8	3	1	2	relu	LSTM	16	tanh	RMSprop	10	64	0.001	1	64	0	0.189755321	0.956267059	0.993637562	0.970317304	0.959175169	0.977050185	0.292658776	0.909489036	0.949416339	0.832764506	0.890881121	0.926118135
1	8	3	1	2	relu	LSTM	16	tanh	RMSprop	10	128	0.1	1	64	0.5	0.378844351	0.964305162	0.987626851	0.983828068	0.968101621	0.97410816	0.333708882	0.909489036	0.926199257	0.8566553	0.885081828	0.902688086
1	8	3	1	2	relu	LSTM	32	tanh	adam	10	64	0.01	0	64	0	0.204070032	0.959536791	0.994459212	0.975639701	0.963325322	0.977152348	0.252786398	0.909489036	0.945945919	0.836177468	0.88932991	0.923987389
1	8	3	1	2	relu	LSTM	32	tanh	adam	10	128	0.01	1	64	0	0.209031969	0.964850128	0.990010619	0.965404272	0.970699787	0.979179621	0.438618511	0.909489036	0.963855445	0.819112599	0.889748037	0.934136152
1	8	3	1	2	relu	LSTM	32	tanh	adamax	10	64	0.01	1	16	0.5	0.398510337	0.951634884	0.976842105	0.974411488	0.957275331	0.963137329	0.33718574	0.909489036	0.967611313	0.815699637	0.887637734	0.934721887
1	8	3	1	2	relu	LSTM	32	tanh	adamax	10	64	0.1	1	32	0.5	0.270749122	0.967029989	0.992520392	0.969089031	0.970581293	0.977371037	0.342455983	0.909489036	0.967611313	0.815699637	0.88885802	0.935098648
1	8	3	1	2	relu	LSTM	32	tanh	adamax	10	128	0.01	0	16	0	0.303480268	0.965803802	0.987645328	0.980143309	0.968324482	0.96520406	0.271935403	0.909489036	0.88628763	0.904436886	0.887459159	0.879366875
1	8	3	1	2	relu	LSTM	32	tanh	adamax	10	128	0.01	1	16	0	0.391491979	0.933106244	0.983031929	0.946161747	0.942603171	0.959931612	0.263567626	0.909489036	0.935849071	0.846416354	0.886223555	0.910680234
1	8	3	1	2	relu	LSTM	32	tanh	adamax	10	128	0.1	0	64	0	0.420242459	0.960354209	0.983690977	0.970931411	0.966847897	0.972637534	0.314429969	0.909489036	0.949416339	0.832764506	0.892726719	0.928348541
1	8	3	1	2	relu	LSTM	32	tanh	RMSprop	10	32	0.1	1	32	0.5	0.179299459	0.959809244	0.991127491	0.962947786	0.964598179	0.975938857	0.390999198	0.909489036	0.963855445	0.819112599	0.888472199	0.931807458
1	8	3	1	2	relu	LSTM	32	tanh	RMSprop	10	64	0.01	1	16	0	0.229700789	0.973160744	0.992436945	0.984237432	0.977525055	0.984494388	0.33675164	0.909489036	0.908127189	0.877133131	0.882167459	0.887177467
1	8	3	1	2	relu	LSTM	32	tanh	RMSprop	10	128	0.001	0	16	0.5	0.259608477	0.972752035	0.991000652	0.984237432	0.97479403	0.978354931	0.300483346	0.909489036	0.905263186	0.880546093	0.896327734	0.902578712
1	8	3	1	2	relu	LSTM	32	tanh	RMSprop	10	128	0.1	1	32	0	0.429648817	0.970980942	0.992391288	0.977277398	0.974050939	0.980589688	0.48185575	0.909489036	0.956521749	0.825938582	0.889413774	0.928242743
1	8	3	1	2	relu	LSTM	64	tanh	adam	10	32	0.01	0	16	0	0.15731968	0.973841965	0.992125988	0.977891505	0.97644949	0.980996132	0.327640027	0.909489036	0.949416339	0.832764506	0.891094744	0.926880479
1	8	3	1	2	relu	LSTM	64	tanh	adam	10	64	0.001	0	32	0.5	0.241966546	0.970435977	0.991226196	0.973387897	0.973436832	0.979160964	0.266474247	0.909489036	0.916967511	0.866894186	0.895098686	0.90859282
1	8	3	1	2	relu	LSTM	64	tanh	adam	10	64	0.01	0	32	0.5	0.211035773	0.968392372	0.990683913	0.987922192	0.97333765	0.980578005	0.345865369	0.909489036	0.942528725	0.83959043	0.891467631	0.920785129
1	8	3	1	2	relu	LSTM	64	tanh	adam	10	128	0.001	1	32	0	0.21025148	0.973024547	0.993729711	0.986079812	0.974653721	0.980406642	0.309723556	0.909489036	0.888888896	0.901023865	0.884547651	0.876918554
1	8	3	1	2	relu	LSTM	64	tanh	adam	10	128	0.1	0	32	0.5	0.235647708	0.969482303	0.993270516	0.986079812	0.974597871	0.981040716	0.311045319	0.909489036	0.88628763	0.904436886	0.885545492	0.876414061
1	8	3	1	2	relu	LSTM	64	tanh	adamax	10	32	0.001	0	16	0	0.246223524	0.970027268	0.990133762	0.97461617	0.973279953	0.97930634	0.285679519	0.909489036	0.942528725	0.83959043	0.891924143	0.9224087
1	8	3	1	2	relu	LSTM	64	tanh	adamax	10	32	0.001	0	16	0.5	0.29652831	0.963215232	0.993776381	0.973183215	0.965079665	0.973408997	0.29648605	0.909489036	0.932584286	0.849829376	0.890485168	0.914873838
1	8	3	1	2	relu	LSTM	64	tanh	adamax	10	32	0.01	0	16	0.5	0.352570772	0.964850128	0.984845281	0.96990788	0.968098521	0.973742664	0.319196224	0.909489036	0.935849071	0.846416354	0.890190363	0.916884005
1	8	3	1	2	relu	LSTM	64	tanh	adamax	10	64	0.1	0	64	0	0.293691397	0.965667546	0.992110431	0.971750259	0.967614174	0.974742532	0.264094561	0.909489036	0.920000017	0.863481224	0.894896269	0.911149919
1	8	3	1	2	relu	LSTM	64	tanh	adamax	10	128	0.1	1	32	0	0.268098027	0.954904616	0.990328372	0.967860818	0.958526194	0.967597544	0.276666909	0.909489036	0.913978517	0.870307148	0.896789372	0.909932315
1	8	3	1	2	relu	LSTM	64	tanh	RMSprop	10	128	0.01	0	32	0	0.290817976	0.972343326	0.994163454	0.983418643	0.976528525	0.983057737	0.424287856	0.909489036	0.967611313	0.815699637	0.889236212	0.934810996
1	8	3	2	2	relu	LSTM	64	tanh	RMSprop	10	64	0.001	1	64	0.5	0.370448202	0.963215232	0.987915397	0.98491025	0.96749115	0.974535525	0.439599484	0.909489036	0.942528725	0.83959043	0.886185646	0.918514252
1	8	4	2	2	relu	LSTM	64	tanh	RMSprop	10	64	0.001	1	64	0.5	0.305336714	0.97479564	0.992622375	0.978792846	0.975969791	0.976220369	0.574938297	0.909489036	0.963855445	0.819112599	0.880081177	0.929729044
1	8	3	1	2	relu	LSTM	16	tanh	adam	10	64	0.1	1	64	0.5	0.264927268	0.961716592	0.986460328	0.965609014	0.9664343	0.972023189	0.430646956	0.908029199	0.94921875	0.829351544	0.889729738	0.925064802
1	8	3	1	2	relu	LSTM	16	tanh	adam	10	128	0.1	1	32	0.5	0.250942081	0.964986384	0.991140902	0.966223121	0.968980789	0.97718364	0.467829853	0.908029199	0.97131145	0.808873713	0.886029065	0.934911728
1	8	3	1	2	relu	LSTM	16	tanh	adamax	10	32	0.01	1	64	0.5	0.291009367	0.962397814	0.986598611	0.968474925	0.965747595	0.973113298	0.399543673	0.908029199	0.97131145	0.808873713	0.886384785	0.936758995
1	8	3	1	2	relu	LSTM	16	tanh	adamax	10	32	0.1	1	16	0.5	0.268928438	0.960626721	0.988197446	0.965404272	0.963333368	0.973335028	0.359568059	0.908029199	0.97131145	0.808873713	0.885816038	0.934705377
1	8	3	1	2	relu	LSTM	16	tanh	adamax	10	64	0.001	1	64	0	0.242972016	0.961171687	0.989094853	0.975025594	0.965974212	0.971795499	0.274394274	0.908029199	0.919708014	0.860068262	0.882957876	0.897958994
1	8	3	1	2	relu	LSTM	16	tanh	adamax	10	64	0.01	0	32	0	0.348366201	0.965531349	0.989955366	0.981780946	0.969435811	0.975158513	0.295367777	0.908029199	0.97131145	0.808873713	0.885514438	0.936092138
1	8	3	1	2	relu	LSTM	16	tanh	adamax	10	64	0.1	0	64	0.5	0.356144518	0.95585829	0.978794873	0.9604913	0.961274862	0.966579258	0.285358101	0.908029199	0.94921875	0.829351544	0.889292002	0.925225437
1	8	3	1	2	relu	LSTM	16	tanh	RMSprop	10	32	0.1	0	64	0	0.192188799	0.97847414	0.987886965	0.981985688	0.980560362	0.980092466	0.337663293	0.908029199	0.932330847	0.846416354	0.883385479	0.906972289
1	8	3	1	2	relu	LSTM	32	tanh	adam	10	32	0.001	1	32	0	0.142880172	0.964577675	0.986125708	0.990378737	0.968312144	0.975091875	0.481272489	0.908029199	0.963709652	0.815699637	0.88471657	0.930384219
1	8	3	1	2	relu	LSTM	32	tanh	adam	10	32	0.01	0	16	0	0.164030463	0.972479582	0.990717292	0.978505611	0.974954903	0.981039762	0.331745178	0.908029199	0.916666687	0.863481224	0.879264116	0.890075088
1	8	3	1	2	relu	LSTM	32	tanh	adam	10	64	0.01	0	64	0.5	0.328408718	0.96920979	0.989406288	0.97461617	0.972694576	0.976104081	0.412686229	0.908029199	0.963709652	0.815699637	0.889509022	0.933414459
1	8	3	1	2	relu	LSTM	32	tanh	adam	10	64	0.01	1	64	0.5	0.333307892	0.967574954	0.988146544	0.969498456	0.971456707	0.97603035	0.469897807	0.908029199	0.945736408	0.832764506	0.889185846	0.922485352
1	8	3	1	2	relu	LSTM	32	tanh	adam	10	64	0.1	0	64	0.5	0.211318702	0.969891012	0.991313577	0.97461617	0.972597182	0.980963409	0.395820826	0.908029199	0.938931286	0.83959043	0.882245779	0.908135355
1	8	3	1	2	relu	LSTM	32	tanh	adamax	10	32	0.01	0	32	0	0.25907287	0.968256116	0.989272177	0.970521986	0.972499609	0.979651392	0.256830096	0.908029199	0.902097881	0.880546093	0.882095754	0.884718716
1	8	3	1	2	relu	LSTM	32	tanh	adamax	10	64	0.01	1	16	0	0.282172114	0.959673047	0.987445891	0.979119778	0.965603948	0.974090219	0.379511654	0.908029199	0.967479646	0.812286675	0.886032343	0.934244096
1	8	3	1	2	relu	LSTM	32	tanh	RMSprop	10	64	0.001	0	64	0.5	0.234256744	0.965667546	0.990170956	0.96990788	0.968578756	0.977758467	0.351047546	0.908029199	0.92592591	0.853242338	0.885621488	0.903108656
1	8	3	1	2	relu	LSTM	32	tanh	RMSprop	10	64	0.01	1	32	0	0.20933634	0.969754755	0.99477011	0.974002063	0.972419322	0.979677558	0.341460049	0.908029199	0.916666687	0.863481224	0.87778759	0.889747977
1	8	3	1	2	relu	LSTM	32	tanh	RMSprop	10	64	0.1	1	16	0	0.263031244	0.978610337	0.992217898	0.987103403	0.980209589	0.980501175	0.455187351	0.908029199	0.910714269	0.870307148	0.884031355	0.893770576
1	8	3	1	2	relu	LSTM	32	tanh	RMSprop	10	128	0.001	0	64	0	0.33051309	0.958583117	0.99177593	0.98116684	0.964390874	0.97555691	0.294243068	0.908029199	0.919708014	0.860068262	0.895475447	0.91341418
1	8	3	1	2	relu	LSTM	32	tanh	RMSprop	10	128	0.01	0	64	0	0.310451448	0.956811965	0.993977308	0.966632545	0.963225782	0.97941488	0.319483906	0.908029199	0.929104507	0.849829376	0.893140972	0.917788565
1	8	3	1	2	relu	LSTM	64	tanh	adamax	10	32	0.001	0	64	0	0.333633423	0.963896453	0.994942188	0.968884349	0.966904938	0.968519568	0.359686315	0.908029199	0.975206614	0.805460751	0.884002924	0.935344517
1	8	3	1	2	relu	LSTM	64	tanh	adamax	10	128	0.01	0	16	0.5	0.313545346	0.955994546	0.984975338	0.97277379	0.961863577	0.970212579	0.270136207	0.908029199	0.922794104	0.8566553	0.892151415	0.911237895
1	8	3	1	2	relu	LSTM	64	tanh	adamax	10	128	0.1	1	16	0	0.302400947	0.959128082	0.991069496	0.980552733	0.961437881	0.975396335	0.356383264	0.908029199	0.956349194	0.82252562	0.887036681	0.92834574
1	8	3	1	2	relu	LSTM	64	tanh	RMSprop	10	64	0.1	0	64	0.5	0.210534304	0.963760197	0.993370175	0.961105406	0.967818379	0.976045132	0.307025224	0.908029199	0.92592591	0.853242338	0.891280591	0.91139257
1	8	3	1	2	relu	LSTM	64	tanh	RMSprop	10	128	0.001	0	16	0.5	0.288529485	0.967302442	0.995665073	0.977891505	0.97031641	0.97128284	0.353244305	0.908029199	0.945736408	0.832764506	0.886832654	0.923216105
1	8	3	1	2	relu	LSTM	64	tanh	RMSprop	10	128	0.01	1	64	0.5	0.458541363	0.975613058	0.986466765	0.99344933	0.97726965	0.978508651	0.387354374	0.908029199	0.891156435	0.894197941	0.880709231	0.877815485
1	8	3	1	2	relu	GRU	16	tanh	adam	10	32	0.01	0	32	0	0.213209733	0.966076314	0.989116251	0.964585483	0.969875753	0.976297677	0.30484578	0.908029199	0.956349194	0.82252562	0.888098896	0.927437007
1	8	3	1	2	relu	GRU	16	tanh	adam	10	32	0.01	1	16	0	0.200470135	0.973433256	0.990949273	0.978915036	0.975461006	0.981702864	0.374247074	0.908029199	0.919708014	0.860068262	0.885507941	0.898793161
1	8	3	1	2	relu	LSTM	16	tanh	adam	10	64	0.1	1	16	0.5	0.281046867	0.965940058	0.988429427	0.976867974	0.96845299	0.974323094	0.494373947	0.906569362	0.959839344	0.815699637	0.884221613	0.927857816
1	8	3	1	2	relu	LSTM	16	tanh	adamax	10	32	0.01	0	64	0	0.286768883	0.961307883	0.988669157	0.962538362	0.965564311	0.973373532	0.276247501	0.906569362	0.949019611	0.825938582	0.886645079	0.923799157
1	8	3	1	2	relu	LSTM	16	tanh	RMSprop	10	64	0.01	0	64	0.5	0.317749351	0.954359651	0.987943888	0.979529142	0.959111154	0.971399307	0.285277516	0.906569362	0.959839344	0.815699637	0.884373486	0.929307878
1	8	3	1	2	relu	LSTM	16	tanh	RMSprop	10	128	0.1	0	16	0	0.433967233	0.964441419	0.994588494	0.975435019	0.969545007	0.975352108	0.256623149	0.906569362	0.919413924	0.8566553	0.877215147	0.892458856
1	8	3	1	2	relu	LSTM	32	tanh	adam	10	32	0.001	0	32	0	0.249606341	0.970980942	0.992694438	0.980347991	0.973267972	0.979209185	0.290345967	0.906569362	0.922509253	0.853242338	0.888221323	0.907534838
1	8	3	1	2	relu	LSTM	32	tanh	adam	10	32	0.001	1	64	0.5	0.17512624	0.974114418	0.991623044	0.969703197	0.977234364	0.983478606	0.419205576	0.906569362	0.975103736	0.802047789	0.886774004	0.937809527
1	8	3	1	2	relu	LSTM	32	tanh	adam	10	64	0.1	1	32	0	0.229642421	0.97070843	0.993179679	0.975025594	0.973761797	0.98031497	0.35751608	0.906569362	0.952569187	0.82252562	0.888195276	0.925834656
1	8	3	1	2	relu	LSTM	32	tanh	adam	10	128	0.001	1	32	0	0.21368438	0.974931896	0.993982375	0.976663232	0.977980554	0.981871307	0.398022115	0.906569362	0.938697338	0.836177468	0.886921108	0.917245507
1	8	3	1	2	relu	LSTM	32	tanh	adam	10	128	0.01	0	16	0	0.266216725	0.96253407	0.992821395	0.972364366	0.96782136	0.977633357	0.239049762	0.906569362	0.913357377	0.863481224	0.878429949	0.888871789
1	8	3	1	2	relu	LSTM	32	tanh	RMSprop	10	128	0.001	0	32	0	0.403057069	0.963215232	0.994667828	0.990992844	0.967317641	0.975956738	0.423646539	0.906569362	0.975103736	0.802047789	0.884516478	0.935761869
1	8	3	1	2	relu	LSTM	32	tanh	RMSprop	10	128	0.1	1	64	0.5	0.267036021	0.969073594	0.994721115	0.986693978	0.973372221	0.978127539	0.407829106	0.906569362	0.971193433	0.805460751	0.883192956	0.934302092
1	8	3	1	2	relu	LSTM	64	tanh	adam	10	32	0.01	0	32	0	0.157712415	0.977111697	0.99251014	0.983828068	0.977778852	0.982174933	0.431988627	0.906569362	0.9320755	0.843003392	0.879861116	0.904306829
1	8	3	1	2	relu	LSTM	64	tanh	adam	10	64	0.001	1	64	0	0.158066019	0.973024547	0.989093244	0.976049125	0.975645185	0.977743685	0.320385128	0.906569362	0.913357377	0.863481224	0.878517926	0.889559984
1	8	3	1	2	relu	LSTM	64	tanh	adam	10	64	0.1	0	64	0.5	0.234625667	0.97070843	0.991067469	0.974002063	0.973524868	0.978826582	0.471452922	0.906569362	0.938697338	0.836177468	0.888646901	0.918435872
1	8	3	1	2	relu	LSTM	64	tanh	adam	10	128	0.01	0	32	0	0.322014332	0.968937337	0.989871264	0.974820852	0.97231406	0.980026782	0.397909999	0.906569362	0.956175327	0.819112599	0.884823084	0.926005304
1	8	3	1	2	relu	LSTM	64	tanh	adam	10	128	0.1	0	64	0.5	0.194703609	0.969073594	0.996049166	0.987922192	0.970028996	0.980590999	0.347306639	0.906569362	0.885521889	0.897610903	0.882919133	0.87714839
1	8	3	1	2	relu	LSTM	64	tanh	adamax	10	32	0.1	0	16	0.5	0.316951573	0.961171687	0.99321574	0.974206746	0.964096487	0.970284283	0.299487144	0.906569362	0.935361207	0.83959043	0.887661219	0.916496277
1	8	3	1	2	relu	LSTM	64	tanh	adamax	10	64	0.01	0	32	0	0.238800272	0.955040872	0.989855409	0.971750259	0.960662425	0.97540015	0.237018734	0.906569362	0.896193743	0.883959055	0.879865646	0.879698694
1	8	3	1	2	relu	LSTM	64	tanh	adamax	10	128	0.001	1	64	0.5	0.307515621	0.960081756	0.986114085	0.97461617	0.964093149	0.972783566	0.344829351	0.906569362	0.963562727	0.812286675	0.882333577	0.930549443
1	8	3	1	2	relu	LSTM	64	tanh	RMSprop	10	32	0.001	0	16	0	0.166145518	0.958719373	0.993241787	0.975435019	0.964269817	0.976446092	0.300614893	0.906569362	0.885521889	0.897610903	0.882553697	0.876124203
1	8	3	1	2	relu	LSTM	64	tanh	RMSprop	10	32	0.001	1	16	0	0.219536692	0.960490465	0.992815733	0.980962157	0.963971436	0.967045248	0.351827443	0.906569362	0.959839344	0.815699637	0.883210003	0.928990722
1	8	3	1	2	relu	LSTM	64	tanh	RMSprop	10	64	0.01	0	32	0	0.432764649	0.969891012	0.995437741	0.972159684	0.97273922	0.980822146	0.425889641	0.906569362	0.956175327	0.819112599	0.883235574	0.926365495
1	8	3	1	2	relu	LSTM	64	tanh	RMSprop	10	64	0.1	1	32	0.5	0.179688081	0.969891012	0.993097484	0.981780946	0.973097086	0.979521096	0.393478066	0.906569362	0.9320755	0.843003392	0.880943239	0.903596699
1	8	3	1	2	relu	LSTM	64	tanh	RMSprop	10	128	0.001	1	64	0.5	0.297548413	0.967847407	0.993488193	0.975435019	0.971171081	0.978988111	0.406036377	0.906569362	0.890784979	0.890784979	0.882768571	0.879860282
2	8	4	2	2	relu	LSTM	64	tanh	RMSprop	10	64	0.001	1	64	0.5	0.420104891	0.956267059	0.981342435	0.966761827	0.959402382	0.965598702	0.414651871	0.906569362	0.963562727	0.812286675	0.880838454	0.930456519
1	8	3	1	2	relu	LSTM	16	tanh	adam	10	64	0.001	0	64	0.5	0.359664738	0.963487744	0.98730427	0.968270242	0.967473805	0.976030409	0.298757672	0.905109465	0.922222197	0.849829376	0.871539176	0.889116049
1	8	3	1	2	relu	LSTM	16	tanh	adam	10	64	0.1	1	32	0.5	0.288216978	0.970163465	0.985945046	0.973183215	0.973546088	0.976353526	0.420919687	0.905109465	0.938461542	0.832764506	0.87286222	0.900583863
1	8	3	1	2	relu	LSTM	16	tanh	adamax	10	32	0.001	1	64	0.5	0.251002401	0.961716592	0.985232055	0.976458549	0.965081334	0.973065197	0.389178514	0.905109465	0.941860437	0.829351544	0.885001719	0.917519033
1	8	3	1	2	relu	LSTM	16	tanh	RMSprop	10	32	0.01	0	64	0	0.164351836	0.970299721	0.993532538	0.976458549	0.973995864	0.980419457	0.349637926	0.905109465	0.963414609	0.808873713	0.885746002	0.932558596
1	8	3	1	2	relu	LSTM	16	tanh	RMSprop	10	32	0.1	0	32	0	0.1608053	0.970572233	0.99033004	0.982599795	0.97354883	0.980903983	0.311954796	0.905109465	0.928571403	0.843003392	0.885772705	0.909401715
1	8	3	1	2	relu	LSTM	32	tanh	adam	10	32	0.01	0	32	0.5	0.185848996	0.969891012	0.989839137	0.969498456	0.972686291	0.978728592	0.374700785	0.905109465	0.938461542	0.832764506	0.885083199	0.915523887
1	8	3	1	2	relu	LSTM	32	tanh	adam	10	32	0.1	0	32	0	0.212828413	0.972888291	0.990827739	0.981371522	0.975532413	0.979385912	0.283709466	0.905109465	0.895833313	0.880546093	0.876766622	0.878233969
1	8	3	1	2	relu	LSTM	32	tanh	adam	10	64	0.001	1	16	0.5	0.249841988	0.972888291	0.992910862	0.973797321	0.975974917	0.980385959	0.512341022	0.905109465	0.975000024	0.798634827	0.881442666	0.935303628
1	8	3	1	2	relu	LSTM	32	tanh	adam	10	128	0.01	0	32	0.5	0.234525174	0.968528628	0.989155829	0.96990788	0.972941101	0.97800827	0.338084698	0.905109465	0.935114503	0.836177468	0.887317479	0.91661185
1	8	3	1	2	relu	LSTM	32	tanh	adamax	10	64	0.01	1	64	0.5	0.335727751	0.966893733	0.986087322	0.97932446	0.97095561	0.975098133	0.418730944	0.905109465	0.959677398	0.812286675	0.880867183	0.927462339
1	8	3	1	2	relu	LSTM	32	tanh	RMSprop	10	32	0.001	1	32	0	0.184941337	0.968937337	0.987974703	0.985056281	0.971421361	0.977767408	0.480677515	0.905109465	0.91911763	0.853242338	0.883089066	0.8984375
1	8	3	1	2	relu	LSTM	32	tanh	RMSprop	10	32	0.1	1	32	0	0.152458385	0.970163465	0.983793914	0.977072656	0.972081184	0.974571288	0.426030517	0.905109465	0.9453125	0.825938582	0.884371221	0.919236958
1	8	3	1	2	relu	LSTM	32	tanh	RMSprop	10	64	0.1	1	64	0	0.238844693	0.969618499	0.990271926	0.990992844	0.972926378	0.978978872	0.325547993	0.905109465	0.904255331	0.870307148	0.875905037	0.881372511
1	8	3	1	2	relu	LSTM	32	tanh	RMSprop	10	128	0.1	1	16	0.5	0.447559029	0.967029989	0.992082715	0.990788102	0.971796095	0.978803158	0.301318258	0.905109465	0.89041096	0.887372017	0.879926145	0.877969682
1	8	3	1	2	relu	LSTM	64	tanh	adam	10	32	0.001	0	16	0	0.144195855	0.977929175	0.991621256	0.987717509	0.980341852	0.983517349	0.340374261	0.905109465	0.91911763	0.853242338	0.881016195	0.897891641
1	8	3	1	2	relu	LSTM	64	tanh	adam	10	32	0.001	0	32	0.5	0.166873574	0.972479582	0.993791461	0.982599795	0.975939929	0.981917679	0.573109806	0.905109465	0.928571403	0.843003392	0.878448725	0.901671588
1	8	3	1	2	relu	LSTM	64	tanh	adam	10	32	0.1	0	16	0	0.146226853	0.969346046	0.989932179	0.975639701	0.972746193	0.978480816	0.281848341	0.905109465	0.91911763	0.853242338	0.87517643	0.89075321
1	8	3	1	2	relu	LSTM	64	tanh	RMSprop	10	32	0.1	0	32	0.5	0.177117303	0.971389651	0.988301635	0.982599795	0.974649608	0.979834318	0.510865748	0.905109465	0.9453125	0.825938582	0.885826826	0.92228055
1	8	3	1	2	relu	LSTM	64	tanh	RMSprop	10	64	0.01	1	16	0.5	0.296502084	0.971934617	0.993215144	0.974206746	0.975162208	0.980908871	0.394327074	0.905109465	0.916058421	0.8566553	0.88247776	0.896158159
1	8	3	1	2	relu	LSTM	64	tanh	RMSprop	10	64	0.1	0	32	0.5	0.329021811	0.967711151	0.989212513	0.97461617	0.971539795	0.977644086	0.453112602	0.905109465	0.95599997	0.815699637	0.883701146	0.927119792
1	8	3	1	2	relu	LSTM	16	tanh	adam	10	32	0.001	1	64	0.5	0.323684424	0.962397814	0.984036982	0.96519959	0.965352535	0.972137034	0.425781459	0.903649628	0.967078209	0.802047789	0.881954968	0.931219816
1	8	3	1	2	relu	LSTM	16	tanh	adam	10	32	0.1	0	64	0.5	0.284526676	0.96662128	0.987451315	0.977686822	0.968156219	0.973486483	0.319711506	0.903649628	0.906810045	0.863481224	0.886849225	0.898645163
1	8	3	1	2	relu	LSTM	16	tanh	adam	10	128	0.01	0	16	0.5	0.298126698	0.961307883	0.987597883	0.967451394	0.967371166	0.97430408	0.303003043	0.903649628	0.948616624	0.819112599	0.882317781	0.922504187
1	8	3	1	2	relu	LSTM	16	tanh	adam	10	128	0.01	1	32	0	0.240042925	0.971117139	0.989335716	0.970317304	0.975564063	0.979860485	0.441929549	0.903649628	0.952191234	0.815699637	0.882169902	0.925214767
1	8	3	1	2	relu	LSTM	16	tanh	adamax	10	32	0.001	1	16	0	0.231594115	0.971253395	0.99184376	0.976253867	0.973473549	0.978995621	0.249790013	0.903649628	0.906810045	0.863481224	0.87811321	0.887476504
1	8	3	1	2	relu	LSTM	16	tanh	adamax	10	32	0.1	1	64	0	0.245744735	0.947411418	0.98955971	0.967656076	0.950764537	0.963134885	0.286245853	0.903649628	0.895470381	0.877133131	0.877091408	0.879755437
1	8	3	1	2	relu	LSTM	16	tanh	adamax	10	128	0.01	0	32	0.5	0.404457867	0.947275221	0.980997622	0.963561952	0.952121198	0.964437008	0.274917811	0.903649628	0.925093651	0.843003392	0.87496376	0.89516145
1	8	3	1	2	relu	LSTM	16	tanh	RMSprop	10	32	0.001	0	64	0	0.2154174	0.968937337	0.989612043	0.977686822	0.971844554	0.978644133	0.415882558	0.903649628	0.9632653	0.805460751	0.880459726	0.927801669
1	8	3	1	2	relu	LSTM	32	tanh	adamax	10	64	0.001	0	64	0	0.407388866	0.961307883	0.989226043	0.97461617	0.964651763	0.97061342	0.295224011	0.903649628	0.912727296	0.8566553	0.873674572	0.885837018
1	8	3	1	2	relu	LSTM	32	tanh	adamax	10	64	0.1	0	32	0	0.339722514	0.966485023	0.990795553	0.974411488	0.969162226	0.973486304	0.334877372	0.903649628	0.967078209	0.802047789	0.878906846	0.929856718
1	8	3	1	2	relu	LSTM	32	tanh	adamax	10	128	0.1	1	64	0	0.323052615	0.954904616	0.992508531	0.975025594	0.958482325	0.968371212	0.325896084	0.903649628	0.945098042	0.82252562	0.882268906	0.920212328
1	8	3	1	2	relu	LSTM	32	tanh	RMSprop	10	64	0.001	1	32	0.5	0.2554335	0.961852849	0.989587843	0.979119778	0.965279937	0.973707378	0.379135698	0.903649628	0.918819189	0.849829376	0.876443624	0.893882692
1	8	3	1	2	relu	LSTM	32	tanh	RMSprop	10	64	0.01	1	64	0	0.25050053	0.956403255	0.993507922	0.980347991	0.96314472	0.979425132	0.341311008	0.903649628	0.884745777	0.890784979	0.884382188	0.879478812
1	8	3	1	2	relu	LSTM	32	tanh	RMSprop	10	64	0.01	1	64	0.5	0.246125415	0.962806523	0.988952637	0.979119778	0.966962874	0.977095008	0.389663011	0.903649628	0.941634238	0.825938582	0.885211587	0.918711066
1	8	3	1	2	relu	LSTM	32	tanh	RMSprop	10	64	0.1	0	64	0.5	0.273777992	0.970027268	0.986444235	0.978505611	0.973645687	0.977989674	0.446628243	0.903649628	0.955823302	0.812286675	0.881253958	0.924050391
1	8	3	1	2	relu	LSTM	64	tanh	adam	10	32	0.1	1	16	0.5	0.275705934	0.973024547	0.988554478	0.981576264	0.974890351	0.977862895	0.822027802	0.903649628	0.9632653	0.805460751	0.879680693	0.926512778
1	8	3	1	2	relu	LSTM	64	tanh	adamax	10	32	0.1	1	16	0.5	0.309733868	0.963215232	0.98815316	0.984237432	0.967598319	0.976650894	0.324006498	0.903649628	0.890034378	0.883959055	0.877108991	0.876859725
1	8	3	1	2	relu	LSTM	64	tanh	adamax	10	128	0.001	1	16	0.5	0.358856976	0.959536791	0.988029242	0.972978532	0.963226557	0.967456281	0.383847207	0.903649628	0.970954359	0.798634827	0.877744257	0.930980861
1	8	3	1	2	relu	LSTM	64	tanh	adamax	10	128	0.1	0	64	0	0.37807703	0.966212511	0.990419149	0.975639701	0.970994473	0.974220932	0.319402575	0.903649628	0.955823302	0.812286675	0.880781114	0.924865127
1	8	3	1	2	relu	LSTM	64	tanh	RMSprop	10	128	0.001	1	32	0	0.43023026	0.967438698	0.99779737	0.987922192	0.971557379	0.983032227	0.5409199	0.903649628	0.931558907	0.836177468	0.878144979	0.903306186
1	32	3	2	2	relu	LSTM	64	tanh	RMSprop	10	64	0.001	1	64	0.5	0.259223491	0.961852849	0.990535617	0.962071776	0.966286182	0.975907981	0.334740371	0.903649628	0.915750921	0.853242338	0.879130006	0.898064852
2	32	4	2	2	relu	LSTM	64	tanh	RMSprop	10	64	0.001	1	64	0.5	0.327542782	0.962125361	0.991480291	0.980016291	0.965737224	0.978338957	0.309934705	0.903649628	0.906810045	0.863481224	0.886131465	0.902409375
1	8	3	1	2	relu	LSTM	16	tanh	adam	10	32	0.001	0	16	0.5	0.214400887	0.970299721	0.988354862	0.976458549	0.971841276	0.976832688	0.439952046	0.902189791	0.955645144	0.808873713	0.878504932	0.922314584
1	8	3	1	2	relu	LSTM	16	tanh	adam	10	64	0.001	0	16	0.5	0.197334871	0.964441419	0.98650074	0.975435019	0.968130112	0.975769043	0.265700638	0.902189791	0.897887349	0.870307148	0.875626147	0.87963748
1	8	3	1	2	relu	LSTM	16	tanh	adam	10	64	0.001	1	32	0.5	0.367674977	0.966076314	0.984361768	0.97277379	0.968519986	0.972584426	0.319953263	0.902189791	0.906474829	0.860068262	0.872654915	0.882740438
1	8	3	1	2	relu	LSTM	16	tanh	adam	10	128	0.001	1	64	0.5	0.432012588	0.960081756	0.979036093	0.967656076	0.963944018	0.963464558	0.320418835	0.902189791	0.909420311	0.8566553	0.871572077	0.883227944
1	8	3	1	2	relu	LSTM	16	tanh	adam	10	128	0.1	0	16	0	0.424756855	0.958991826	0.981312454	0.970112562	0.962427735	0.963687658	0.253051341	0.902189791	0.94140625	0.82252562	0.867937982	0.90159148
1	8	3	1	2	relu	LSTM	16	tanh	adamax	10	128	0.1	1	16	0	0.329861999	0.962942779	0.987393141	0.972364366	0.9668082	0.974513352	0.274307877	0.902189791	0.924812019	0.83959043	0.876391411	0.898174524
1	8	3	1	2	relu	LSTM	16	tanh	RMSprop	10	32	0.1	1	32	0	0.241219968	0.965395093	0.994370162	0.969498456	0.967142403	0.975867629	0.406197488	0.902189791	0.959349573	0.805460751	0.880298078	0.92585355
1	8	3	1	2	relu	LSTM	16	tanh	RMSprop	10	64	0.001	0	32	0	0.314963967	0.972752035	0.994572282	0.98116684	0.975599527	0.980566978	0.359376371	0.902189791	0.987068951	0.781569958	0.874399006	0.937136233
1	8	3	1	2	relu	LSTM	16	tanh	RMSprop	10	64	0.1	1	32	0	0.264868408	0.944277942	0.993031383	0.936131001	0.950940609	0.963808417	0.39154917	0.902189791	0.970833361	0.795221865	0.878528595	0.931391776
1	8	3	1	2	relu	LSTM	32	tanh	adam	10	32	0.1	0	16	0.5	0.225932643	0.958583117	0.98993361	0.974206746	0.963875771	0.97637862	0.292353064	0.902189791	0.928030312	0.836177468	0.875302851	0.900182784
1	8	3	1	2	relu	LSTM	32	tanh	adam	10	128	0.001	0	32	0	0.36265406	0.969618499	0.987249136	0.97932446	0.97414887	0.978945851	0.292469144	0.902189791	0.918518543	0.846416354	0.882638872	0.903654873
1	8	3	1	2	relu	LSTM	32	tanh	adam	10	128	0.01	1	32	0.5	0.34921661	0.965395093	0.985213339	0.969703197	0.969285369	0.974050045	0.376841038	0.902189791	0.897887349	0.870307148	0.873839319	0.879097939
1	8	3	1	2	relu	LSTM	32	tanh	adamax	10	32	0.001	1	64	0	0.218889207	0.953814685	0.994226336	0.973183215	0.957054794	0.970707476	0.2932024	0.902189791	0.889655173	0.880546093	0.874682963	0.875788629
1	8	3	1	2	relu	LSTM	32	tanh	adamax	10	32	0.01	0	16	0	0.470077366	0.951498628	0.972667098	0.973387897	0.953760982	0.953816593	0.274437666	0.902189791	0.895104885	0.873720109	0.874735296	0.878006995
1	8	3	1	2	relu	LSTM	32	tanh	adamax	10	64	0.1	1	64	0	0.324557662	0.960626721	0.984078526	0.974002063	0.966467977	0.971548975	0.319680423	0.902189791	0.928030312	0.836177468	0.87519151	0.901437581
1	8	3	1	2	relu	LSTM	32	tanh	RMSprop	10	32	0.01	0	16	0.5	0.176285565	0.970163465	0.993140399	0.974411488	0.973148584	0.980826139	0.511560798	0.902189791	0.978813589	0.788395882	0.876902819	0.935357332
1	8	3	1	2	relu	LSTM	32	tanh	RMSprop	10	32	0.1	1	16	0.5	0.206391841	0.97070843	0.992833138	0.98403275	0.971742809	0.977260768	0.657658994	0.902189791	0.966942132	0.798634827	0.878929913	0.929152071
1	8	3	1	2	relu	LSTM	64	tanh	adam	10	32	0.001	1	16	0	0.188336089	0.973569453	0.992864847	0.992425799	0.975695431	0.980893791	0.604437768	0.902189791	0.909420311	0.8566553	0.871186972	0.882122934
1	8	3	1	2	relu	LSTM	64	tanh	adam	10	128	0.1	1	16	0	0.31101802	0.948773861	0.993943989	0.969293773	0.953446031	0.969789922	0.303592682	0.902189791	0.895104885	0.873720109	0.875451624	0.879102707
1	8	3	1	2	relu	LSTM	64	tanh	adamax	10	32	0.01	1	64	0	0.233341724	0.967029989	0.994530737	0.988536358	0.969255149	0.97751087	0.312073588	0.902189791	0.886986315	0.883959055	0.876900434	0.874995053
1	8	3	1	2	relu	LSTM	64	tanh	adamax	10	64	0.1	0	32	0	0.312649369	0.962397814	0.988813341	0.973387897	0.9647367	0.970507085	0.247880146	0.902189791	0.886986315	0.883959055	0.877273798	0.875721216
1	8	3	1	2	relu	LSTM	64	tanh	RMSprop	10	32	0.001	0	32	0.5	0.179859459	0.954223454	0.988413572	0.969089031	0.960291266	0.973192453	0.457102746	0.902189791	0.959349573	0.805460751	0.878970087	0.924933016
1	8	3	1	2	relu	LSTM	64	tanh	RMSprop	10	64	0.001	1	64	0	0.217531979	0.97588557	0.988464773	0.987717509	0.978218019	0.980260849	0.494900048	0.902189791	0.909420311	0.8566553	0.875955224	0.887427092
1	8	3	1	2	relu	LSTM	64	tanh	RMSprop	10	128	0.01	0	64	0	0.269901484	0.975068092	0.993367553	0.975025594	0.979111314	0.983108103	0.380018055	0.902189791	0.94140625	0.82252562	0.879249573	0.913660288
1	8	3	1	2	relu	LSTM	16	tanh	adam	10	32	0.001	1	64	0	0.13936998	0.969073594	0.990109444	0.969703197	0.973607242	0.980612338	0.40442875	0.900729954	0.909090936	0.853242338	0.875287414	0.88855052
1	8	3	1	2	relu	LSTM	16	tanh	adam	10	128	0.01	1	64	0	0.273532033	0.96512264	0.989162743	0.975639701	0.968636036	0.978096545	0.297142386	0.900729954	0.897526503	0.866894186	0.871412337	0.876642764
1	8	3	1	2	relu	LSTM	16	tanh	adamax	10	32	0.1	0	32	0.5	0.433474541	0.943869233	0.967549086	0.958853662	0.946834087	0.947904527	0.317123979	0.900729954	0.889273345	0.877133131	0.876150072	0.876760304
1	8	3	1	2	relu	LSTM	16	tanh	adamax	10	64	0.1	0	16	0	0.369494349	0.952861011	0.986180365	0.96519959	0.957065046	0.959635198	0.268839121	0.900729954	0.889273345	0.877133131	0.874801219	0.875340641
1	8	3	1	2	relu	LSTM	16	tanh	adamax	10	64	0.1	0	16	0.5	0.383423507	0.943869233	0.96486026	0.959877193	0.948786139	0.949220955	0.319593996	0.900729954	0.912087917	0.849829376	0.869397402	0.884386241
1	8	3	1	2	relu	LSTM	16	tanh	adamax	10	128	0.1	0	32	0	0.322433323	0.944686651	0.982308507	0.954554737	0.952275813	0.965961456	0.267010599	0.900729954	0.897526503	0.866894186	0.87358278	0.877948403
1	8	3	1	2	relu	LSTM	16	tanh	RMSprop	10	32	0.001	0	64	0.5	0.30838564	0.96920979	0.987241149	0.978096187	0.972831488	0.978251398	0.358655423	0.900729954	0.951807201	0.808873713	0.879776359	0.922048748
1	8	3	1	2	relu	LSTM	16	tanh	RMSprop	10	128	0.001	1	16	0.5	0.360947073	0.960762918	0.983620226	0.985261023	0.964580894	0.970205784	0.369565696	0.900729954	0.931034505	0.829351544	0.881145835	0.911447883
1	8	3	1	2	relu	LSTM	16	tanh	RMSprop	10	128	0.01	0	16	0.5	0.38825658	0.964577675	0.985846043	0.98403275	0.967822134	0.972681284	0.410927922	0.900729954	0.883959055	0.883959055	0.875990927	0.873017728
1	8	3	1	2	relu	LSTM	32	tanh	adam	10	32	0.001	1	16	0	0.175096855	0.969346046	0.990250409	0.966837227	0.97317034	0.979755163	0.425557792	0.900729954	0.931034505	0.829351544	0.877117693	0.906951904
1	8	3	1	2	relu	LSTM	32	tanh	adam	10	32	0.01	1	16	0.5	0.243942216	0.969482303	0.988193154	0.972364366	0.972305059	0.977536261	0.280431181	0.900729954	0.912087917	0.849829376	0.870191813	0.884937644
1	8	3	1	2	relu	LSTM	32	tanh	adamax	10	128	0.01	0	32	0.5	0.397434056	0.942915559	0.974403858	0.9604913	0.949972153	0.954262793	0.272303641	0.900729954	0.918215632	0.843003392	0.868296623	0.887950361
1	8	3	1	2	relu	LSTM	32	tanh	RMSprop	10	32	0.001	1	64	0	0.193845987	0.974931896	0.990463197	0.982599795	0.977036715	0.977918327	0.584860504	0.900729954	0.931034505	0.829351544	0.870236635	0.896917164
1	8	3	1	2	relu	LSTM	32	tanh	RMSprop	10	128	0.001	0	64	0.5	0.24491255	0.963624001	0.991006792	0.978915036	0.96785146	0.973432302	0.275637567	0.900729954	0.891986072	0.873720109	0.877772152	0.879539073
1	8	3	1	2	relu	LSTM	64	tanh	adam	10	32	0.001	1	32	0	0.149960428	0.973705709	0.992980242	0.975639701	0.975520611	0.981813192	0.684570551	0.900729954	0.937743187	0.82252562	0.878470778	0.91251123
1	8	3	1	2	relu	LSTM	64	tanh	adam	10	128	0.1	1	16	0.5	0.324791759	0.964577675	0.987588286	0.978505611	0.969964147	0.976775527	0.343294233	0.900729954	0.924528301	0.836177468	0.879464507	0.906725645
1	8	3	1	2	relu	LSTM	64	tanh	adam	10	128	0.1	1	32	0	0.270264298	0.967302442	0.993742764	0.984237432	0.972373903	0.981567025	0.382845193	0.900729954	0.876254201	0.894197941	0.875754535	0.867273092
1	8	3	1	2	relu	LSTM	64	tanh	adamax	10	32	0.01	1	64	0.5	0.31751278	0.964577675	0.975138664	0.979938567	0.966852784	0.965925813	0.401675344	0.900729954	0.918215632	0.843003392	0.869918108	0.890010774
1	8	3	1	2	relu	LSTM	64	tanh	adamax	10	64	0.001	1	64	0.5	0.333576739	0.957901895	0.980325639	0.963971317	0.9620713	0.96706742	0.405720562	0.900729954	0.955465615	0.805460751	0.878943861	0.923444927
1	8	3	1	2	relu	LSTM	64	tanh	adamax	10	64	0.1	1	16	0	0.281502277	0.959673047	0.987457454	0.984237432	0.965334296	0.975349188	0.288128138	0.900729954	0.886597931	0.880546093	0.873573363	0.872357965
1	8	3	1	2	relu	LSTM	64	tanh	adamax	10	128	0.001	0	32	0	0.243220747	0.960762918	0.990624309	0.955168903	0.966333807	0.974785209	0.310390681	0.900729954	0.962962985	0.798634827	0.876252115	0.925953507
1	8	3	1	2	relu	LSTM	64	tanh	RMSprop	10	64	0.1	1	64	0	0.239743263	0.974114418	0.992384195	0.983828068	0.975449979	0.982782304	0.455385476	0.900729954	0.891986072	0.873720109	0.868113518	0.870399058
1	8	3	1	2	relu	LSTM	16	tanh	adam	10	32	0.1	0	16	0.5	0.213158801	0.96512264	0.987783611	0.975435019	0.968599319	0.97359997	0.307235599	0.899270058	0.908759117	0.849829376	0.866728246	0.880651236
1	8	3	1	2	relu	LSTM	16	tanh	adam	10	64	0.01	1	64	0	0.20721969	0.965803802	0.989188015	0.977072656	0.968691528	0.977855623	0.297917128	0.899270058	0.944444418	0.812286675	0.874009132	0.914537787
1	8	3	1	2	relu	LSTM	16	tanh	adam	10	64	0.1	1	32	0	0.215838253	0.974659383	0.992857158	0.976663232	0.977462888	0.981544912	0.527792454	0.899270058	0.888888896	0.873720109	0.872627616	0.874142647
1	8	3	1	2	relu	LSTM	16	tanh	adam	10	128	0.001	1	16	0	0.271828085	0.965940058	0.990535617	0.981576264	0.970231593	0.977246642	0.374954462	0.899270058	0.934108555	0.82252562	0.867604852	0.898661971
1	8	3	1	2	relu	LSTM	16	tanh	adamax	10	64	0.001	1	32	0	0.251112163	0.971934617	0.985597968	0.97461617	0.975348234	0.976958632	0.385807425	0.899270058	0.9375	0.819112599	0.870578945	0.903568685
1	8	3	1	2	relu	LSTM	16	tanh	adamax	10	128	0.1	1	64	0	0.379723668	0.935149848	0.98092705	0.955987692	0.940995991	0.958061814	0.301578164	0.899270058	0.905797124	0.853242338	0.877064288	0.891217589
1	8	3	1	2	relu	LSTM	16	tanh	RMSprop	10	64	0.001	1	64	0.5	0.281440556	0.964441419	0.990853667	0.976663232	0.968076348	0.97617346	0.343271166	0.899270058	0.96280992	0.795221865	0.873765945	0.926521361
1	8	3	1	2	relu	LSTM	16	tanh	RMSprop	10	64	0.1	1	64	0.5	0.32138136	0.965667546	0.988133073	0.971954942	0.968254149	0.977103472	0.395560831	0.899270058	0.908759117	0.849829376	0.869894564	0.88310951
1	8	3	1	2	relu	LSTM	16	tanh	RMSprop	10	128	0.01	0	64	0	0.254444301	0.963079035	0.990059614	0.994677603	0.966735005	0.973986268	0.355392724	0.899270058	0.930769205	0.825938582	0.880313694	0.912529349
1	8	3	1	2	relu	LSTM	32	tanh	adam	10	64	0.1	1	16	0	0.216700539	0.960899174	0.987220466	0.97932446	0.966078937	0.974441946	0.267432868	0.899270058	0.858974338	0.914675772	0.870396554	0.853072405
1	8	3	1	2	relu	LSTM	32	tanh	adam	10	128	0.1	0	64	0	0.316963464	0.967711151	0.99522984	0.978505611	0.972388446	0.981763005	0.420505017	0.899270058	0.97863245	0.781569958	0.870981455	0.93137747
1	8	3	1	2	relu	LSTM	32	tanh	adamax	10	32	0.01	1	16	0.5	0.326121211	0.950544953	0.984986961	0.971954942	0.952748835	0.966004372	0.387122065	0.899270058	0.886206925	0.877133131	0.873408675	0.873781919
1	8	3	1	2	relu	LSTM	32	tanh	adamax	10	32	0.1	0	16	0.5	0.320682794	0.961171687	0.986442864	0.972569108	0.963267803	0.970844567	0.271689922	0.899270058	0.927480936	0.829351544	0.876566112	0.907214165
1	8	3	1	2	relu	LSTM	32	tanh	adamax	10	64	0.001	1	32	0	0.353466153	0.973433256	0.9933002	0.981780946	0.976503134	0.980277002	0.273612887	0.899270058	0.891608417	0.870307148	0.868917048	0.872207403
1	8	3	1	2	relu	LSTM	32	tanh	adamax	10	64	0.1	1	16	0	0.338798106	0.958174407	0.992242932	0.977072656	0.963505447	0.972443759	0.305617273	0.899270058	0.888888896	0.873720109	0.873005509	0.874477804
1	8	3	1	2	relu	LSTM	32	tanh	RMSprop	10	64	0.1	1	32	0	0.185929552	0.968801081	0.992524207	0.978710353	0.970839322	0.979253173	0.424243122	0.899270058	0.91481483	0.843003392	0.87263912	0.88964057
1	8	3	1	2	relu	LSTM	64	tanh	adam	10	32	0.1	0	64	0.5	0.190562159	0.972615778	0.991061687	0.97277379	0.975023031	0.979963362	0.474122077	0.899270058	0.955284536	0.802047789	0.873319626	0.919251502
1	8	3	1	2	relu	LSTM	64	tanh	adam	10	64	0.01	1	32	0.5	0.260272533	0.966348767	0.98864609	0.977891505	0.969757795	0.975660801	0.534035325	0.899270058	0.955284536	0.802047789	0.87379545	0.920854568
1	8	3	1	2	relu	LSTM	64	tanh	adam	10	128	0.001	0	64	0.5	0.238868549	0.974659383	0.99134475	0.980552733	0.976911187	0.982182324	0.321494401	0.899270058	0.927480936	0.829351544	0.86879158	0.896335423
1	8	3	1	2	relu	LSTM	64	tanh	adamax	10	32	0.01	0	16	0	0.235128894	0.975613058	0.989850998	0.983009219	0.978283286	0.978477895	0.438500047	0.899270058	0.95161289	0.805460751	0.876458943	0.920147121
1	8	3	1	2	relu	LSTM	64	tanh	adamax	10	64	0.001	0	32	0.5	0.370728701	0.963624001	0.975933611	0.971136153	0.966850102	0.966431439	0.268016011	0.899270058	0.891608417	0.870307148	0.872312129	0.875992775
1	8	3	1	2	relu	LSTM	64	tanh	adamax	10	64	0.1	0	64	0.5	0.394757688	0.960081756	0.991661012	0.978710353	0.965163469	0.971574247	0.30636844	0.899270058	0.955284536	0.802047789	0.874043465	0.921679258
1	8	3	1	2	relu	LSTM	64	tanh	RMSprop	10	32	0.01	0	32	0.5	0.175375298	0.970435977	0.991826177	0.969293773	0.97323966	0.979814172	0.560318887	0.899270058	0.95161289	0.805460751	0.875278831	0.918860376
1	8	3	1	2	relu	LSTM	64	tanh	RMSprop	10	64	0.001	0	32	0	0.246634677	0.971525908	0.992417872	0.987717509	0.976566792	0.984190762	0.300258338	0.899270058	0.897163093	0.863481224	0.870491624	0.87697506
1	8	3	1	2	relu	LSTM	64	tanh	RMSprop	10	64	0.01	1	16	0	0.204348654	0.963760197	0.994822145	0.972159684	0.968261123	0.978668451	0.401792079	0.899270058	0.905797124	0.853242338	0.869043112	0.880092561
1	8	3	1	2	relu	LSTM	64	tanh	RMSprop	10	128	0.001	0	32	0.5	0.297431469	0.961580396	0.987551868	0.986079812	0.967330575	0.975051224	0.365051121	0.899270058	0.924242437	0.832764506	0.870796978	0.894483387
1	8	3	1	2	relu	LSTM	64	tanh	RMSprop	10	128	0.01	0	16	0.5	0.302314281	0.962261558	0.994572937	0.97932446	0.965353131	0.975046873	0.344470233	0.899270058	0.908759117	0.849829376	0.880611658	0.896515906
1	8	3	1	2	relu	GRU	16	tanh	adam	10	32	0.01	1	16	0.5	0.352054954	0.963079035	0.975056708	0.983828068	0.965291739	0.964915693	0.433489263	0.899270058	0.883561671	0.880546093	0.872882068	0.870774209
1	8	3	1	2	relu	LSTM	16	tanh	adam	10	128	0.01	0	32	0.5	0.320199788	0.961580396	0.985599339	0.964380741	0.967190981	0.974407434	0.379524171	0.897810221	0.927203059	0.825938582	0.874607265	0.905351043
1	8	3	1	2	relu	LSTM	16	tanh	adam	10	128	0.01	0	64	0	0.39148733	0.969618499	0.988940895	0.96990788	0.973683298	0.977652431	0.254051328	0.897810221	0.902527094	0.853242338	0.866892755	0.877827227
1	8	3	1	2	relu	LSTM	16	tanh	adamax	10	32	0.01	0	32	0	0.240177661	0.964168966	0.988126636	0.973797321	0.966250479	0.969775379	0.303272456	0.897810221	0.89679718	0.860068262	0.869746208	0.876996398
1	8	3	1	2	relu	LSTM	16	tanh	adamax	10	64	0.01	1	64	0.5	0.302683175	0.956811965	0.980437517	0.96519959	0.961723864	0.968032777	0.379288584	0.897810221	0.962655604	0.791808903	0.872684419	0.92492491
1	8	3	1	2	relu	LSTM	16	tanh	adamax	10	128	0.001	0	64	0.5	0.419455051	0.937057197	0.981767833	0.974411488	0.941550851	0.950989246	0.292497575	0.897810221	0.974468112	0.781569958	0.870281637	0.928825557
1	8	3	1	2	relu	LSTM	16	tanh	adamax	10	128	0.01	0	64	0	0.465902388	0.95735693	0.983388007	0.965609014	0.962228119	0.965917587	0.290583372	0.897810221	0.89122808	0.866894186	0.870151699	0.874672711
1	8	3	1	2	relu	LSTM	16	tanh	RMSprop	10	32	0.01	1	64	0	0.320100248	0.968801081	0.986976922	0.980143309	0.969774604	0.975779772	0.397962302	0.897810221	0.958847761	0.795221865	0.871998727	0.921154559
1	8	3	1	2	relu	LSTM	16	tanh	RMSprop	10	32	0.1	1	32	0.5	0.343641698	0.961171687	0.987623751	0.968270242	0.965119243	0.969257295	0.413299084	0.897810221	0.908424914	0.846416354	0.869447529	0.885175765
1	8	3	1	2	relu	LSTM	16	tanh	RMSprop	10	64	0.001	0	16	0	0.316094607	0.944277942	0.992594361	0.976867974	0.950040817	0.958164096	0.305025518	0.897810221	0.899641573	0.8566553	0.876424551	0.885175288
1	8	3	1	2	relu	LSTM	16	tanh	RMSprop	10	128	0.01	1	64	0	0.353659213	0.95844686	0.991048574	0.9680655	0.965354085	0.975734711	0.379469782	0.897810221	0.933852136	0.819112599	0.869058669	0.900616825
1	8	3	1	2	relu	LSTM	32	tanh	adam	10	32	0.001	0	32	0.5	0.299201727	0.966757476	0.990149915	0.977277398	0.968195736	0.976718783	0.354907393	0.897810221	0.920754731	0.832764506	0.874831557	0.900359333
1	8	3	1	2	relu	LSTM	32	tanh	adam	10	128	0.001	0	32	0.5	0.374801338	0.963487744	0.990784407	0.962128937	0.96845901	0.97811532	0.316859037	0.897810221	0.97046411	0.78498292	0.867078424	0.925057232
1	8	3	1	2	relu	LSTM	32	tanh	adam	10	128	0.01	0	64	0	0.209405154	0.974523187	0.990293384	0.979119778	0.977229893	0.976715207	0.358573198	0.897810221	0.89399296	0.863481224	0.869863689	0.875683427
1	8	3	1	2	relu	LSTM	32	tanh	adam	10	128	0.01	1	16	0.5	0.308070987	0.968801081	0.991585732	0.972159684	0.972153962	0.978214324	0.513777256	0.897810221	0.937254906	0.815699637	0.867233455	0.899736822
1	8	3	1	2	relu	LSTM	32	tanh	RMSprop	10	32	0.01	0	64	0	0.251899004	0.976294279	0.994484425	0.984442174	0.977261603	0.980472863	0.461607516	0.897810221	0.89399296	0.863481224	0.868563414	0.87352854
1	8	3	1	2	relu	LSTM	64	tanh	adam	10	128	0.1	0	32	0	0.233707801	0.970027268	0.994371057	0.969293773	0.974467039	0.981384277	0.312481701	0.897810221	0.902527094	0.853242338	0.868208945	0.878448486
1	8	3	1	2	relu	LSTM	64	tanh	adamax	10	32	0.01	0	32	0	0.265694529	0.974931896	0.9921363	0.990173995	0.978017867	0.978792846	0.333512425	0.897810221	0.908424914	0.846416354	0.867296159	0.881989717
1	8	3	1	2	relu	LSTM	64	tanh	adamax	10	32	0.01	1	16	0	0.336028367	0.952588558	0.989560664	0.95864892	0.955672026	0.972291291	0.254903764	0.897810221	0.89122808	0.866894186	0.869344532	0.872553051
1	8	3	1	2	relu	LSTM	64	tanh	adamax	10	128	0.01	1	32	0.5	0.371127814	0.952179849	0.977445185	0.97461617	0.957792401	0.964214146	0.305955321	0.897810221	0.888501763	0.870307148	0.870558679	0.872676075
1	8	3	1	2	relu	LSTM	64	tanh	adamax	10	128	0.1	1	64	0.5	0.281320274	0.964850128	0.981918752	0.980962157	0.967257917	0.968196511	0.328642517	0.897810221	0.877966106	0.883959055	0.872933149	0.868756294
1	8	3	1	2	relu	LSTM	64	tanh	RMSprop	10	32	0.001	1	64	0.5	0.254473507	0.962261558	0.992594182	0.979733884	0.964449465	0.976042867	0.34781152	0.897810221	0.917603016	0.836177468	0.867761672	0.890547991
1	8	3	1	2	relu	LSTM	16	tanh	adam	10	32	0.1	1	16	0.5	0.228302419	0.965803802	0.985912502	0.970726728	0.968413115	0.972316206	0.476091117	0.896350384	0.940476179	0.808873713	0.874130607	0.91286397
1	8	3	1	2	relu	LSTM	16	tanh	adam	10	32	0.1	1	32	0	0.165594354	0.965803802	0.988082349	0.972978532	0.969888449	0.976849496	0.359244287	0.896350384	0.888111889	0.866894186	0.868641138	0.87128067
1	8	3	1	2	relu	LSTM	16	tanh	adam	10	64	0.01	0	64	0	0.20262	0.966076314	0.989527702	0.973387897	0.968727052	0.976430357	0.264306635	0.896350384	0.893617034	0.860068262	0.867140353	0.873756349
1	8	3	1	2	relu	LSTM	16	tanh	adam	10	64	0.01	1	64	0.5	0.350843281	0.966485023	0.974651992	0.979938567	0.968695045	0.966035187	0.356276214	0.896350384	0.899280548	0.853242338	0.866179287	0.876451254
1	8	3	1	2	relu	LSTM	16	tanh	adam	10	128	0.01	1	16	0	0.276205093	0.967847407	0.986797988	0.985056281	0.97215414	0.977687716	0.441746533	0.896350384	0.89084506	0.863481224	0.866704524	0.872019708
1	8	3	1	2	relu	LSTM	16	tanh	adamax	10	32	0.001	0	64	0	0.288020253	0.963351488	0.989186823	0.981780946	0.964225054	0.975502133	0.280068845	0.896350384	0.875	0.883959055	0.8721807	0.867313743
1	8	3	1	2	relu	LSTM	16	tanh	adamax	10	64	0.1	1	32	0.5	0.318694741	0.950408697	0.985652149	0.956192434	0.955818951	0.968200445	0.317639172	0.896350384	0.917293251	0.832764506	0.865109026	0.886442602
1	8	3	1	2	relu	LSTM	16	tanh	RMSprop	10	128	0.001	0	16	0	0.474490702	0.96253407	0.99028182	0.98587513	0.965865731	0.975485444	0.304361194	0.896350384	0.974358976	0.778156996	0.868758261	0.928898454
1	8	3	1	2	relu	LSTM	32	tanh	adam	10	32	0.01	0	32	0	0.196168751	0.97738421	0.991695046	0.984851599	0.978352368	0.980117142	0.378475398	0.896350384	0.902173936	0.849829376	0.868767738	0.883360624
1	8	3	1	2	relu	LSTM	32	tanh	adam	10	32	0.1	1	64	0	0.141878679	0.970435977	0.98844558	0.97932446	0.973898232	0.977652669	0.38357231	0.896350384	0.966386557	0.78498292	0.869499207	0.925090075
1	8	3	1	2	relu	LSTM	32	tanh	adam	10	128	0.1	0	16	0	0.275503725	0.97070843	0.992314875	0.986284554	0.972522914	0.977380872	0.277346432	0.896350384	0.880136967	0.877133131	0.869196892	0.867047548
1	8	3	1	2	relu	LSTM	32	tanh	adamax	10	32	0.001	0	64	0	0.29326421	0.954904616	0.990374088	0.977686822	0.960184872	0.972669363	0.275240362	0.896350384	0.89084506	0.863481224	0.869325459	0.87564677
1	8	3	1	2	relu	LSTM	32	tanh	adamax	10	32	0.001	0	64	0.5	0.303589672	0.95735693	0.984867871	0.974820852	0.960562348	0.971050024	0.280840218	0.896350384	0.896428585	0.8566553	0.866914034	0.87580812
1	8	3	1	2	relu	LSTM	32	tanh	adamax	10	32	0.001	1	32	0	0.210441068	0.962397814	0.986423433	0.992835224	0.964603305	0.9739061	0.328279674	0.896350384	0.888111889	0.866894186	0.867442131	0.869912386
1	8	3	1	2	relu	LSTM	32	tanh	adamax	10	128	0.1	1	64	0.5	0.31078279	0.934196174	0.984340072	0.95680654	0.940620363	0.950828373	0.312611639	0.896350384	0.877551019	0.880546093	0.870271623	0.86770767
1	8	3	1	2	relu	LSTM	32	tanh	RMSprop	10	32	0.1	0	64	0	0.180429056	0.972752035	0.988262415	0.980347991	0.975628793	0.979427636	0.39024806	0.896350384	0.958677709	0.791808903	0.867713213	0.920569658
1	8	3	1	2	relu	LSTM	32	tanh	RMSprop	10	64	0.001	0	16	0.5	0.222686172	0.96920979	0.990355909	0.978710353	0.971118212	0.977059186	0.39333263	0.896350384	0.908088207	0.843003392	0.869918764	0.885369122
1	8	3	1	2	relu	LSTM	64	tanh	adam	10	128	0.01	0	16	0	0.347134948	0.960626721	0.987683177	0.966427863	0.966774583	0.976185024	0.277194858	0.896350384	0.880136967	0.877133131	0.871295333	0.869809151
1	8	3	1	2	relu	LSTM	64	tanh	adam	10	128	0.01	0	64	0	0.263246596	0.963487744	0.988110423	0.977686822	0.967298687	0.976698339	0.296290874	0.896350384	0.893617034	0.860068262	0.866457582	0.873530149
1	8	3	1	2	relu	LSTM	64	tanh	adam	10	128	0.1	1	32	0.5	0.225708634	0.972207069	0.99197638	0.981371522	0.97668916	0.983191431	0.357977152	0.896350384	0.896428585	0.8566553	0.864316225	0.872825384
1	8	3	1	2	relu	LSTM	64	tanh	adamax	10	64	0.1	1	32	0	0.238103837	0.970299721	0.99202913	0.969293773	0.974341154	0.97894752	0.37236619	0.896350384	0.914179087	0.836177468	0.863104582	0.883321047
1	8	3	1	2	relu	LSTM	64	tanh	adamax	10	128	0.1	0	32	0.5	0.490588307	0.954087198	0.984750867	0.964790165	0.960215271	0.969771862	0.273610801	0.896350384	0.908088207	0.843003392	0.876174212	0.894882798
1	8	3	1	2	relu	LSTM	64	tanh	RMSprop	10	64	0.1	1	16	0	0.275032938	0.967302442	0.993116796	0.966837227	0.970777988	0.98136723	0.405991644	0.896350384	0.947580636	0.802047789	0.871813416	0.916297674
1	8	3	1	2	relu	LSTM	64	tanh	RMSprop	10	128	0.1	0	64	0	0.204973206	0.972752035	0.99420476	0.988331616	0.974283338	0.982551754	0.56453979	0.896350384	0.978448272	0.774744034	0.870756149	0.931708574
2	16	3	2	2	relu	LSTM	64	tanh	RMSprop	10	64	0.001	1	64	0.5	0.45901227	0.95177114	0.990935862	0.9824633	0.95271349	0.965589225	0.351392537	0.896350384	0.862745106	0.901023865	0.877698123	0.869903743
1	8	3	1	2	relu	LSTM	16	tanh	adam	10	128	0.001	0	32	0.5	0.309643447	0.968664825	0.983187914	0.981780946	0.972879231	0.974286854	0.354213178	0.894890487	0.920152068	0.825938582	0.872727454	0.899326324
1	8	3	1	2	relu	LSTM	16	tanh	adam	10	128	0.01	0	32	0	0.354043424	0.966757476	0.986842096	0.970112562	0.971136093	0.975394964	0.414347857	0.894890487	0.95102042	0.795221865	0.870682001	0.916917086
1	8	3	1	2	relu	LSTM	16	tanh	adamax	10	32	0.001	0	16	0	0.236175105	0.959673047	0.984964013	0.976253867	0.965131521	0.972743511	0.280237496	0.894890487	0.893238425	0.8566553	0.865373671	0.872057378
1	8	3	1	2	relu	LSTM	16	tanh	adamax	10	64	0.01	1	32	0	0.301953882	0.966212511	0.987144172	0.971954942	0.969022691	0.971877992	0.288774669	0.894890487	0.913857698	0.832764506	0.862902045	0.884282708
1	8	3	1	2	relu	LSTM	16	tanh	adamax	10	64	0.1	1	16	0	0.29652679	0.963624001	0.985759854	0.974411488	0.965981364	0.973230243	0.302717358	0.894890487	0.907749057	0.83959043	0.861910403	0.878647983
1	8	3	1	2	relu	LSTM	16	tanh	RMSprop	10	64	0.001	0	64	0	0.284463823	0.968664825	0.990223169	0.974411488	0.971826792	0.978899896	0.265538812	0.894890487	0.890459359	0.860068262	0.866498351	0.872796118
1	8	3	1	2	relu	LSTM	16	tanh	RMSprop	10	128	0.1	0	16	0.5	0.26734373	0.959673047	0.994424641	0.970521986	0.964562714	0.974411488	0.284956604	0.894890487	0.936758876	0.808873713	0.87321794	0.910344362
1	8	3	1	2	relu	LSTM	32	tanh	adam	10	64	0.01	1	16	0	0.232317582	0.971662104	0.99398756	0.981371522	0.973996818	0.981825769	0.574377537	0.894890487	0.966244698	0.781569958	0.86496073	0.920313776
1	8	3	1	2	relu	LSTM	32	tanh	adam	10	128	0.001	0	64	0.5	0.312571257	0.968392372	0.993518114	0.980143309	0.973064482	0.981025219	0.344922602	0.894890487	0.929961085	0.815699637	0.860007346	0.892426848
1	8	3	1	2	relu	LSTM	32	tanh	adamax	10	32	0.01	0	32	0.5	0.248772696	0.965258837	0.985811114	0.97277379	0.968073368	0.974142015	0.32386592	0.894890487	0.916981161	0.829351544	0.867273152	0.889272928
1	8	3	1	2	relu	LSTM	32	tanh	adamax	10	64	0.01	0	32	0.5	0.430029809	0.956811965	0.982945383	0.978096187	0.961172998	0.963964939	0.318729609	0.894890487	0.885017395	0.866894186	0.866235673	0.869388163
1	8	3	1	2	relu	LSTM	32	tanh	adamax	10	64	0.01	1	32	0	0.254546493	0.963896453	0.989363968	0.974206746	0.966659307	0.977304876	0.301021993	0.894890487	0.887719274	0.863481224	0.866050899	0.869398892
1	8	3	1	2	relu	LSTM	32	tanh	adamax	10	64	0.01	1	64	0	0.29772374	0.942779303	0.987010062	0.967246652	0.945836067	0.963516712	0.289452791	0.894890487	0.882352948	0.870307148	0.867519975	0.867476881
1	8	3	1	2	relu	LSTM	32	tanh	RMSprop	10	32	0.1	0	16	0.5	0.208212078	0.960354209	0.995165765	0.971545577	0.964208782	0.976665854	0.379370332	0.894890487	0.947368443	0.798634827	0.872672677	0.916311443
1	8	3	1	2	relu	LSTM	32	tanh	RMSprop	10	32	0.1	1	64	0	0.170698702	0.947002709	0.99377501	0.957215965	0.951188684	0.973227799	0.311497033	0.894890487	0.877133131	0.877133131	0.868983626	0.867199838
1	8	3	1	2	relu	LSTM	64	tanh	adam	10	64	0.1	0	32	0	0.321100026	0.967029989	0.990078092	0.971340835	0.971558809	0.979996979	0.353291988	0.894890487	0.890459359	0.860068262	0.867195368	0.872325838
1	8	3	1	2	relu	LSTM	64	tanh	adamax	10	64	0.001	0	64	0.5	0.398216903	0.958719373	0.982096076	0.964585483	0.963128865	0.962893009	0.298296154	0.894890487	0.896057367	0.853242338	0.864271164	0.873164177
1	8	3	1	2	relu	LSTM	64	tanh	adamax	10	64	0.01	1	32	0.5	0.239565864	0.964577675	0.994226098	0.9680655	0.967744827	0.974686742	0.310072958	0.894890487	0.877133131	0.877133131	0.864199996	0.862565994
1	8	3	1	2	relu	GRU	16	tanh	adam	10	32	0.01	1	32	0.5	0.236345917	0.952724814	0.983189642	0.954964161	0.956625462	0.966647029	0.366761446	0.894890487	0.943775117	0.802047789	0.872937262	0.91531682
1	8	3	1	2	relu	LSTM	16	tanh	adam	10	64	0.001	1	64	0	0.304875821	0.974931896	0.99017936	0.980757415	0.977798939	0.978408992	0.464888126	0.89343065	0.881944418	0.866894186	0.864768982	0.866500854
1	8	3	1	2	relu	LSTM	16	tanh	adam	10	64	0.1	0	32	0.5	0.197126448	0.965395093	0.992937565	0.978915036	0.968198478	0.97705698	0.354981363	0.89343065	0.947154462	0.795221865	0.864226162	0.912221014
1	8	3	1	2	relu	LSTM	16	tanh	adamax	10	32	0.01	0	16	0.5	0.404447645	0.951362371	0.987543702	0.951279402	0.957069993	0.968717694	0.304203659	0.89343065	0.943548381	0.798634827	0.86417985	0.907762945
1	8	3	1	2	relu	LSTM	16	tanh	adamax	10	64	0.001	0	32	0	0.335716277	0.965803802	0.992338896	0.970931411	0.968194723	0.975334048	0.320044011	0.89343065	0.950819671	0.791808903	0.869504213	0.916206896
1	8	3	1	2	relu	LSTM	16	tanh	RMSprop	10	64	0.1	0	16	0	0.238500133	0.964850128	0.98531574	0.983009219	0.969453037	0.97527653	0.324717194	0.89343065	0.887323916	0.860068262	0.866396189	0.870505333
1	8	3	1	2	relu	LSTM	32	tanh	adam	10	64	0.001	0	32	0	0.286251336	0.974523187	0.989730418	0.980757415	0.976536453	0.976573169	0.329215169	0.89343065	0.898550749	0.846416354	0.862818539	0.873387516
1	8	3	1	2	relu	LSTM	32	tanh	adam	10	64	0.1	0	16	0.5	0.314623237	0.969891012	0.985195994	0.971750259	0.972348273	0.976191461	0.440298617	0.89343065	0.901459873	0.843003392	0.867748618	0.881475449
1	8	3	1	2	relu	LSTM	32	tanh	adam	10	128	0.1	1	32	0.5	0.271606326	0.961171687	0.986222982	0.978710353	0.96699065	0.974692643	0.380703211	0.89343065	0.892857134	0.853242338	0.862864256	0.870291293
1	8	3	1	2	relu	LSTM	32	tanh	adamax	10	32	0.01	1	64	0	0.264480591	0.959264278	0.984093308	0.972569108	0.963598192	0.970430851	0.341146141	0.89343065	0.93650794	0.805460751	0.865832269	0.906829417
1	8	3	1	2	relu	LSTM	32	tanh	adamax	10	64	0.001	0	16	0.5	0.345547765	0.953678489	0.982721865	0.975025594	0.957106709	0.967960179	0.312679976	0.89343065	0.884615362	0.863481224	0.866307676	0.869952559
1	8	3	1	2	relu	LSTM	32	tanh	adamax	10	128	0.001	0	16	0	0.358825326	0.947411418	0.980709553	0.970726728	0.951412439	0.96329236	0.302663356	0.89343065	0.890070915	0.8566553	0.863823712	0.871241212
1	8	3	1	2	relu	LSTM	32	tanh	adamax	10	128	0.1	0	64	0.5	0.337419897	0.952316105	0.975345373	0.975230277	0.957603037	0.959815204	0.287088782	0.89343065	0.892857134	0.853242338	0.86293298	0.870912194
1	8	3	1	2	relu	LSTM	32	tanh	RMSprop	10	32	0.01	1	32	0.5	0.172826007	0.964850128	0.991726279	0.968884349	0.967794359	0.970276356	0.451735526	0.89343065	0.904411793	0.83959043	0.861944556	0.87780863
1	8	3	1	2	relu	LSTM	32	tanh	RMSprop	10	64	0.001	1	64	0.5	0.485939741	0.946457744	0.991036534	0.980143309	0.953682423	0.969695449	0.295525044	0.89343065	0.839506149	0.92832762	0.871886611	0.844747484
1	8	3	1	2	relu	LSTM	32	tanh	RMSprop	10	128	0.1	0	16	0.5	0.287462324	0.966485023	0.988007545	0.985465705	0.972192943	0.978813112	0.552924216	0.89343065	0.974137902	0.771331072	0.863618314	0.926147997
1	8	3	1	2	relu	LSTM	64	tanh	adam	10	64	0.01	1	16	0.5	0.242830321	0.969754755	0.990055025	0.975435019	0.97349447	0.979824126	0.669263482	0.89343065	0.974137902	0.771331072	0.862525403	0.923570096
1	8	3	1	2	relu	LSTM	64	tanh	adam	10	64	0.1	1	64	0.5	0.19523713	0.970299721	0.988691092	0.975025594	0.973792791	0.979790151	0.460865498	0.89343065	0.890070915	0.8566553	0.861618459	0.868687093
1	8	3	1	2	relu	LSTM	64	tanh	adamax	10	32	0.1	0	32	0.5	0.26503709	0.961307883	0.989774168	0.976867974	0.966501594	0.977577865	0.266405046	0.89343065	0.876712322	0.873720109	0.865836382	0.863801599
1	8	3	1	2	relu	LSTM	64	tanh	adamax	10	64	0.01	0	32	0.5	0.286038697	0.961444139	0.987084508	0.975025594	0.966985524	0.975689232	0.305915266	0.89343065	0.892857134	0.853242338	0.863595605	0.87071991
1	8	3	1	2	relu	LSTM	64	tanh	adamax	10	64	0.01	0	64	0.5	0.400815338	0.952861011	0.985097885	0.967246652	0.95839256	0.966435492	0.329357117	0.89343065	0.904411793	0.83959043	0.859797835	0.876185358
3	8	4	2	2	relu	LSTM	64	tanh	RMSprop	10	64	0.001	1	64	0.5	0.36914888	0.959673047	0.991069138	0.981239796	0.96287632	0.969180584	0.380783856	0.89343065	0.895683467	0.849829376	0.863651216	0.880719364
1	8	3	1	2	relu	LSTM	16	tanh	adamax	10	32	0.01	1	64	0	0.236482322	0.958174407	0.986814141	0.961719573	0.964022934	0.97424233	0.354773283	0.891970813	0.910112381	0.829351544	0.871633291	0.896142185
1	8	3	1	2	relu	LSTM	16	tanh	adamax	10	128	0.001	1	64	0	0.358364612	0.953950942	0.986348867	0.9604913	0.959686816	0.970565557	0.330349296	0.891970813	0.910112381	0.829351544	0.865154445	0.886401534
1	8	3	1	2	relu	LSTM	16	tanh	adamax	10	128	0.01	0	64	0.5	0.464696914	0.924386919	0.954259336	0.973592639	0.93261987	0.935616791	0.330905437	0.891970813	0.919540226	0.819112599	0.872223258	0.903798103
1	8	3	1	2	relu	LSTM	32	tanh	adam	10	64	0.001	0	16	0	0.237425461	0.965395093	0.992075741	0.973592639	0.968215108	0.977776229	0.314796269	0.891970813	0.88967973	0.853242338	0.861849427	0.869517326
1	8	3	1	2	relu	LSTM	32	tanh	adam	10	64	0.01	1	32	0	0.246264189	0.964441419	0.988072395	0.971340835	0.968520582	0.9753775	0.479408622	0.891970813	0.946938753	0.791808903	0.86493057	0.913015902
1	8	3	1	2	relu	LSTM	32	tanh	adam	10	128	0.01	1	32	0	0.282673299	0.976294279	0.989183486	0.988536358	0.977092981	0.978810012	0.392003149	0.891970813	0.863787353	0.887372017	0.868838251	0.858780444
1	8	3	1	2	relu	LSTM	32	tanh	adam	10	128	0.01	1	64	0.5	0.351472914	0.973024547	0.989097893	0.98587513	0.974332333	0.97917372	0.626562476	0.891970813	0.881533086	0.863481224	0.863399506	0.864981651
1	8	3	1	2	relu	LSTM	32	tanh	adamax	10	64	0.001	1	16	0.5	0.321178973	0.957901895	0.980736315	0.969498456	0.960830271	0.964936554	0.356142312	0.891970813	0.886925817	0.8566553	0.863083124	0.867878497
1	8	3	1	2	relu	LSTM	32	tanh	adamax	10	128	0.01	0	16	0.5	0.356751114	0.948365152	0.984802425	0.964380741	0.954345167	0.967984378	0.325185627	0.891970813	0.969957054	0.771331072	0.85973376	0.921539068
1	8	3	1	2	relu	LSTM	32	tanh	RMSprop	10	128	0.1	0	32	0.5	0.298043549	0.956811965	0.994741857	0.975025594	0.959813535	0.971838474	0.332987636	0.891970813	0.88967973	0.853242338	0.865289152	0.871297836
1	8	3	1	2	relu	LSTM	64	tanh	adam	10	32	0.01	1	16	0	0.165874168	0.964986384	0.990543723	0.985465705	0.970189452	0.979027569	0.366295278	0.891970813	0.86138612	0.890784979	0.863358676	0.854283094
1	8	3	1	2	relu	LSTM	64	tanh	adam	10	128	0.1	0	64	0	0.281629503	0.963215232	0.990811944	0.984442174	0.967400312	0.97878176	0.359840184	0.891970813	0.916349828	0.82252562	0.869619787	0.896287978
1	8	3	1	2	relu	LSTM	64	tanh	adamax	10	128	0.001	0	16	0.5	0.374564141	0.949863732	0.9787094	0.963152528	0.955749452	0.958848834	0.299716532	0.891970813	0.886925817	0.8566553	0.864332795	0.870450199
1	8	3	1	2	relu	LSTM	64	tanh	adamax	10	128	0.001	1	64	0	0.247996315	0.968937337	0.988260388	0.975844443	0.972373188	0.976172149	0.319890231	0.891970813	0.88967973	0.853242338	0.862868249	0.870812356
1	8	3	1	2	relu	LSTM	64	tanh	adamax	10	128	0.01	0	16	0	0.325227201	0.964986384	0.98892653	0.975639701	0.968506575	0.966027558	0.288852572	0.891970813	0.886925817	0.8566553	0.86186713	0.868798196
1	8	3	1	2	relu	LSTM	64	tanh	adamax	10	128	0.01	1	64	0.5	0.363163084	0.942098081	0.982690632	0.944728732	0.950693727	0.964829743	0.39312157	0.891970813	0.907063186	0.832764506	0.861929655	0.882299364
1	8	3	1	2	relu	LSTM	64	tanh	RMSprop	10	32	0.1	1	32	0	0.178308591	0.978201628	0.994213462	0.989764571	0.98029685	0.983369887	0.599112153	0.891970813	0.876288652	0.870307148	0.864675105	0.863324881
1	8	3	1	2	relu	GRU	16	tanh	adam	10	32	0.001	1	64	0	0.184166744	0.970299721	0.991381168	0.975844443	0.972306669	0.97675693	0.599639237	0.891970813	0.929411769	0.808873713	0.867079377	0.903057694
2	16	4	2	2	relu	LSTM	64	tanh	RMSprop	10	64	0.001	1	64	0.5	0.297985375	0.943596721	0.985772371	0.948409438	0.949456811	0.959410012	0.359202832	0.891970813	0.932806313	0.805460751	0.860134184	0.902887881
1	8	3	1	2	relu	LSTM	16	tanh	adam	10	32	0.1	0	32	0.5	0.244430289	0.947002709	0.986055791	0.954554737	0.950390875	0.964000046	0.309268028	0.890510976	0.889285743	0.849829376	0.860316992	0.869169831
1	8	3	1	2	relu	LSTM	16	tanh	adamax	10	32	0.1	0	32	0	0.250139594	0.958719373	0.990728498	0.968474925	0.962715864	0.970604181	0.306161642	0.890510976	0.909774423	0.825938582	0.85639286	0.877662599
1	8	3	1	2	relu	LSTM	16	tanh	adamax	10	64	0.001	1	64	0.5	0.426214099	0.949046314	0.968756616	0.970521986	0.952890456	0.950787723	0.352118582	0.890510976	0.881118894	0.860068262	0.866856754	0.870151162
1	8	3	1	2	relu	LSTM	16	tanh	adamax	10	64	0.01	0	64	0	0.305003673	0.95735693	0.992438555	0.961105406	0.961467326	0.964479625	0.313992709	0.890510976	0.897810221	0.83959043	0.859286726	0.873198926
1	8	3	1	2	relu	LSTM	16	tanh	adamax	10	64	0.1	1	32	0	0.362433076	0.961307883	0.988786697	0.974820852	0.963276207	0.966362774	0.310257077	0.890510976	0.878472209	0.863481224	0.859865606	0.860257149
1	8	3	1	2	relu	LSTM	16	tanh	adamax	10	128	0.01	1	32	0	0.332667679	0.950544953	0.979470789	0.967656076	0.954490602	0.961127043	0.263506711	0.890510976	0.868243217	0.877133131	0.864562392	0.860454738
1	8	3	1	2	relu	LSTM	16	tanh	RMSprop	10	32	0.1	0	64	0.5	0.213662028	0.956130803	0.993421078	0.975844443	0.962292612	0.973564744	0.320372403	0.890510976	0.900735319	0.836177468	0.858741522	0.873372495
1	8	3	1	2	relu	LSTM	16	tanh	RMSprop	10	64	0.001	1	16	0	0.217364505	0.96920979	0.99406153	0.985465705	0.974197924	0.984426975	0.638232052	0.890510976	0.969827592	0.76791811	0.860035479	0.921176195
1	8	3	1	2	relu	LSTM	16	tanh	RMSprop	10	128	0.001	1	16	0	0.342578083	0.951089919	0.990551174	0.961310148	0.955907941	0.969261289	0.304696083	0.890510976	0.875862062	0.866894186	0.862808585	0.863193333
1	8	3	1	2	relu	LSTM	32	tanh	adam	10	32	0.001	0	64	0.5	0.250865012	0.964441419	0.991675794	0.975025594	0.966186345	0.975789487	0.346152574	0.890510976	0.900735319	0.836177468	0.855338514	0.870932817
1	8	3	1	2	relu	LSTM	32	tanh	adam	10	64	0.001	0	32	0.5	0.222532481	0.968801081	0.993120313	0.978096187	0.9712708	0.974393368	0.337591946	0.890510976	0.912878811	0.82252562	0.867669821	0.893124223
1	8	3	1	2	relu	LSTM	32	tanh	adam	10	64	0.1	0	32	0	0.215726927	0.968256116	0.995028079	0.961310148	0.972936213	0.981819808	0.551867008	0.890510976	0.969827592	0.76791811	0.857783139	0.919849038
1	8	3	1	2	relu	LSTM	32	tanh	adam	10	128	0.1	1	16	0	0.223941565	0.978201628	0.990370512	0.981371522	0.981274545	0.983020365	0.553937018	0.890510976	0.883802831	0.8566553	0.866815627	0.873129845
1	8	3	1	2	relu	LSTM	32	tanh	adamax	10	32	0.1	1	64	0.5	0.336275607	0.963896453	0.982880354	0.973387897	0.967036247	0.971379101	0.380575538	0.890510976	0.932539701	0.802047789	0.863938153	0.903963089
1	8	3	1	2	relu	LSTM	32	tanh	adamax	10	64	0.1	1	16	0.5	0.371616006	0.953814685	0.964446247	0.974002063	0.957148015	0.953059137	0.36970228	0.890510976	0.886524796	0.853242338	0.861125767	0.867318094
1	8	3	1	2	relu	LSTM	32	tanh	RMSprop	10	64	0.001	0	64	0	0.449960977	0.948501348	0.99116689	0.950051188	0.952833652	0.970025957	0.311140746	0.890510976	0.900735319	0.836177468	0.857188761	0.872043431
1	8	3	1	2	relu	LSTM	32	tanh	RMSprop	10	64	0.1	1	32	0.5	0.285390347	0.964168966	0.990809262	0.989969313	0.967975557	0.976332068	0.4067761	0.890510976	0.900735319	0.836177468	0.86235708	0.878010929
1	8	3	1	2	relu	LSTM	64	tanh	adam	10	128	0.001	0	32	0.5	0.26694563	0.963215232	0.991334498	0.978710353	0.969247341	0.97750783	0.333574563	0.890510976	0.881118894	0.860068262	0.861209154	0.864366889
1	8	3	1	2	relu	LSTM	64	tanh	adam	10	128	0.001	1	64	0	0.183132455	0.955040872	0.993081927	0.957830071	0.960603774	0.972443223	0.33840552	0.890510976	0.943089426	0.791808903	0.864253461	0.909250259
1	8	3	1	2	relu	LSTM	64	tanh	adamax	10	32	0.01	1	32	0	0.217871517	0.960081756	0.988926768	0.980552733	0.965189874	0.976331413	0.364563107	0.890510976	0.883802831	0.8566553	0.860346794	0.865760386
1	8	3	1	2	relu	LSTM	64	tanh	adamax	10	32	0.1	0	64	0.5	0.25459671	0.963896453	0.98731184	0.968270242	0.968220592	0.972814381	0.325239986	0.890510976	0.929133832	0.805460751	0.863289773	0.901950121
1	8	3	1	2	relu	LSTM	64	tanh	adamax	10	64	0.001	1	16	0	0.255472869	0.956403255	0.990469992	0.97748208	0.961556196	0.975239873	0.316158295	0.890510976	0.863333344	0.883959055	0.864249766	0.855536878
1	8	3	1	2	relu	LSTM	64	tanh	RMSprop	10	64	0.01	0	16	0	0.215946928	0.971525908	0.9921875	0.993244648	0.975999713	0.983308733	0.358718306	0.890510976	0.897810221	0.83959043	0.857664466	0.871940434
1	8	3	1	2	relu	LSTM	64	tanh	RMSprop	10	64	0.01	0	64	0	0.282934994	0.964305162	0.990650237	0.969703197	0.969107628	0.979456961	0.3695499	0.890510976	0.881118894	0.860068262	0.863109589	0.865261614
1	8	3	1	2	relu	GRU	16	tanh	adam	10	32	0.001	0	16	0	0.226350352	0.969891012	0.993057072	0.976867974	0.973000407	0.980493248	0.302211642	0.890510976	0.92578125	0.808873713	0.857888043	0.891935706
1	8	3	1	2	relu	GRU	16	tanh	adam	10	32	0.01	0	16	0.5	0.233977675	0.962261558	0.985723436	0.969089031	0.966040969	0.972481608	0.466765612	0.890510976	0.950413227	0.78498292	0.863686144	0.91419965
1	8	3	1	2	relu	LSTM	16	tanh	adamax	10	32	0.1	0	16	0.5	0.268485665	0.952724814	0.981651366	0.966632545	0.957594216	0.966444373	0.3092089	0.88905108	0.886120975	0.849829376	0.859297156	0.867532194
1	8	3	1	2	relu	LSTM	16	tanh	adamax	10	64	0.001	1	16	0.5	0.370260447	0.957629442	0.974251628	0.972159684	0.960216403	0.961053312	0.315853834	0.88905108	0.912547529	0.819112599	0.862452328	0.890821695
1	8	3	1	2	relu	LSTM	16	tanh	adamax	10	64	0.1	0	32	0	0.265592456	0.957493186	0.989090919	0.975639701	0.964188993	0.976142943	0.311059117	0.88905108	0.88070178	0.8566553	0.860359907	0.862822294
1	8	3	1	2	relu	LSTM	16	tanh	adamax	10	128	0.001	0	64	0	0.329549044	0.946457744	0.983096659	0.955373585	0.951606095	0.963327408	0.293244332	0.88905108	0.922178984	0.808873713	0.854895592	0.887585998
1	8	3	1	2	relu	LSTM	16	tanh	RMSprop	10	64	0.1	0	64	0	0.235651165	0.973297	0.993407071	0.978096187	0.975720108	0.982923329	0.350363195	0.88905108	0.94650203	0.78498292	0.864772975	0.913006365
1	8	3	1	2	relu	LSTM	32	tanh	adam	10	32	0.1	0	64	0.5	0.229595602	0.955994546	0.988917887	0.973592639	0.958171785	0.972116232	0.329659432	0.88905108	0.88070178	0.8566553	0.859692216	0.863584697
1	8	3	1	2	relu	LSTM	32	tanh	adam	10	64	0.001	0	64	0	0.244269893	0.976158023	0.989971638	0.990788102	0.977692842	0.979691625	0.305345088	0.88905108	0.823880613	0.941979527	0.867450118	0.832539976
1	8	3	1	2	relu	LSTM	32	tanh	adam	10	64	0.001	1	32	0.5	0.304700881	0.964850128	0.990726769	0.971136153	0.968423188	0.976722121	0.524752557	0.88905108	0.965665221	0.76791811	0.857999265	0.919839084
1	8	3	1	2	relu	LSTM	32	tanh	adam	10	128	0.001	1	64	0.5	0.368793845	0.96920979	0.992373049	0.97277379	0.97222662	0.978406489	0.515685439	0.88905108	0.883392215	0.853242338	0.859270811	0.866254389
1	8	3	1	2	relu	LSTM	32	tanh	adamax	10	32	0.01	1	32	0.5	0.273805052	0.968256116	0.983355522	0.974206746	0.970927954	0.97291857	0.434280902	0.88905108	0.891696751	0.843003392	0.857276917	0.869511187
1	8	3	1	2	relu	LSTM	64	tanh	adam	10	32	0.01	0	64	0	0.198759213	0.978065372	0.991000891	0.98116684	0.979824722	0.983511746	0.667870402	0.88905108	0.94650203	0.78498292	0.860854387	0.907227278
1	8	3	1	2	relu	LSTM	64	tanh	adam	10	32	0.01	1	32	0	0.159061357	0.954768419	0.994890034	0.973183215	0.960243046	0.975613356	0.31707707	0.88905108	0.903345704	0.829351544	0.867159784	0.892547011
1	8	3	1	2	relu	LSTM	64	tanh	adam	10	64	0.1	0	64	0	0.187656775	0.975340605	0.991375685	0.97461617	0.978828847	0.983132362	0.385044575	0.88905108	0.918918908	0.812286675	0.863756776	0.894119203
1	8	3	1	2	relu	LSTM	64	tanh	adamax	10	32	0.001	1	16	0	0.244134337	0.97438693	0.988558352	0.979529142	0.977596104	0.981290936	0.332021773	0.88905108	0.918918908	0.812286675	0.856167972	0.885707617
1	8	3	1	2	relu	LSTM	64	tanh	adamax	10	32	0.1	0	16	0	0.256785601	0.972479582	0.990509033	0.98116684	0.974056482	0.977604151	0.361485332	0.88905108	0.888888896	0.846416354	0.85825479	0.866337061
1	8	3	1	2	relu	LSTM	64	tanh	adamax	10	128	0.001	0	16	0	0.269981623	0.954223454	0.989905655	0.959263027	0.961621821	0.972001672	0.300290674	0.88905108	0.883392215	0.853242338	0.859473765	0.864371717
1	8	3	1	2	relu	LSTM	64	tanh	adamax	10	128	0.01	0	64	0	0.326908052	0.959673047	0.968898475	0.978710353	0.962708414	0.954845071	0.313532889	0.88905108	0.886120975	0.849829376	0.860443652	0.868025005
1	8	3	1	2	relu	LSTM	16	tanh	adam	10	64	0.001	1	16	0	0.230151206	0.969346046	0.991243064	0.968270242	0.973519921	0.979486406	0.547755599	0.887591243	0.899999976	0.829351544	0.854325712	0.870716155
1	8	3	1	2	relu	LSTM	16	tanh	adam	10	64	0.1	0	16	0	0.244168699	0.963896453	0.99220103	0.968884349	0.967284679	0.977219164	0.323999971	0.887591243	0.885714293	0.846416354	0.857411444	0.865654171
1	8	3	1	2	relu	LSTM	16	tanh	adam	10	128	0.01	0	16	0	0.361495703	0.96103543	0.984615386	0.969498456	0.966754913	0.973634362	0.283317178	0.887591243	0.935483873	0.791808903	0.858003438	0.904432654
1	8	3	1	2	relu	LSTM	16	tanh	adamax	10	128	0.001	0	32	0	0.389919996	0.945231616	0.978792489	0.973183215	0.948895395	0.960766494	0.311654896	0.887591243	0.888489187	0.843003392	0.857554674	0.868569911
1	8	3	1	2	relu	LSTM	16	tanh	RMSprop	10	32	0.001	1	64	0.5	0.319241077	0.954495907	0.993431866	0.970726728	0.958525598	0.962377131	0.486182094	0.887591243	0.949999988	0.778156996	0.857141435	0.910487711
1	8	3	1	2	relu	LSTM	16	tanh	RMSprop	10	64	0.001	0	16	0.5	0.266422391	0.96512264	0.990069091	0.982190371	0.96939975	0.976623952	0.4025985	0.887591243	0.931999981	0.795221865	0.851523995	0.892201424
1	8	3	1	2	relu	LSTM	32	tanh	adam	10	32	0.01	0	64	0	0.186232165	0.972752035	0.99379015	0.980552733	0.974435031	0.982137501	0.365861446	0.887591243	0.897058845	0.832764506	0.854477108	0.870418549
1	8	3	1	2	relu	LSTM	32	tanh	adam	10	64	0.01	1	16	0.5	0.229004964	0.966212511	0.99025631	0.965609014	0.970045149	0.979565084	0.513527036	0.887591243	0.973684192	0.757679164	0.853794813	0.919573843
1	8	3	1	2	relu	LSTM	32	tanh	adam	10	64	0.1	0	32	0.5	0.362206906	0.96920979	0.991603851	0.965813696	0.973303795	0.978874922	0.482858777	0.887591243	0.953781486	0.774744034	0.855228961	0.911466658
1	8	3	1	2	relu	LSTM	32	tanh	adamax	10	32	0.1	0	16	0	0.313985199	0.965531349	0.992934406	0.97277379	0.968598127	0.975111365	0.291251183	0.887591243	0.902985096	0.825938582	0.856758177	0.87587297
1	8	3	1	2	relu	LSTM	32	tanh	adamax	10	128	0.01	1	32	0.5	0.300439328	0.960218012	0.985113263	0.971340835	0.965556443	0.969553888	0.345061958	0.887591243	0.894160569	0.836177468	0.852595091	0.868161559
1	8	3	1	2	relu	LSTM	32	tanh	RMSprop	10	32	0.001	1	32	0.5	0.418094933	0.964577675	0.984854937	0.985465705	0.968408227	0.973410547	0.454987824	0.887591243	0.957627118	0.771331072	0.858626604	0.917225063
1	8	3	1	2	relu	LSTM	32	tanh	RMSprop	10	64	0.001	1	16	0.5	0.566554248	0.957901895	0.988177121	0.967451394	0.961023986	0.973899782	0.36209017	0.887591243	0.931999981	0.795221865	0.859870195	0.902748168
1	8	3	1	2	relu	LSTM	64	tanh	adam	10	32	0.01	1	64	0	0.255238533	0.97479564	0.99166131	0.982190371	0.976299703	0.979108036	0.647251248	0.887591243	0.872413814	0.863481224	0.859309137	0.859913111
1	8	3	1	2	relu	LSTM	64	tanh	adam	10	64	0.01	1	32	0	0.231075034	0.975068092	0.993000865	0.982190371	0.97773093	0.981975853	0.457571	0.887591243	0.897058845	0.832764506	0.85356766	0.868974924
1	8	3	1	2	relu	LSTM	64	tanh	adam	10	128	0.001	1	32	0.5	0.279448181	0.967847407	0.99008441	0.976049125	0.97268784	0.98047775	0.581888139	0.887591243	0.957627118	0.771331072	0.857023835	0.914035797
1	8	3	1	2	relu	LSTM	64	tanh	RMSprop	10	128	0.001	1	32	0.5	0.226129919	0.944822907	0.986873746	0.97461617	0.950357318	0.968858004	0.344281465	0.887591243	0.897058845	0.832764506	0.868943572	0.887357354
1	8	3	1	2	relu	GRU	16	tanh	adam	10	32	0.001	0	16	0.5	0.223362848	0.963487744	0.985120356	0.96990788	0.966290593	0.968764424	0.355883241	0.887591243	0.935483873	0.791808903	0.861230075	0.903305411
1	8	3	1	2	relu	GRU	16	tanh	adam	10	32	0.01	0	32	0.5	0.213003621	0.967438698	0.989132822	0.968270242	0.970870912	0.974153817	0.439187378	0.887591243	0.931999981	0.795221865	0.864497602	0.903364718
1	8	3	1	2	relu	LSTM	16	tanh	adam	10	32	0.01	1	32	0	0.216019481	0.966076314	0.993482292	0.982190371	0.969883084	0.97731638	0.50725466	0.886131406	0.969432294	0.757679164	0.854616404	0.919824183
1	8	3	1	2	relu	LSTM	16	tanh	adam	10	64	0.1	0	64	0	0.233905345	0.97179836	0.991465747	0.976867974	0.974700511	0.97999227	0.354830384	0.886131406	0.953586519	0.771331072	0.858486176	0.914263964
1	8	3	1	2	relu	LSTM	16	tanh	adam	10	64	0.1	1	16	0	0.203240573	0.970163465	0.989714503	0.976867974	0.974487543	0.980993092	0.401461273	0.886131406	0.921568632	0.802047789	0.852646232	0.887133002
1	8	3	1	2	relu	LSTM	16	tanh	adam	10	128	0.1	0	64	0.5	0.269058794	0.965940058	0.98944056	0.970931411	0.97096014	0.972773254	0.395559102	0.886131406	0.911877394	0.812286675	0.848804653	0.874497414
1	8	3	1	2	relu	LSTM	16	tanh	adamax	10	128	0.001	0	16	0	0.351325482	0.95735693	0.984662592	0.959263027	0.963394165	0.969020069	0.29941833	0.886131406	0.921568632	0.802047789	0.860390484	0.896610439
1	8	3	1	2	relu	LSTM	16	tanh	adamax	10	128	0.001	1	32	0	0.445863515	0.953950942	0.979370475	0.983828068	0.96015352	0.966572642	0.311835408	0.886131406	0.871972322	0.860068262	0.858026326	0.859018266
1	8	3	1	2	relu	LSTM	16	tanh	RMSprop	10	32	0.01	1	16	0.5	0.300863802	0.954495907	0.985387146	0.977891505	0.956803679	0.966461897	0.454865962	0.886131406	0.879858673	0.849829376	0.855808318	0.861132681
1	8	3	1	2	relu	LSTM	16	tanh	RMSprop	10	64	0.01	0	16	0	0.305736274	0.950544953	0.99098891	0.963766634	0.955548465	0.971421421	0.351452678	0.886131406	0.8937729	0.832764506	0.855558634	0.869496882
1	8	3	1	2	relu	LSTM	32	tanh	adam	10	32	0.01	1	64	0	0.160989225	0.972479582	0.992159367	0.981780946	0.973656654	0.981980205	0.508653939	0.886131406	0.8937729	0.832764506	0.85493207	0.869870245
1	8	3	1	2	relu	LSTM	32	tanh	adam	10	32	0.1	1	32	0.5	0.215683639	0.966485023	0.98531878	0.977072656	0.968719602	0.974900305	0.437595248	0.886131406	0.899628282	0.825938582	0.856753945	0.873832464
1	8	3	1	2	relu	LSTM	32	tanh	adamax	10	32	0.1	0	64	0.5	0.267872393	0.96512264	0.987239778	0.972569108	0.967553258	0.969926357	0.349253356	0.886131406	0.88530463	0.843003392	0.85480684	0.863993645
1	8	3	1	2	relu	LSTM	32	tanh	adamax	10	64	0.1	0	32	0.5	0.381483823	0.953133523	0.983101606	0.977072656	0.957248628	0.968025565	0.358812839	0.886131406	0.896678984	0.829351544	0.853749275	0.870241702
1	8	3	1	2	relu	LSTM	32	tanh	adamax	10	128	0.001	1	16	0.5	0.285950333	0.961989105	0.98929143	0.974206746	0.966361165	0.968325853	0.372378796	0.886131406	0.908745229	0.815699637	0.855941057	0.880227029
1	8	3	1	2	relu	LSTM	32	tanh	adamax	10	128	0.01	0	64	0	0.604295015	0.958310604	0.986363649	0.969089031	0.963621259	0.97067368	0.353542894	0.886131406	0.957446814	0.76791811	0.856462479	0.914054453
1	8	3	1	2	relu	LSTM	32	tanh	RMSprop	10	64	0.001	0	16	0	0.247888073	0.974114418	0.992363155	0.980143309	0.976235032	0.982065082	0.393721968	0.886131406	0.88530463	0.843003392	0.853101671	0.862721503
1	8	3	1	2	relu	LSTM	32	tanh	RMSprop	10	64	0.01	0	16	0	0.255704165	0.956130803	0.992242396	0.986284554	0.96092087	0.970309973	0.2768673	0.886131406	0.92828685	0.795221865	0.844196379	0.882057965
1	8	3	1	2	relu	LSTM	32	tanh	RMSprop	10	128	0.01	1	16	0	0.452002227	0.957765639	0.995117605	0.988536358	0.965323269	0.979352534	0.432641059	0.886131406	0.847896457	0.894197941	0.860576272	0.846598983
1	8	3	1	2	relu	LSTM	64	tanh	adam	10	32	0.1	1	16	0	0.166891515	0.978610337	0.993285596	0.985261023	0.979616165	0.98240304	0.548361361	0.886131406	0.871972322	0.860068262	0.85698837	0.856798351
1	8	3	1	2	relu	LSTM	64	tanh	adamax	10	128	0.01	1	64	0	0.274851143	0.949863732	0.981914401	0.963561952	0.954054713	0.962785602	0.281045318	0.886131406	0.877192974	0.853242338	0.859486341	0.862585664
1	8	3	1	2	relu	LSTM	64	tanh	RMSprop	10	64	0.01	0	32	0.5	0.21708639	0.952588558	0.994748831	0.971954942	0.954320371	0.969374061	0.336313784	0.886131406	0.877192974	0.853242338	0.858244359	0.861644745
1	8	3	1	2	relu	LSTM	64	tanh	RMSprop	10	128	0.1	1	64	0.5	0.264088929	0.967029989	0.991199851	0.989764571	0.97032398	0.978616834	0.491105765	0.886131406	0.890909076	0.836177468	0.853297234	0.867141664
1	8	3	1	2	relu	GRU	16	tanh	adam	10	32	0.01	0	64	0	0.200968653	0.959809244	0.985849082	0.970521986	0.963654578	0.970331669	0.325148582	0.886131406	0.961373389	0.764505148	0.856408477	0.916715205
1	8	3	1	2	relu	LSTM	16	tanh	adam	10	32	0.001	0	64	0.5	0.355864376	0.959673047	0.986578584	0.963971317	0.963475645	0.972985685	0.377868354	0.884671509	0.887681186	0.836177468	0.852062404	0.863269091
1	8	3	1	2	relu	LSTM	16	tanh	adamax	10	32	0.001	1	32	0	0.227421626	0.970299721	0.989341319	0.974002063	0.973208606	0.978185475	0.434535772	0.884671509	0.887681186	0.836177468	0.853025198	0.864329875
1	8	3	1	2	relu	LSTM	16	tanh	adamax	10	32	0.001	1	32	0.5	0.304190129	0.964168966	0.983711958	0.97277379	0.96644932	0.969765067	0.386785835	0.884671509	0.908396959	0.812286675	0.852408469	0.877341807
1	8	3	1	2	relu	LSTM	16	tanh	RMSprop	10	32	0.1	1	16	0.5	0.286377877	0.956948221	0.984829068	0.967860818	0.95906502	0.97019732	0.452894747	0.884671509	0.882142842	0.843003392	0.854478121	0.863920271
1	8	3	1	2	relu	LSTM	16	tanh	RMSprop	10	128	0.01	1	16	0.5	0.336422652	0.956539512	0.994400918	0.962128937	0.961100459	0.973569512	0.352206558	0.884671509	0.91796875	0.802047789	0.859710693	0.893155992
1	8	3	1	2	relu	LSTM	32	tanh	adam	10	32	0.001	0	16	0	0.189711183	0.972343326	0.990152955	0.984237432	0.975261986	0.981372297	0.307900608	0.884671509	0.854304612	0.880546093	0.852699459	0.845018625
1	8	3	1	2	relu	LSTM	32	tanh	adam	10	32	0.1	0	32	0.5	0.316284657	0.966757476	0.990600288	0.961310148	0.970663905	0.978119671	0.540266335	0.884671509	0.969298244	0.754266202	0.847119927	0.916168213
1	8	3	1	2	relu	LSTM	32	tanh	RMSprop	10	32	0.1	0	64	0.5	0.25412491	0.963487744	0.991547465	0.976458549	0.96585691	0.975622416	0.362510681	0.884671509	0.887681186	0.836177468	0.854025781	0.865815163
1	8	3	1	2	relu	LSTM	32	tanh	RMSprop	10	128	0.001	1	16	0	0.298606247	0.972070873	0.992373466	0.983418643	0.975600123	0.978861749	0.509499788	0.884671509	0.882142842	0.843003392	0.849654257	0.858114958
1	8	3	1	2	relu	LSTM	64	tanh	adam	10	32	0.1	1	64	0	0.168094829	0.976839244	0.99279815	0.986284554	0.978300035	0.983391583	0.727919996	0.884671509	0.89338237	0.829351544	0.850749016	0.865758896
1	8	3	1	2	relu	LSTM	64	tanh	adam	10	64	0.01	0	64	0	0.197502807	0.95735693	0.991401553	0.973387897	0.964135647	0.978085995	0.314956367	0.884671509	0.868965507	0.860068262	0.855143905	0.855751812
1	8	3	1	2	relu	LSTM	64	tanh	adamax	10	32	0.001	1	32	0.5	0.260188192	0.957765639	0.987398565	0.969498456	0.961893499	0.973290682	0.421009004	0.884671509	0.934959352	0.78498292	0.856651843	0.904055953
1	8	3	1	2	relu	LSTM	64	tanh	adamax	10	32	0.1	1	16	0	0.264569402	0.962397814	0.99245286	0.972364366	0.966557264	0.976687729	0.366563559	0.884671509	0.874125898	0.853242338	0.855846226	0.858152211
1	8	3	1	2	relu	LSTM	64	tanh	adamax	10	32	0.1	1	64	0.5	0.263648689	0.963896453	0.985880196	0.974820852	0.966850042	0.97027272	0.386203885	0.884671509	0.887681186	0.836177468	0.8487131	0.85976696
1	8	3	1	2	relu	LSTM	64	tanh	adamax	10	64	0.01	1	16	0	0.2205147	0.942915559	0.9905985	0.961924255	0.951766551	0.970383644	0.296851039	0.884671509	0.866438329	0.863481224	0.857293189	0.854972064
1	8	3	1	2	relu	LSTM	64	tanh	RMSprop	10	32	0.001	1	32	0	0.272045821	0.97479564	0.992865086	0.986079812	0.977508783	0.984608352	0.565192819	0.884671509	0.871527791	0.8566553	0.854674578	0.855994463
1	8	3	1	2	relu	LSTM	64	tanh	RMSprop	10	128	0.01	1	16	0	0.354002714	0.961307883	0.992647052	0.970317304	0.964789927	0.972432554	0.393529415	0.884671509	0.887681186	0.836177468	0.8538872	0.865404844
1	8	3	1	2	relu	LSTM	16	tanh	adam	10	64	0.1	0	32	0	0.258617789	0.962942779	0.988756895	0.970931411	0.968388319	0.977623641	0.356621057	0.883211672	0.876325071	0.846416354	0.850952685	0.858270884
1	8	3	1	2	relu	LSTM	16	tanh	adamax	10	32	0.01	0	32	0.5	0.377989292	0.935558558	0.984472036	0.975844443	0.9394418	0.961947918	0.326233238	0.883211672	0.876325071	0.846416354	0.854821205	0.861353874
1	8	3	1	2	relu	LSTM	16	tanh	adamax	10	64	0.001	0	32	0.5	0.310662925	0.948501348	0.984944344	0.959263027	0.952518344	0.966165602	0.291595757	0.883211672	0.884476542	0.836177468	0.863157094	0.877551794
1	8	3	1	2	relu	LSTM	16	tanh	adamax	10	128	0.001	1	16	0	0.392698258	0.954768419	0.972944617	0.980143309	0.958034992	0.959819257	0.319555521	0.883211672	0.863481224	0.863481224	0.856608629	0.854157686
1	8	3	1	2	relu	LSTM	16	tanh	RMSprop	10	32	0.001	1	32	0.5	0.285072088	0.955040872	0.984822214	0.980143309	0.957714438	0.967333138	0.396749139	0.883211672	0.920948625	0.795221865	0.840095937	0.874974489
1	8	3	1	2	relu	LSTM	32	tanh	adamax	10	64	0.001	1	64	0.5	0.30916208	0.96662128	0.981388569	0.970521986	0.969598413	0.9706828	0.398764998	0.883211672	0.890109897	0.829351544	0.849190295	0.865009069
1	8	3	1	2	relu	LSTM	32	tanh	RMSprop	10	64	0.001	1	32	0	0.324820787	0.960626721	0.988936186	0.981780946	0.965944111	0.976842344	0.365204602	0.883211672	0.887272716	0.832764506	0.848605216	0.861784875
1	8	3	1	2	relu	LSTM	32	tanh	RMSprop	10	64	0.1	0	16	0.5	0.234389946	0.96512264	0.992861927	0.970726728	0.967690825	0.975627661	0.334824324	0.883211672	0.89298892	0.825938582	0.848109484	0.865725756
1	8	3	1	2	relu	LSTM	32	tanh	RMSprop	10	128	0.01	0	32	0	0.338555902	0.939237058	0.987165332	0.939406335	0.949065089	0.966692626	0.337358087	0.883211672	0.8959108	0.82252562	0.849748433	0.867964566
1	8	3	1	2	relu	LSTM	64	tanh	adam	10	32	0.001	0	16	0.5	0.22251676	0.96103543	0.991871655	0.974820852	0.966559768	0.979160786	0.395299792	0.883211672	0.876325071	0.846416354	0.852229714	0.857810616
1	8	3	1	2	relu	LSTM	64	tanh	adamax	10	64	0.001	0	16	0.5	0.255756736	0.967983663	0.988403976	0.976253867	0.970721662	0.978365421	0.386397183	0.883211672	0.949367106	0.76791811	0.854058802	0.909216106
1	8	3	1	2	relu	LSTM	64	tanh	adamax	10	64	0.01	0	16	0.5	0.285056561	0.959673047	0.988248348	0.954759479	0.965390205	0.975239098	0.428256243	0.883211672	0.945606709	0.771331072	0.852597237	0.905332029
1	8	3	1	2	relu	LSTM	64	tanh	adamax	10	128	0.001	0	64	0	0.331295967	0.949999988	0.988649011	0.969498456	0.957028151	0.96753335	0.280969858	0.883211672	0.861016929	0.866894186	0.856140196	0.852607191
1	8	3	1	2	relu	LSTM	64	tanh	RMSprop	10	128	0.1	1	16	0.5	0.263695747	0.961307883	0.995323956	0.982395113	0.967450917	0.980233014	0.415961862	0.883211672	0.927710831	0.788395882	0.84002763	0.881316781
1	8	3	1	2	relu	GRU	16	tanh	adam	10	32	0.01	0	16	0	0.203446701	0.970435977	0.988259971	0.972364366	0.973149776	0.979229689	0.481016517	0.883211672	0.908045948	0.808873713	0.849954844	0.875444174
1	8	3	1	2	relu	LSTM	16	tanh	adam	10	128	0.01	0	64	0.5	0.313868403	0.954495907	0.987624824	0.95680654	0.959987283	0.971325696	0.335409522	0.881751835	0.884057999	0.832764506	0.849652231	0.86243248
1	8	3	1	2	relu	LSTM	16	tanh	adamax	10	64	0.01	1	64	0	0.308822155	0.969346046	0.989937901	0.983623326	0.970809102	0.977263212	0.326858521	0.881751835	0.853333354	0.873720109	0.850411952	0.841899633
1	8	3	1	2	relu	LSTM	16	tanh	adamax	10	128	0.001	0	16	0.5	0.408403903	0.938964605	0.976309478	0.965609014	0.94444108	0.956496179	0.329031527	0.881751835	0.901515126	0.812286675	0.846498668	0.869250476
1	8	3	1	2	relu	LSTM	16	tanh	RMSprop	10	64	0.01	1	16	0.5	0.365611792	0.959400535	0.98338306	0.963561952	0.964117527	0.969578445	0.497933507	0.881751835	0.956896544	0.757679164	0.846758902	0.909071863
1	8	3	1	2	relu	LSTM	16	tanh	RMSprop	10	128	0.01	0	16	0	0.396963239	0.960218012	0.990621567	0.996929348	0.963173032	0.974665761	0.556144834	0.881751835	0.977477491	0.740614355	0.842310369	0.915390551
1	8	3	1	2	relu	LSTM	32	tanh	adam	10	64	0.001	0	16	0.5	0.324106425	0.967983663	0.990260422	0.973183215	0.970897496	0.979945004	0.397085696	0.881751835	0.886861324	0.829351544	0.848518431	0.862186968
1	8	3	1	2	relu	LSTM	32	tanh	adam	10	64	0.1	0	64	0	0.219426543	0.972752035	0.9939394	0.978096187	0.975457847	0.979710281	0.47950685	0.881751835	0.973214269	0.744027317	0.846972227	0.916198194
1	8	3	1	2	relu	LSTM	32	tanh	adamax	10	64	0.01	0	16	0.5	0.300424397	0.955449581	0.982970476	0.969703197	0.960752964	0.967817366	0.343712211	0.881751835	0.91085273	0.802047789	0.843910933	0.874867499
1	8	3	1	2	relu	LSTM	32	tanh	adamax	10	128	0.001	0	64	0.5	0.404878616	0.952179849	0.976996243	0.966018438	0.95778203	0.959363759	0.291460752	0.881751835	0.892592609	0.82252562	0.847558796	0.86622721
1	8	3	1	2	relu	LSTM	32	tanh	RMSprop	10	64	0.1	1	64	0.5	0.220165476	0.973024547	0.990623653	0.979119778	0.974434733	0.976844609	0.581142485	0.881751835	0.878571451	0.83959043	0.851059735	0.85884279
1	8	3	1	2	relu	LSTM	64	tanh	adam	10	32	0.01	1	16	0.5	0.194265649	0.962806523	0.987010241	0.969293773	0.965963542	0.974494696	0.412260592	0.881751835	0.901515126	0.812286675	0.850246608	0.872447371
1	8	3	1	2	relu	LSTM	64	tanh	adam	10	64	0.01	0	16	0.5	0.152252033	0.960762918	0.98914665	0.963152528	0.965782583	0.976789594	0.302305341	0.881751835	0.927419364	0.78498292	0.850891531	0.892505288
1	8	3	1	2	relu	LSTM	64	tanh	adamax	10	128	0.01	0	32	0.5	0.347012907	0.958855569	0.985772789	0.97277379	0.962172806	0.970652759	0.367857277	0.881751835	0.956896544	0.757679164	0.845118523	0.908090591
1	8	3	1	2	relu	LSTM	16	tanh	adam	10	64	0.001	1	16	0.5	0.234344348	0.966348767	0.989670753	0.969703197	0.969355226	0.975257039	0.472691476	0.880291998	0.934156358	0.774744034	0.851258695	0.901934564
1	8	3	1	2	relu	LSTM	16	tanh	adam	10	64	0.01	1	32	0.5	0.2243765	0.967847407	0.986081362	0.972569108	0.970472872	0.974720955	0.470470071	0.880291998	0.886446893	0.825938582	0.846904159	0.86192894
1	8	3	1	2	relu	LSTM	16	tanh	adam	10	128	0.1	1	16	0	0.486508042	0.966212511	0.987492025	0.98116684	0.971045434	0.976624668	0.542513371	0.880291998	0.920318723	0.788395882	0.851597011	0.890529871
1	8	3	1	2	relu	LSTM	16	tanh	RMSprop	10	128	0.001	0	64	0.5	0.317012966	0.958310604	0.990774095	0.971136153	0.961472988	0.974464238	0.322155416	0.880291998	0.880866408	0.832764506	0.849540353	0.859785676
1	8	3	1	2	relu	LSTM	32	tanh	adam	10	64	0.01	1	32	0.5	0.360700816	0.959536791	0.985777795	0.961719573	0.963737309	0.972597063	0.41726169	0.880291998	0.878136218	0.836177468	0.848108351	0.85796237
1	8	3	1	2	relu	LSTM	32	tanh	adamax	10	128	0.1	0	32	0.5	0.392776132	0.960490465	0.979718208	0.973797321	0.963691652	0.966476679	0.349572361	0.880291998	0.916996062	0.791808903	0.850784481	0.888032377
1	8	3	1	2	relu	LSTM	32	tanh	adamax	10	128	0.1	1	16	0.5	0.360079169	0.958583117	0.989538312	0.962743104	0.96303755	0.964176238	0.360495269	0.880291998	0.872791529	0.843003392	0.849440515	0.855306387
1	8	3	1	2	relu	LSTM	32	tanh	RMSprop	10	128	0.1	1	32	0.5	0.281458974	0.961307883	0.988049507	0.958444238	0.965771198	0.975530446	0.431121707	0.880291998	0.927125514	0.781569958	0.849995375	0.893790305
1	8	3	1	2	relu	LSTM	64	tanh	adam	10	64	0.001	1	32	0.5	0.250525743	0.972888291	0.98933053	0.975844443	0.976006329	0.98107785	0.549855411	0.880291998	0.875444829	0.83959043	0.848180413	0.856308758
1	8	3	1	2	relu	LSTM	64	tanh	adamax	10	32	0.001	0	64	0.5	0.247434989	0.965531349	0.98914665	0.970317304	0.967740834	0.976928115	0.348140806	0.880291998	0.910505831	0.798634827	0.855663538	0.886704028
1	8	3	1	2	relu	LSTM	64	tanh	adamax	10	32	0.1	0	32	0	0.330488384	0.963079035	0.990016997	0.969498456	0.967806518	0.978362858	0.357440084	0.880291998	0.892193317	0.819112599	0.844266295	0.862691939
1	8	3	1	2	relu	LSTM	64	tanh	adamax	10	64	0.01	1	64	0.5	0.292437226	0.964986384	0.983058035	0.968679607	0.968661845	0.972079158	0.460317492	0.880291998	0.916996062	0.791808903	0.852376342	0.889931321
1	8	3	1	2	relu	LSTM	64	tanh	RMSprop	10	128	0.1	1	64	0	0.279836863	0.940599442	0.995340168	0.925281465	0.949828088	0.968231082	0.511231422	0.880291998	0.960698664	0.75085324	0.849744201	0.913565099
1	8	3	1	2	relu	LSTM	16	tanh	adam	10	32	0.001	0	32	0	0.229520008	0.968664825	0.990239739	0.980143309	0.972928524	0.979606569	0.309000462	0.878832102	0.900763333	0.805460751	0.839039266	0.864856362
1	8	3	1	2	relu	LSTM	16	tanh	adamax	10	64	0.1	0	32	0.5	0.453280032	0.924250662	0.971558571	0.953531206	0.929962099	0.942959964	0.333762676	0.878832102	0.840909064	0.883959055	0.85216558	0.838391066
1	8	3	1	2	relu	LSTM	16	tanh	RMSprop	10	128	0.1	1	16	0	0.317976266	0.940054476	0.992057383	0.964585483	0.950404942	0.96930033	0.293959826	0.878832102	0.857142866	0.860068262	0.852701724	0.848079324
1	8	3	1	2	relu	LSTM	32	tanh	adamax	10	128	0.01	1	16	0.5	0.421167821	0.952179849	0.981577814	0.974411488	0.9567765	0.964176774	0.341424614	0.878832102	0.85958904	0.8566553	0.851551235	0.850369096
1	8	3	1	2	relu	LSTM	32	tanh	RMSprop	10	64	0.01	0	64	0.5	0.316987127	0.966348767	0.99287194	0.971340835	0.970288575	0.980003893	0.382344723	0.878832102	0.906976759	0.798634827	0.849845707	0.88195765
1	8	3	1	2	relu	LSTM	64	tanh	adamax	10	64	0.01	0	64	0	0.372586936	0.954087198	0.988764048	0.966223121	0.957524896	0.971669316	0.2815364	0.878832102	0.897727251	0.808873713	0.838598788	0.863862216
1	8	3	1	2	relu	LSTM	64	tanh	adamax	10	128	0.01	1	16	0.5	0.30362469	0.963760197	0.987478435	0.971954942	0.967152834	0.972437799	0.4080154	0.878832102	0.96875	0.740614355	0.840844095	0.913049877
1	8	3	1	2	relu	LSTM	64	tanh	RMSprop	10	32	0.001	1	16	0.5	0.251884997	0.967574954	0.988232613	0.978096187	0.971023321	0.975992084	0.430667996	0.878832102	0.903846145	0.802047789	0.844290495	0.871377349
1	8	3	1	2	relu	LSTM	64	tanh	RMSprop	10	32	0.01	0	16	0.5	0.200750738	0.959673047	0.990166724	0.972978532	0.96467489	0.977348864	0.341070503	0.878832102	0.875	0.836177468	0.84431684	0.853966951
1	8	3	1	2	relu	LSTM	64	tanh	RMSprop	10	32	0.1	1	32	0.5	0.274205595	0.96662128	0.989245057	0.965813696	0.97102046	0.979156613	0.62897557	0.878832102	0.933884323	0.771331072	0.847249389	0.897772789
1	8	3	1	2	relu	LSTM	16	tanh	adam	10	128	0.1	1	16	0.5	0.361967921	0.959809244	0.98373127	0.966018438	0.964855313	0.971894681	0.455690533	0.877372265	0.952380955	0.75085324	0.838270009	0.899983644
1	8	3	1	2	relu	LSTM	16	tanh	adamax	10	64	0.001	0	16	0	0.276585042	0.935694814	0.983925164	0.961105406	0.941614985	0.95488143	0.310640067	0.877372265	0.844884515	0.873720109	0.853633285	0.84277302
1	8	3	1	2	relu	LSTM	32	tanh	adam	10	128	0.1	0	64	0.5	0.333389431	0.967847407	0.987913489	0.973387897	0.972679615	0.978098333	0.431881785	0.877372265	0.919678688	0.781569958	0.849541426	0.889814019
1	8	3	1	2	relu	LSTM	32	tanh	adamax	10	32	0.01	0	16	0.5	0.322033167	0.957084477	0.976433814	0.972978532	0.96126771	0.964839637	0.342440337	0.877372265	0.894339621	0.808873713	0.838026047	0.86138916
1	8	3	1	2	relu	LSTM	32	tanh	adamax	10	64	0.001	0	32	0	0.341261834	0.955722094	0.986799419	0.971136153	0.960886359	0.97020942	0.35188368	0.877372265	0.885608852	0.819112599	0.841089666	0.858835161
1	8	3	1	2	relu	LSTM	32	tanh	adamax	10	64	0.01	0	64	0.5	0.324982107	0.959128082	0.975457549	0.968474925	0.962073863	0.963978231	0.348418236	0.877372265	0.877256334	0.829351544	0.847884119	0.85910511
1	8	3	1	2	relu	LSTM	32	tanh	adamax	10	128	0.1	1	16	0	0.27955547	0.951498628	0.991400778	0.949641764	0.957914114	0.967062593	0.316632539	0.877372265	0.90661478	0.795221865	0.842684686	0.873466492
1	8	3	1	2	relu	LSTM	64	tanh	adamax	10	32	0.01	1	32	0.5	0.351693243	0.963624001	0.989627004	0.983623326	0.967435479	0.971725881	0.472536892	0.877372265	0.960352421	0.744027317	0.835681975	0.90228349
1	8	3	1	2	relu	LSTM	64	tanh	RMSprop	10	32	0.001	0	16	0.5	0.207242623	0.966076314	0.987283468	0.98874104	0.967671752	0.970158339	0.511513054	0.877372265	0.877256334	0.829351544	0.846179068	0.857183278
1	8	3	1	2	relu	LSTM	64	tanh	RMSprop	10	32	0.01	0	64	0.5	0.176132366	0.965395093	0.989845574	0.982190371	0.970222116	0.979274988	0.340532303	0.877372265	0.877256334	0.829351544	0.846215069	0.85769105
1	8	3	1	2	relu	LSTM	16	tanh	adam	10	64	0.001	0	16	0	0.21620886	0.972343326	0.994256675	0.972159684	0.975540578	0.978465319	0.47700426	0.875912428	0.964285731	0.737201393	0.840622902	0.909326196
1	8	3	1	2	relu	LSTM	16	tanh	adam	10	64	0.01	1	16	0.5	0.244938359	0.965258837	0.984638035	0.969293773	0.968673527	0.972951412	0.462526679	0.875912428	0.912698388	0.78498292	0.831355035	0.867176294
1	8	3	1	2	relu	LSTM	16	tanh	RMSprop	10	32	0.001	1	16	0.5	0.225886896	0.957629442	0.991071403	0.96990788	0.960079312	0.972157598	0.450651526	0.875912428	0.899999976	0.798634827	0.837351859	0.865645349
1	8	3	1	2	relu	LSTM	32	tanh	adam	10	32	0.01	0	16	0.5	0.18187356	0.97179836	0.99131906	0.975025594	0.97590661	0.982451439	0.561232984	0.875912428	0.956140339	0.744027317	0.838804781	0.904267132
1	8	3	1	2	relu	LSTM	32	tanh	adamax	10	64	0.001	0	32	0.5	0.343290418	0.95844686	0.978021979	0.965813696	0.961979151	0.963824332	0.348121941	0.875912428	0.896946549	0.802047789	0.841569722	0.867559493
1	8	3	1	2	relu	LSTM	32	tanh	adamax	10	128	0.001	0	64	0	0.295571893	0.94509536	0.989356875	0.954759479	0.952083826	0.970142484	0.300542414	0.875912428	0.876811624	0.825938582	0.843211412	0.855124652
1	8	3	1	2	relu	LSTM	64	tanh	adam	10	32	0.01	0	32	0.5	0.293061614	0.952997267	0.990438938	0.967656076	0.956991851	0.974049449	0.390930384	0.875912428	0.882352948	0.819112599	0.84157759	0.856934369
1	8	3	1	2	relu	LSTM	64	tanh	adamax	10	32	0.001	0	32	0.5	0.258768976	0.953950942	0.990397513	0.970317304	0.958249211	0.967655063	0.320601732	0.875912428	0.868794322	0.836177468	0.844094455	0.851938486
1	8	3	1	2	relu	LSTM	64	tanh	adamax	10	64	0.01	1	16	0.5	0.345789194	0.952452302	0.988006949	0.968679607	0.95522052	0.970672607	0.372826964	0.875912428	0.882352948	0.819112599	0.84143424	0.858390272
1	8	3	1	2	relu	LSTM	64	tanh	adamax	10	128	0.01	0	64	0.5	0.336408705	0.946866512	0.986740351	0.973183215	0.952374876	0.96649754	0.321934134	0.875912428	0.848993301	0.863481224	0.849945307	0.842964411
1	8	3	1	2	relu	LSTM	64	tanh	adamax	10	128	0.1	0	32	0	0.269094616	0.953814685	0.99026978	0.962947786	0.959241092	0.971063852	0.31598559	0.875912428	0.868794322	0.836177468	0.842336655	0.851294935
1	8	3	1	2	relu	LSTM	64	tanh	RMSprop	10	32	0.001	0	32	0	0.183866248	0.968528628	0.990958035	0.973387897	0.970975518	0.979680955	0.421565592	0.875912428	0.874100745	0.829351544	0.842511952	0.852395594
1	8	3	1	2	relu	LSTM	64	tanh	RMSprop	10	64	0.001	1	32	0.5	0.374917418	0.973569453	0.99284476	0.979529142	0.977354646	0.983163357	0.605821133	0.875912428	0.868794322	0.836177468	0.84118557	0.848682344
1	8	3	1	2	relu	GRU	16	tanh	adam	10	32	0.001	0	32	0	0.24420622	0.96920979	0.987015724	0.977072656	0.97149241	0.977402091	0.338865459	0.875912428	0.87956202	0.82252562	0.841019392	0.855747461
1	8	3	1	2	relu	GRU	16	tanh	adam	10	32	0.001	1	32	0	0.277765006	0.960626721	0.985744655	0.971954942	0.964829922	0.972361267	0.450408489	0.875912428	0.876811624	0.825938582	0.838899791	0.850807548
1	8	3	1	2	relu	LSTM	16	tanh	adam	10	32	0.001	0	32	0.5	0.511550188	0.959809244	0.986515403	0.96990788	0.963451564	0.971556067	0.445079416	0.874452531	0.976958513	0.723549485	0.831311047	0.910089433
1	8	3	1	2	relu	LSTM	16	tanh	adam	10	64	0.001	1	64	0.5	0.302677542	0.949455023	0.985319495	0.973387897	0.954756916	0.969192982	0.388857394	0.874452531	0.850847483	0.8566553	0.841560543	0.838067412
1	8	3	1	2	relu	LSTM	16	tanh	adamax	10	64	0.01	0	16	0	0.306388289	0.950136244	0.984648645	0.959263027	0.954288006	0.968471587	0.325807601	0.874452531	0.855670094	0.849829376	0.843977988	0.844465971
1	8	3	1	2	relu	LSTM	16	tanh	RMSprop	10	128	0.001	1	64	0	0.316716492	0.954495907	0.988535583	0.960695982	0.960040927	0.973140955	0.46328333	0.874452531	0.870967746	0.829351544	0.842924714	0.851494789
1	8	3	1	2	relu	LSTM	32	tanh	adam	10	128	0.1	1	16	0.5	0.283297002	0.953133523	0.987991273	0.973592639	0.959039569	0.970591366	0.376920015	0.874452531	0.92592591	0.76791811	0.838481188	0.886097848
1	8	3	1	2	relu	LSTM	32	tanh	adamax	10	32	0.1	0	32	0.5	0.294491857	0.964305162	0.983476281	0.980347991	0.968498409	0.973557115	0.351454973	0.874452531	0.944205999	0.75085324	0.838651836	0.89934063
1	8	3	1	2	relu	LSTM	64	tanh	RMSprop	10	128	0.01	0	64	0.5	0.281484216	0.936784744	0.992734313	0.953531206	0.942097783	0.960645795	0.38034904	0.874452531	0.881918848	0.815699637	0.839821279	0.858280718
1	8	3	1	2	relu	LSTM	16	tanh	adam	10	32	0.1	1	16	0	0.204314962	0.952588558	0.984809577	0.967041969	0.956651032	0.968902171	0.399661958	0.872992694	0.862676084	0.836177468	0.84215337	0.846882641
1	8	3	1	2	relu	LSTM	16	tanh	adam	10	64	0.001	0	32	0.5	0.260411203	0.963351488	0.989922822	0.971136153	0.966313839	0.976770103	0.424925208	0.872992694	0.899224818	0.791808903	0.833341956	0.86145705
1	8	3	1	2	relu	LSTM	16	tanh	adam	10	128	0.01	1	16	0.5	0.407942712	0.955313325	0.983018041	0.968270242	0.961360812	0.967870712	0.355600417	0.872992694	0.881481469	0.812286675	0.834390223	0.8543787
1	8	3	1	2	relu	LSTM	16	tanh	adam	10	128	0.1	1	64	0.5	0.404112101	0.951498628	0.98843807	0.967656076	0.958220184	0.971141875	0.415267259	0.872992694	0.873188376	0.82252562	0.838690758	0.851488113
1	8	3	1	2	relu	LSTM	16	tanh	adamax	10	64	0.001	0	16	0.5	0.336395741	0.950136244	0.985087514	0.962333679	0.955671132	0.968626261	0.37019375	0.872992694	0.878676474	0.815699637	0.836700082	0.852927208
1	8	3	1	2	relu	LSTM	16	tanh	adamax	10	128	0.001	0	32	0.5	0.399638891	0.943460464	0.973134339	0.95864892	0.949142337	0.956436992	0.339174598	0.872992694	0.862676084	0.836177468	0.841492891	0.846942723
1	8	3	1	2	relu	LSTM	16	tanh	adamax	10	128	0.01	0	32	0	0.499936163	0.935013652	0.964591801	0.96519959	0.942532301	0.94230479	0.37310195	0.872992694	0.865248203	0.832764506	0.841563582	0.850490987
1	8	3	1	2	relu	LSTM	16	tanh	RMSprop	10	32	0.1	0	16	0.5	0.247214139	0.954632163	0.990219474	0.966632545	0.960483074	0.971730411	0.314926594	0.872992694	0.899224818	0.791808903	0.833421171	0.861317456
1	8	3	1	2	relu	LSTM	32	tanh	adamax	10	32	0.001	0	16	0.5	0.344128162	0.955722094	0.990870655	0.970726728	0.960326552	0.969299436	0.290619522	0.872992694	0.875912428	0.819112599	0.838005066	0.852315664
1	8	3	1	2	relu	LSTM	32	tanh	adamax	10	128	0.01	0	64	0.5	0.323763609	0.956403255	0.98537755	0.966837227	0.9622069	0.967729151	0.363154382	0.872992694	0.887218058	0.805460751	0.833643973	0.855069935
1	8	3	1	2	relu	LSTM	32	tanh	RMSprop	10	64	0.1	0	32	0	0.310756952	0.961852849	0.990867555	0.976458549	0.967082739	0.977441311	0.46837604	0.872992694	0.867857158	0.829351544	0.840326071	0.848179042
1	8	3	1	2	relu	LSTM	64	tanh	RMSprop	10	128	0.001	0	16	0	0.273822516	0.944822907	0.980810702	0.960695982	0.952465057	0.964226842	0.351043701	0.872992694	0.855172396	0.846416354	0.844499588	0.843685329
1	8	3	1	2	relu	LSTM	16	tanh	adam	10	32	0.1	0	16	0	0.161025226	0.965667546	0.99108845	0.978505611	0.970387816	0.98021245	0.366865635	0.871532857	0.86738354	0.825938582	0.835362256	0.846893072
1	8	3	1	2	relu	LSTM	16	tanh	adam	10	32	0.1	0	64	0	0.215617284	0.967983663	0.989446998	0.977891505	0.970742404	0.978985965	0.393210381	0.871532857	0.883895159	0.805460751	0.833250642	0.852903187
1	8	3	1	2	relu	LSTM	16	tanh	adamax	10	128	0.1	0	64	0	0.400696546	0.946049035	0.985756278	0.97277379	0.954829752	0.966633976	0.29403469	0.871532857	0.838283837	0.866894186	0.845189512	0.834607303
1	8	3	1	2	relu	LSTM	16	tanh	RMSprop	10	32	0.001	0	32	0.5	0.243690327	0.967438698	0.984341919	0.978096187	0.969887018	0.973164439	0.43931672	0.871532857	0.895752907	0.791808903	0.842657685	0.873899043
1	8	3	1	2	relu	LSTM	16	tanh	RMSprop	10	32	0.01	0	64	0.5	0.178486168	0.959673047	0.991024494	0.962743104	0.963010371	0.975249767	0.360994339	0.871532857	0.908366561	0.778156996	0.830250204	0.865316451
1	8	3	1	2	relu	LSTM	16	tanh	RMSprop	10	32	0.1	1	64	0.5	0.333511621	0.960762918	0.989532292	0.971340835	0.962975919	0.967915297	0.564712584	0.871532857	0.852233648	0.846416354	0.837214231	0.835397899
1	8	3	1	2	relu	LSTM	16	tanh	RMSprop	10	64	0.01	1	32	0.5	0.306306541	0.96512264	0.994199038	0.976458549	0.967915118	0.973835111	0.476526946	0.871532857	0.90196079	0.78498292	0.825085282	0.857577145
1	8	3	1	2	relu	LSTM	32	tanh	adam	10	64	0.01	0	32	0.5	0.21392785	0.962397814	0.988626599	0.969293773	0.967182577	0.976210713	0.363816947	0.871532857	0.883895159	0.805460751	0.832285345	0.853512168
1	8	3	1	2	relu	LSTM	32	tanh	RMSprop	10	64	0.01	0	32	0.5	0.180734992	0.968801081	0.985809684	0.985056281	0.972137213	0.976681769	0.445269108	0.871532857	0.870036125	0.82252562	0.837541938	0.848268449
1	8	3	1	2	relu	LSTM	64	tanh	adam	10	128	0.01	0	32	0.5	0.196302727	0.97179836	0.993722916	0.98403275	0.974886477	0.979907334	0.469686061	0.871532857	0.857142866	0.83959043	0.835552394	0.838714063
1	8	3	1	2	relu	LSTM	64	tanh	adamax	10	64	0.001	1	16	0.5	0.311170101	0.951498628	0.986370623	0.967860818	0.956875086	0.966733098	0.356025696	0.871532857	0.883895159	0.805460751	0.834576607	0.856271505
1	8	3	1	2	relu	LSTM	16	tanh	adam	10	64	0.01	0	16	0.5	0.39775905	0.963760197	0.989947557	0.965404272	0.96738565	0.972795188	0.391848773	0.87007302	0.895348847	0.788395882	0.825507522	0.855607271
1	8	3	1	2	relu	LSTM	16	tanh	adam	10	128	0.001	1	16	0.5	0.409182638	0.956539512	0.986609042	0.966427863	0.962374747	0.971963048	0.380877584	0.87007302	0.872262776	0.815699637	0.832082391	0.84651643
1	8	3	1	2	relu	LSTM	16	tanh	adam	10	128	0.1	0	16	0.5	0.257767558	0.963896453	0.989888132	0.968679607	0.96803242	0.976304352	0.409516126	0.87007302	0.914634168	0.76791811	0.837588727	0.880391359
1	8	3	1	2	relu	LSTM	16	tanh	adamax	10	32	0.001	0	32	0	0.304305553	0.957084477	0.987611413	0.976867974	0.961139441	0.971500576	0.326591939	0.87007302	0.872262776	0.815699637	0.832794249	0.848143518
1	8	3	1	2	relu	LSTM	16	tanh	adamax	10	32	0.01	1	16	0.5	0.36509046	0.95177114	0.982907951	0.969293773	0.954594553	0.960902154	0.407366306	0.87007302	0.892307699	0.791808903	0.831316531	0.859418929
1	8	3	1	2	relu	LSTM	16	tanh	adamax	10	128	0.1	0	16	0	0.422549784	0.940326989	0.97682476	0.955578327	0.947107971	0.958158851	0.367860466	0.87007302	0.846938789	0.849829376	0.84310472	0.840374529
1	8	3	1	2	relu	LSTM	16	tanh	adamax	10	128	0.1	1	16	0.5	0.492487609	0.94250679	0.954907715	0.961719573	0.947322845	0.94028616	0.389607131	0.87007302	0.856643379	0.836177468	0.841540575	0.844254673
1	8	3	1	2	relu	LSTM	16	tanh	adamax	10	128	0.1	1	64	0.5	0.337850094	0.954087198	0.98378861	0.95209825	0.960601687	0.969764829	0.432878077	0.87007302	0.959459484	0.726962447	0.82837224	0.902266145
1	8	3	1	2	relu	LSTM	64	tanh	adam	10	64	0.01	0	32	0	0.301954865	0.971934617	0.990510345	0.973592639	0.975050926	0.98099035	0.549094379	0.87007302	0.883458674	0.802047789	0.832353652	0.85313803
1	8	3	1	2	relu	LSTM	64	tanh	RMSprop	10	128	0.001	0	64	0.5	0.240988284	0.955177128	0.989051104	0.970521986	0.963152945	0.975873947	0.426408947	0.87007302	0.866906464	0.82252562	0.836899757	0.84738636
1	8	3	1	2	relu	LSTM	16	tanh	RMSprop	10	128	0.1	0	32	0	0.359117806	0.960626721	0.993979931	0.961105406	0.965987742	0.974269509	0.316471428	0.868613124	0.885931551	0.795221865	0.829762399	0.854428113
1	8	3	1	2	relu	LSTM	32	tanh	adam	10	32	0.1	0	16	0	0.159289315	0.969891012	0.991516411	0.972159684	0.973004103	0.980332136	0.449319392	0.868613124	0.851211071	0.83959043	0.835685194	0.836902976
1	8	3	1	2	relu	LSTM	32	tanh	adamax	10	32	0.001	0	32	0.5	0.309207559	0.944959104	0.985345602	0.974002063	0.952009797	0.967089951	0.311738521	0.868613124	0.851211071	0.83959043	0.8388744	0.841251612
1	8	3	1	2	relu	LSTM	64	tanh	adamax	10	128	0.1	0	16	0	0.322795868	0.960762918	0.988036752	0.974002063	0.966062427	0.975130975	0.351181686	0.868613124	0.877323449	0.805460751	0.83367312	0.851289392
1	8	3	1	2	relu	LSTM	16	tanh	adamax	10	64	0.1	1	16	0.5	0.382599294	0.939645767	0.984567225	0.960695982	0.94365406	0.960644901	0.410087556	0.867153287	0.87969923	0.798634827	0.827573359	0.849994659
1	8	3	1	2	relu	LSTM	16	tanh	RMSprop	10	64	0.001	0	64	0.5	0.305461824	0.947956383	0.989278555	0.972978532	0.952688754	0.970775366	0.461156875	0.867153287	0.863309324	0.819112599	0.834420383	0.844577432
1	8	3	1	2	relu	LSTM	32	tanh	adamax	10	128	0.01	1	64	0.5	0.315062404	0.947956383	0.98450613	0.965813696	0.956265271	0.969441712	0.500765681	0.867153287	0.971962631	0.709897637	0.824679911	0.905958176
1	8	3	1	2	relu	LSTM	32	tanh	adamax	10	128	0.1	0	16	0	0.479292452	0.943324268	0.967596591	0.971750259	0.949415088	0.948778689	0.288117647	0.867153287	0.825806439	0.873720109	0.83653146	0.819317877
1	8	3	1	2	relu	LSTM	64	tanh	adamax	10	128	0.001	0	64	0.5	0.26353851	0.960354209	0.985023558	0.962538362	0.966033757	0.973403335	0.356640548	0.867153287	0.874074101	0.805460751	0.82951349	0.848401845
1	8	3	1	2	relu	LSTM	16	tanh	adam	10	64	0.01	0	32	0.5	0.271901846	0.953405976	0.988405824	0.967246652	0.957345784	0.967754781	0.409494787	0.86569345	0.963133633	0.713310599	0.821536005	0.900545716
1	8	3	1	2	relu	LSTM	16	tanh	adamax	10	32	0.01	0	16	0	0.30425173	0.96103543	0.990208864	0.973183215	0.963309109	0.975359142	0.32379964	0.86569345	0.870848715	0.805460751	0.829205334	0.847271681
1	8	3	1	2	relu	LSTM	16	tanh	RMSprop	10	128	0.001	0	32	0	0.3325243	0.964168966	0.992602289	0.982190371	0.97029072	0.978541255	0.444188565	0.86569345	0.976303339	0.703071654	0.819724977	0.904284716
1	8	3	1	2	relu	LSTM	16	tanh	RMSprop	10	128	0.001	1	64	0.5	0.272130072	0.95177114	0.988346994	0.978300929	0.959638357	0.973817706	0.373560339	0.86569345	0.873605967	0.802047789	0.827056468	0.846554697
1	8	3	1	2	relu	LSTM	32	tanh	adam	10	64	0.1	1	16	0.5	0.311757267	0.967983663	0.993082583	0.974002063	0.971447825	0.979100287	0.737655342	0.86569345	0.976303339	0.703071654	0.816711664	0.902112901
1	8	3	1	2	relu	LSTM	32	tanh	adam	10	128	0.01	0	64	0.5	0.439770848	0.956403255	0.984143972	0.960081875	0.96224004	0.9693591	0.420052111	0.86569345	0.879245281	0.795221865	0.825378776	0.848340094
1	8	3	1	2	relu	LSTM	16	tanh	adamax	10	128	0.01	0	16	0.5	0.37715292	0.933787465	0.984392643	0.960286617	0.941909671	0.958478034	0.353614718	0.864233553	0.849650323	0.829351544	0.832317889	0.835107565
1	8	3	1	2	relu	LSTM	32	tanh	adam	10	64	0.1	1	32	0.5	0.338183522	0.967438698	0.988926768	0.977277398	0.970612586	0.97797662	0.476005524	0.864233553	0.873134315	0.798634827	0.82536298	0.844325304
1	8	3	1	2	relu	LSTM	64	tanh	RMSprop	10	128	0.01	1	32	0	0.229681268	0.943596721	0.992807448	0.970931411	0.947386026	0.966016173	0.291376263	0.864233553	0.816455722	0.880546093	0.835602939	0.814978838
1	8	3	1	2	relu	LSTM	16	tanh	adam	10	64	0.1	1	64	0	0.286664099	0.949591279	0.992909372	0.959467769	0.956930995	0.973541796	0.365949631	0.862773716	0.841924369	0.836177468	0.825643539	0.826767921
1	8	3	1	2	relu	LSTM	16	tanh	adamax	10	64	0.001	1	16	0	0.316952527	0.954223454	0.9866696	0.957215965	0.958384097	0.970370293	0.386071593	0.862773716	0.884169877	0.781569958	0.8200773	0.848617554
1	8	3	1	2	relu	LSTM	16	tanh	RMSprop	10	128	0.001	0	16	0.5	0.283830613	0.960218012	0.986310184	0.978505611	0.963448167	0.972823441	0.389095426	0.862773716	0.875471711	0.791808903	0.82178843	0.843455374
1	8	3	1	2	relu	LSTM	32	tanh	adam	10	32	0.001	0	16	0.5	0.258543491	0.971389651	0.987244904	0.975230277	0.973821819	0.975762784	0.628642857	0.862773716	0.967136145	0.703071654	0.815508604	0.899632692
1	8	3	1	2	relu	LSTM	32	tanh	adam	10	64	0.001	1	16	0	0.214740112	0.974114418	0.985435843	0.978710353	0.976784527	0.975983262	0.602065504	0.862773716	0.884169877	0.781569958	0.817017734	0.846249223
1	8	3	1	2	relu	LSTM	32	tanh	adamax	10	64	0.01	1	32	0.5	0.260475487	0.956948221	0.987841964	0.964994907	0.962416291	0.971180797	0.455568194	0.862773716	0.878327012	0.788395882	0.824834466	0.849124968
1	8	3	1	2	relu	LSTM	64	tanh	adam	10	128	0.01	0	64	0.5	0.273379564	0.945912778	0.990765154	0.958853662	0.953142524	0.973202288	0.330108106	0.862773716	0.878327012	0.788395882	0.823744595	0.848755419
1	8	3	1	2	relu	LSTM	64	tanh	RMSprop	10	64	0.001	0	32	0.5	0.208666444	0.927656651	0.991598547	0.9604913	0.935034633	0.965798557	0.322489262	0.862773716	0.854092538	0.819112599	0.828131497	0.835436463
1	8	3	1	2	relu	LSTM	16	tanh	adam	10	32	0.01	0	64	0.5	0.242257193	0.960762918	0.990208864	0.965404272	0.963996232	0.973377168	0.406417012	0.861313879	0.883720934	0.778156996	0.820064485	0.847463369
1	8	3	1	2	relu	LSTM	32	tanh	RMSprop	10	128	0.001	1	32	0	0.401839137	0.955585837	0.992866993	0.974002063	0.961067736	0.975157201	0.317025125	0.861313879	0.811320782	0.880546093	0.834688187	0.811182261
1	8	3	1	2	relu	LSTM	64	tanh	adamax	10	64	0.1	0	16	0.5	0.318939447	0.962806523	0.987341762	0.980962157	0.964676857	0.972922921	0.369219571	0.861313879	0.869403005	0.795221865	0.821073711	0.841890574
1	8	3	1	2	relu	LSTM	64	tanh	adamax	10	64	0.1	1	16	0.5	0.391908854	0.950544953	0.987440467	0.955373585	0.957324803	0.971358299	0.389168769	0.861313879	0.880769253	0.781569958	0.816403389	0.844948411
1	8	3	1	2	relu	LSTM	64	tanh	adamax	10	128	0.1	1	16	0.5	0.307183594	0.955994546	0.978598416	0.989559889	0.961360037	0.966647565	0.365035206	0.861313879	0.800000012	0.901023865	0.83469969	0.806416333
1	8	3	1	2	relu	LSTM	16	tanh	adam	10	128	0.1	0	64	0	0.36954245	0.956675768	0.9873721	0.973387897	0.961063921	0.971793711	0.334356636	0.859854043	0.855595648	0.808873713	0.821266174	0.833762407
1	8	3	1	2	relu	LSTM	16	tanh	adamax	10	32	0.01	0	64	0.5	0.326808274	0.958174407	0.984605074	0.958853662	0.962122321	0.966397226	0.395521581	0.859854043	0.912133873	0.744027317	0.821993053	0.872054875
1	8	3	1	2	relu	LSTM	16	tanh	RMSprop	10	64	0.01	1	64	0.5	0.350429475	0.956403255	0.990534902	0.97461617	0.957893789	0.971713543	0.468862802	0.859854043	0.866171002	0.795221865	0.820969045	0.840854585
1	8	3	1	2	relu	LSTM	16	tanh	adamax	10	32	0.001	0	64	0.5	0.346930206	0.956267059	0.984084904	0.970726728	0.95881021	0.961857557	0.448335528	0.858394146	0.865671635	0.791808903	0.817739308	0.837698996
1	8	3	1	2	relu	LSTM	64	tanh	adam	10	64	0.01	1	64	0	0.273206592	0.969891012	0.990444422	0.9680655	0.974041998	0.978753567	0.516684175	0.858394146	0.868421078	0.788395882	0.813165069	0.834756255
1	8	3	1	2	relu	LSTM	16	tanh	adamax	10	32	0.1	0	64	0.5	0.375038415	0.951362371	0.979340672	0.966018438	0.953794003	0.957767546	0.338709831	0.856934309	0.867924511	0.78498292	0.815098226	0.839136064
1	8	3	1	2	relu	LSTM	16	tanh	adamax	10	128	0.1	1	32	0	0.312803179	0.959809244	0.98368299	0.957420647	0.965744197	0.971293032	0.392499715	0.856934309	0.870722413	0.781569958	0.815724015	0.839737833
1	8	3	1	2	relu	LSTM	32	tanh	adamax	10	128	0.001	1	32	0.5	0.361010313	0.952316105	0.981631756	0.955987692	0.958856821	0.967087984	0.410878479	0.856934309	0.879377425	0.771331072	0.810396016	0.841980338
1	8	3	1	2	relu	LSTM	32	tanh	adamax	10	128	0.001	1	64	0.5	0.337059528	0.947956383	0.988047838	0.972569108	0.951315939	0.967944562	0.459327519	0.856934309	0.842105269	0.819112599	0.825882494	0.830248237
1	8	3	1	2	relu	LSTM	16	tanh	adam	10	32	0.1	1	64	0	0.171815962	0.963760197	0.992080927	0.970112562	0.968806207	0.975357533	0.433014631	0.855474472	0.84397161	0.812286675	0.819300115	0.826342344
1	8	3	1	2	relu	LSTM	16	tanh	adamax	10	128	0.01	1	16	0.5	0.397177726	0.954632163	0.976312399	0.961105406	0.958911955	0.959852159	0.455020696	0.855474472	0.897540987	0.747440279	0.818661153	0.863467634
1	8	3	1	2	relu	LSTM	32	tanh	RMSprop	10	128	0.01	1	64	0	0.303538769	0.924114466	0.993785977	0.970726728	0.933290422	0.967088223	0.320927978	0.855474472	0.805031419	0.873720109	0.829506159	0.805460155
1	8	3	1	2	relu	LSTM	64	tanh	RMSprop	10	128	0.1	0	32	0.5	0.374217689	0.951907337	0.990955234	0.986489236	0.955537379	0.972479045	0.305862486	0.855474472	0.823333323	0.843003392	0.820884943	0.814234793
1	8	3	1	2	relu	LSTM	16	tanh	adamax	10	128	0.001	1	16	0.5	0.469402194	0.926430523	0.979386747	0.960695982	0.933873892	0.937561274	0.328382254	0.854014575	0.812297761	0.8566553	0.821615577	0.806116104
1	8	3	1	2	relu	LSTM	32	tanh	adamax	10	128	0.001	0	16	0.5	0.332545877	0.942779303	0.981849968	0.951279402	0.950994253	0.962483525	0.335671604	0.854014575	0.869731784	0.774744034	0.810359538	0.835683107
1	8	3	1	2	relu	LSTM	32	tanh	RMSprop	10	64	0.1	0	32	0.5	0.308308423	0.94400543	0.988554776	0.940020442	0.950630546	0.965099692	0.393528938	0.854014575	0.884462178	0.757679164	0.808179319	0.844134569
1	8	3	1	2	relu	LSTM	16	tanh	adam	10	32	0.01	1	16	0	0.382010221	0.968528628	0.992234707	0.979529142	0.972064674	0.977811217	0.716857672	0.852554739	0.807692289	0.860068262	0.818554521	0.802484274
1	8	3	1	2	relu	LSTM	32	tanh	adamax	10	128	0.01	1	32	0	0.276214629	0.943188012	0.992099583	0.970931411	0.947576702	0.96203196	0.362575144	0.851094902	0.828178704	0.82252562	0.819619119	0.81917578
1	8	3	1	2	relu	LSTM	32	tanh	RMSprop	10	128	0.001	0	32	0.5	0.238371477	0.931471407	0.984210551	0.96335721	0.936600506	0.956145883	0.324179173	0.851094902	0.809061468	0.853242338	0.818127811	0.803462446
1	8	3	1	2	relu	LSTM	64	tanh	adam	10	32	0.01	0	64	0.5	0.173770294	0.973705709	0.992889464	0.98116684	0.97634691	0.981576681	0.402372897	0.851094902	0.795665622	0.877133131	0.821688116	0.796527088
1	8	3	1	2	relu	LSTM	64	tanh	adamax	10	128	0.001	1	16	0	0.282397509	0.94768393	0.984983683	0.97748208	0.953734934	0.968372822	0.362126142	0.851094902	0.855018616	0.78498292	0.813112259	0.831487656
1	8	3	1	2	relu	LSTM	64	tanh	adamax	10	128	0.001	1	32	0	0.312680036	0.946866512	0.987241924	0.983213902	0.955342054	0.969923615	0.304156303	0.851094902	0.780058622	0.907849848	0.827765286	0.790412366
1	8	3	1	2	relu	LSTM	16	tanh	RMSprop	10	128	0.1	1	32	0	0.298764616	0.948637605	0.979767561	0.990378737	0.951100886	0.962648511	0.361585766	0.849635065	0.829861104	0.815699637	0.815936983	0.818855524
1	8	3	1	2	relu	LSTM	64	tanh	adamax	10	64	0.1	1	64	0.5	0.373643517	0.953678489	0.98642242	0.979938567	0.956207275	0.970601082	0.494294643	0.849635065	0.827586234	0.819112599	0.815107286	0.815524876
1	8	3	1	2	relu	LSTM	16	tanh	adamax	10	64	0.01	1	16	0.5	0.481294334	0.933515012	0.947060049	0.975435019	0.936374784	0.926503003	0.319477439	0.848175168	0.778761089	0.901023865	0.824096262	0.788653374
1	8	3	1	2	relu	LSTM	16	tanh	adamax	10	128	0.1	0	16	0.5	0.379411757	0.917847395	0.98157531	0.923439085	0.92787081	0.950957835	0.375238359	0.846715331	0.875999987	0.747440279	0.802173793	0.839472532
1	8	3	1	2	relu	LSTM	32	tanh	RMSprop	10	32	0.01	1	64	0.5	0.258959532	0.94509536	0.988505721	0.963766634	0.952050686	0.969343543	0.357942283	0.845255494	0.802588999	0.846416354	0.813131094	0.797121406
1	8	3	1	2	relu	LSTM	16	tanh	adamax	10	64	0.01	1	32	0.5	0.45671308	0.927247941	0.946774542	0.964790165	0.93150717	0.922365725	0.372491062	0.843795598	0.787037015	0.870307148	0.8150419	0.788963497
1	8	3	1	2	relu	LSTM	32	tanh	RMSprop	10	128	0.01	1	64	0.5	0.311157405	0.956948221	0.992444456	0.989764571	0.960806072	0.972459972	0.527780056	0.843795598	0.869047642	0.747440279	0.793873012	0.82965374
1	8	3	1	2	relu	LSTM	16	tanh	adamax	10	32	0.001	0	16	0.5	0.350692749	0.95068121	0.986602247	0.977686822	0.955636203	0.967215776	0.389131784	0.842335761	0.877551019	0.733788371	0.789833486	0.831367075
1	8	3	1	2	relu	LSTM	32	tanh	adamax	10	64	0.001	1	32	0.5	0.354857862	0.93174386	0.973707259	0.968679607	0.936039984	0.95037359	0.37371856	0.842335761	0.793650806	0.853242338	0.810126305	0.790169358
1	8	3	1	2	relu	LSTM	16	tanh	adamax	10	128	0.01	1	32	0.5	0.371692687	0.950136244	0.973498583	0.976049125	0.95610261	0.959573686	0.453328162	0.840875924	0.88983053	0.716723561	0.785515845	0.835563064
1	8	3	1	2	relu	LSTM	32	tanh	RMSprop	10	64	0.001	1	64	0	0.449901819	0.953405976	0.991987526	0.980143309	0.955232799	0.973178566	0.463742256	0.840875924	0.823943675	0.798634827	0.798021495	0.802170575
1	8	3	1	2	relu	LSTM	64	tanh	RMSprop	10	128	0.1	1	16	0	0.221443489	0.932152569	0.993244827	0.986079812	0.93582654	0.964119971	0.434389979	0.840875924	0.767441869	0.901023865	0.818333566	0.779650629
1	8	3	1	2	relu	GRU	16	tanh	adam	10	32	0.001	0	64	0.5	0.375035763	0.96253407	0.985970199	0.963766634	0.965369701	0.97062093	0.541078508	0.839416087	0.882845163	0.720136523	0.780430555	0.827376604
1	8	3	1	2	relu	LSTM	16	tanh	adamax	10	128	0.001	1	32	0.5	0.561956465	0.932833791	0.972539544	0.963561952	0.94183898	0.949646473	0.401795179	0.83795619	0.803333342	0.82252562	0.801465273	0.792247057
1	8	3	1	2	relu	LSTM	16	tanh	adamax	10	64	0.01	0	16	0.5	0.330308199	0.927247941	0.983219981	0.949641764	0.934504092	0.955828846	0.406536371	0.836496353	0.83895129	0.764505148	0.790962279	0.812638104
1	8	3	1	2	relu	LSTM	16	tanh	adamax	10	128	0.1	0	32	0.5	0.486585677	0.924931884	0.955835938	0.967860818	0.930684626	0.924307764	0.389302313	0.836496353	0.780185759	0.860068262	0.807004571	0.782013357
1	8	3	1	2	relu	LSTM	16	tanh	RMSprop	10	128	0.001	0	32	0.5	0.366811901	0.932970047	0.990899086	0.951688826	0.93973279	0.958461225	0.371263236	0.83357662	0.793442607	0.825938582	0.800285399	0.788982213
1	8	3	1	2	relu	LSTM	32	tanh	RMSprop	10	128	0.001	1	16	0.5	0.395367712	0.940190732	0.987494111	0.98403275	0.943162858	0.953539491	0.445533335	0.832116783	0.773006141	0.860068262	0.804704309	0.77793467
1	8	3	1	2	relu	LSTM	32	tanh	adamax	10	128	0.001	0	32	0.5	0.441718251	0.933106244	0.96945405	0.97277379	0.937173724	0.948327661	0.345586061	0.830656946	0.764179111	0.873720109	0.804909766	0.772455454
1	8	3	1	2	relu	LSTM	16	tanh	adamax	10	128	0.1	0	64	0.5	0.320011973	0.944550395	0.983318508	0.968884349	0.949656367	0.962953985	0.403377593	0.829197109	0.799319744	0.802047789	0.790385783	0.789248884
1	8	3	1	2	relu	LSTM	64	tanh	adamax	10	64	0.1	1	32	0.5	0.323430896	0.94400543	0.991450965	0.980962157	0.951113105	0.960599959	0.375660866	0.827737212	0.783171535	0.825938582	0.791486382	0.777501523
1	8	3	1	2	relu	LSTM	64	tanh	adamax	10	128	0.1	0	64	0.5	0.2860443	0.946049035	0.990942895	0.955578327	0.951882124	0.963540971	0.415290505	0.827737212	0.872340441	0.699658692	0.76713568	0.817316473
1	8	3	1	2	relu	LSTM	32	tanh	adamax	10	128	0.1	0	16	0.5	0.291740805	0.930381477	0.982258081	0.961514831	0.936105549	0.953595638	0.363615811	0.826277375	0.817518234	0.764505148	0.781597853	0.795812547
3	8	3	2	2	relu	LSTM	64	tanh	RMSprop	10	64	0.001	1	64	0.5	0.422845244	0.928065419	0.989296615	0.984298527	0.933686674	0.942754269	0.458231717	0.826277375	0.763636351	0.860068262	0.803705573	0.779645205
1	8	3	1	2	relu	LSTM	16	tanh	adamax	10	128	0.01	0	16	0	0.482948333	0.93732971	0.957632661	0.970726728	0.941993296	0.93330282	0.353272438	0.824817538	0.762917936	0.8566553	0.794049323	0.765534043
1	8	3	1	2	relu	LSTM	32	tanh	adamax	10	128	0.1	1	32	0	0.303222328	0.936512232	0.984191537	0.975025594	0.942707658	0.959332108	0.37128675	0.824817538	0.769470394	0.843003392	0.794014513	0.770542502
1	8	3	1	2	relu	LSTM	16	tanh	adamax	10	128	0.1	1	32	0.5	0.39559114	0.938010871	0.988429368	0.961719573	0.943092465	0.961454391	0.372035265	0.823357642	0.775641024	0.825938582	0.787410736	0.771197319
1	8	3	1	2	relu	LSTM	32	tanh	RMSprop	10	64	0.01	1	16	0.5	0.304886341	0.941280663	0.993377507	0.973592639	0.943912983	0.963954628	0.516289353	0.820437968	0.763975143	0.83959043	0.790003181	0.766435027
1	8	3	1	2	relu	LSTM	32	tanh	adamax	10	128	0.1	1	32	0.5	0.542922735	0.927929163	0.942705154	0.964585483	0.933612704	0.926005304	0.413221806	0.817518234	0.747058809	0.866894186	0.78961122	0.755380392
1	8	3	1	2	relu	LSTM	32	tanh	RMSprop	10	32	0.1	0	16	0	0.18355082	0.966893733	0.993400097	0.979733884	0.97038269	0.978649318	0.406832725	0.81459856	0.741279066	0.870307148	0.784087121	0.747066677
1	8	3	1	2	relu	LSTM	32	tanh	adamax	10	32	0.001	1	16	0.5	0.306788713	0.929836512	0.978680432	0.987717509	0.932697237	0.950890303	0.43872577	0.81021899	0.741839767	0.853242338	0.783898413	0.751639783
1	8	3	1	2	relu	LSTM	16	tanh	adamax	10	64	0.01	0	64	0.5	0.375933647	0.9235695	0.977615237	0.954554737	0.932475269	0.953734338	0.399380565	0.797080278	0.754966915	0.778156996	0.757639825	0.74907136
1	8	3	1	2	relu	LSTM	64	tanh	adam	10	32	0.001	1	64	0	0.135584533	0.975613058	0.991451144	0.982395113	0.97854203	0.983369648	0.928825676	0.791240871	0.734375	0.802047789	0.754975319	0.733623505
1	8	3	2	2	relu	LSTM	tanh	64	RMSprop	64	0.001	1	64	0.5	10	0.32026684284210205	0.9619891047477722	0.9828073978424072	0.973045825958252	0.9647395014762878	0.9680166244506836	0.3170241415500641	0.9197080135345459	0.961240291595459	0.8464163541793823	0.8966014981269836	0.9313976764678955
1	8	3	2	2	relu	LSTM	tanh	64	RMSprop	64	0.005	1	64	0.5	10	0.27106866240501404	0.964850127696991	0.9836023449897766	0.9699357151985168	0.9681766629219055	0.970248818397522	0.46558380126953125	0.9167883396148682	0.9573643207550049	0.8430033922195435	0.8864135146141052	0.9253140091896057
1	8	3	2	2	relu	LSTM	tanh	64	RMSprop	64	0.01	1	64	0.5	10	0.2803725302219391	0.9419618248939514	0.9664757251739502	0.9641302227973938	0.9480047225952148	0.9511585235595703	0.33734840154647827	0.9021897912025452	0.9185185432434082	0.8464163541793823	0.8708955645561218	0.8977087140083313
1	8	3	2	2	relu	LSTM	tanh	64	RMSprop	64	0.05	1	64	0.5	10	0.7439673542976379	0.34291553497314453	0.0	0.0	0.0	0.0	0.6872135996818542	0.5722627639770508	0.0	0.0	0.0	0.0
1	8	3	2	2	relu	LSTM	tanh	64	RMSprop	64	0.1	1	64	0.5	10	0.8264111876487732	0.34291553497314453	0.0	0.0	0.0	0.0	0.6881930232048035	0.5722627639770508	0.0	0.0	0.0	0.0
1	8	3	2	2	relu	LSTM	tanh	64	RMSprop	64	0.5	1	64	0.5	10	0.8214207291603088	0.6570844650268555	0.6570844650268555	1.0	0.764034628868103	0.6926824450492859	0.6964662075042725	0.4277372360229492	0.4277372360229492	1.0	0.5939516425132751	0.48045071959495544
1	8	3	2	2	relu	LSTM	tanh	64	RMSprop	64	1	1	64	0.5	10	0.966948390007019	0.6570844650268555	0.6570844650268555	1.0	0.764034628868103	0.6926824450492859	0.704652726650238	0.4277372360229492	0.4277372360229492	1.0	0.5939516425132751	0.48045071959495544
1	8	3	2	2	relu	LSTM	tanh	64	RMSprop	64	5	1	64	0.5	10	2.49410080909729	0.6570844650268555	0.6570844650268555	1.0	0.764034628868103	0.6926824450492859	1.256561279296875	0.4277372360229492	0.4277372360229492	1.0	0.5939516425132751	0.48045071959495544
1	8	3	2	2	relu	LSTM	tanh	64	RMSprop	64	10	1	64	0.5	10	5.238011360168457	0.6570844650268555	0.6570844650268555	1.0	0.764034628868103	0.6926824450492859	1.687554121017456	0.4277372360229492	0.4277372360229492	1.0	0.5939516425132751	0.48045071959495544
