# Supplementary material for: A machine learning assistant for detecting fraudulent activities in synchronous online programming exams
Source: PeerJ Comput Sci. 2025 Sep 9;11:e3159. doi: 10.7717/peerj-cs.3159 (PMC12453727; doi:10.7717/peerj-cs.3159)
Supplement: Supplemental Information 6 [file peerj-cs-11-3159-s006.zip › raw-data/search-cnn_rnn-no_data_augmentation.csv]

conv_layers	conv_filters	conv_kernel_size	strides	pool_size	conv_activation	rnn	rnn_activation	rnn_units	optimizer	batch_size	learning_rate	n_hidden_dense_layers	n_units_dense_layers	dropout_rate	epochs	val_loss	val_accuracy	val_precision	val_recall	val_keras	val_f2	loss	accuracy	precision	recall	f1	f2
1	8	3	1	2	relu	LSTM	tanh	64	RMSprop	64	0.001	1	64	0.5	10	0.39863696694374084	0.9465649127960205	0.9648829698562622	0.9773463010787964	0.9525012373924255	0.9668475985527039	0.5026564002037048	0.8014598488807678	0.8398268222808838	0.6621160507202148	0.7325701117515564	0.6874299049377441
