# Supplementary material for: A machine learning assistant for detecting fraudulent activities in synchronous online programming exams
Source: PeerJ Comput Sci. 2025 Sep 9;11:e3159. doi: 10.7717/peerj-cs.3159 (PMC12453727; doi:10.7717/peerj-cs.3159)
Supplement: Supplemental Information 6 [file peerj-cs-11-3159-s006.zip › raw-data/fine-tune-transfer-mobilenetv2-class-weights-resto-std.csv]

trained_model	rnn	rnn_activation	rnn_units	optimizer	batch_size	learning_rate	n_hidden_dense_layers	n_units_dense_layers	dropout_rate	epochs	val_loss	val_accuracy	val_precision	val_recall	val_keras	val_f2	loss	accuracy	precision	recall	f1	f2
<function MobileNetV2 at 0x000001F5CC0C4E00>	LSTM	tanh	32	adam	32	0.001	0	32	0.2	100	0.160176426	0.980108976	0.99074465	0.983416259	0.982122183	0.981680393	0.330163717	0.905109465	0.925373137	0.846416354	0.884538472	0.864924192
