# Supplementary material for: A machine learning assistant for detecting fraudulent activities in synchronous online programming exams
Source: PeerJ Comput Sci. 2025 Sep 9;11:e3159. doi: 10.7717/peerj-cs.3159 (PMC12453727; doi:10.7717/peerj-cs.3159)
Supplement: Supplemental Information 6 [file peerj-cs-11-3159-s006.zip › raw-data/fine-tune-transfer-mobilenetv2-class-weights.csv]

trained_model	rnn	rnn_activation	rnn_units	optimizer	batch_size	learning_rate	n_hidden_dense_layers	n_units_dense_layers	dropout_rate	epochs	val_loss	val_accuracy	val_precision	val_recall	val_keras	val_f2	loss	accuracy	precision	recall	f1	f2
<function MobileNetV2 at 0x00000134152C8940>	LSTM	tanh	32	adam	32	0.001	0	32	0.2	100	0.14951282739639282	0.9767029881477356	0.9845119118690491	0.9825416207313538	0.979269802570343	0.9810101985931396	0.29205000400543213	0.9270073175430298	0.9879518151283264	0.8395904302597046	0.9011078476905823	0.8592550754547119
