# Supplementary material for: A machine learning assistant for detecting fraudulent activities in synchronous online programming exams
Source: PeerJ Comput Sci. 2025 Sep 9;11:e3159. doi: 10.7717/peerj-cs.3159 (PMC12453727; doi:10.7717/peerj-cs.3159)
Supplement: Supplemental Information 6 [file peerj-cs-11-3159-s006.zip › raw-data/search-transfer-class-weight.csv]

trained_model	rnn	rnn_activation	rnn_units	optimizer	batch_size	learning_rate	n_hidden_dense_layers	n_units_dense_layers	dropout_rate	epochs	val_loss	val_accuracy	val_precision	val_recall	val_keras	val_f2	loss	accuracy	precision	recall	f1	f2
<function ResNet50 at 0x000001665070C820>	LSTM	tanh	16	adam	32	0.001	0	16	0.0	10	0.5262084007263184	0.8762942552566528	0.9553154706954956	0.9262414574623108	0.8872562646865845	0.9062809348106384	0.38703015446662903	0.8525547385215759	0.8243243098258972	0.8327645063400269	0.8175678253173828	0.8154502511024475
<function ResNet50 at 0x000001665070C820>	LSTM	tanh	16	adam	32	0.001	0	16	0.2	10	0.6785035133361816	0.8671662211418152	0.9357630014419556	0.9370455145835876	0.879597544670105	0.8966041207313538	0.40230289101600647	0.8613138794898987	0.8960000276565552	0.76450514793396	0.8136557936668396	0.8551569581031799
<function ResNet50 at 0x000001665070C820>	LSTM	tanh	16	adam	32	0.001	0	16	0.5	10	0.649997353553772	0.8604904413223267	0.947224497795105	0.8942447304725647	0.8731375932693481	0.8857319951057434	0.4076136648654938	0.8379561901092529	0.8013244867324829	0.8259385824203491	0.8010095953941345	0.7954270839691162
<function ResNet50 at 0x000001665070C820>	LSTM	tanh	16	adam	32	0.001	0	32	0.0	10	0.5664121508598328	0.8833787441253662	0.957567572593689	0.9378765821456909	0.894576370716095	0.9029903411865234	0.3882068395614624	0.8846715092658997	0.9147287011146545	0.8054607510566711	0.8472068905830383	0.8803567290306091
<function ResNet50 at 0x000001665070C820>	LSTM	tanh	16	adam	32	0.001	0	32	0.2	10	0.6704092025756836	0.8577656745910645	0.9518979787826538	0.872636616230011	0.8709552884101868	0.8923517465591431	0.4019618034362793	0.8656934499740601	0.8654545545578003	0.8122866749763489	0.8242295980453491	0.8403626084327698
<function ResNet50 at 0x000001665070C820>	LSTM	tanh	16	adam	32	0.001	0	32	0.5	10	0.7241084575653076	0.8504087328910828	0.9486199617385864	0.9270725250244141	0.8658482432365417	0.8540714383125305	0.45659056305885315	0.800000011920929	0.7321428656578064	0.8395904302597046	0.7738384008407593	0.7449193596839905
<function ResNet50 at 0x000001665070C820>	LSTM	tanh	16	adam	32	0.001	0	64	0.0	10	0.5084673166275024	0.8491825461387634	0.9613052010536194	0.8971535563468933	0.8624377846717834	0.8809955716133118	0.39237701892852783	0.8656934499740601	0.8654545545578003	0.8122866749763489	0.8265257477760315	0.8442831039428711
<function ResNet50 at 0x000001665070C820>	LSTM	tanh	16	adam	32	0.001	0	64	0.2	10	0.7636269927024841	0.847547709941864	0.9419978260993958	0.9574069976806641	0.8642500042915344	0.8791794776916504	0.448072612285614	0.8072992563247681	0.7417417168617249	0.8430033922195435	0.780381441116333	0.7527206540107727
<function ResNet50 at 0x000001665070C820>	LSTM	tanh	16	adam	32	0.001	0	64	0.5	10	0.7300223708152771	0.8728882670402527	0.9391431212425232	0.9426553249359131	0.8851208090782166	0.8826968669891357	0.3772958517074585	0.8627737164497375	0.854092538356781	0.8191125988960266	0.8232614398002625	0.8346242308616638
<function ResNet50 at 0x000001665070C820>	LSTM	tanh	16	adam	32	0.001	1	16	0.0	10	0.5244540572166443	0.8528610467910767	0.9608192443847656	0.9603158235549927	0.8682685494422913	0.8699457049369812	0.432519793510437	0.8116788268089294	0.7455089688301086	0.849829375743866	0.7864699959754944	0.7583311200141907
<function ResNet50 at 0x000001665070C820>	LSTM	tanh	16	adam	32	0.001	1	16	0.2	10	0.7173894047737122	0.8623978495597839	0.9595001935958862	0.9019322395324707	0.8759677410125732	0.8784958720207214	0.41031795740127563	0.8569343090057373	0.8327645063400269	0.8327645063400269	0.8210362792015076	0.8219123482704163
<function ResNet50 at 0x000001665070C820>	LSTM	tanh	16	adam	32	0.001	1	16	0.5	10	0.680689811706543	0.8574931621551514	0.9441357851028442	0.9667567014694214	0.8706525564193726	0.8662031292915344	0.3953382968902588	0.8540145754814148	0.8339100480079651	0.8225256204605103	0.8182746767997742	0.8223409056663513
<function ResNet50 at 0x000001665070C820>	LSTM	tanh	16	adam	32	0.001	1	32	0.0	10	0.6476103067398071	0.8572207093238831	0.9337717294692993	0.9729897975921631	0.8700070977210999	0.8909841775894165	0.4061305522918701	0.8540145754814148	0.8560885787010193	0.7918089032173157	0.8096947073936462	0.8290531635284424
<function ResNet50 at 0x000001665070C820>	LSTM	tanh	16	adam	32	0.001	1	32	0.2	10	0.7263630628585815	0.8769754767417908	0.9596180319786072	0.9414086937904358	0.8881425261497498	0.9042245149612427	0.3965078890323639	0.8394160866737366	0.8039867281913757	0.8259385824203491	0.8024356365203857	0.7967996001243591
<function ResNet50 at 0x000001665070C820>	LSTM	tanh	16	adam	32	0.001	1	32	0.5	10	0.6535235643386841	0.8397819995880127	0.9485229849815369	0.9659256339073181	0.8568618893623352	0.8836113214492798	0.4148610830307007	0.8569343090057373	0.8707224130630493	0.7815699577331543	0.8087272047996521	0.8355159163475037
<function ResNet50 at 0x000001665070C820>	LSTM	tanh	16	adam	32	0.001	1	64	0.0	10	0.4745972752571106	0.8818801045417786	0.9461809992790222	0.9355911016464233	0.8919156193733215	0.9019337296485901	0.38391974568367004	0.8715328574180603	0.8782287836074829	0.8122866749763489	0.8317285180091858	0.8515304327011108
<function ResNet50 at 0x000001665070C820>	LSTM	tanh	16	adam	32	0.001	1	64	0.2	10	0.5319148898124695	0.871389627456665	0.9527009129524231	0.9096198081970215	0.8826141953468323	0.8876477479934692	0.37692368030548096	0.8554744720458984	0.8368055820465088	0.8225256204605103	0.8184338212013245	0.8225114345550537
<function ResNet50 at 0x000001665070C820>	LSTM	tanh	16	adam	32	0.001	1	64	0.5	10	0.7437381148338318	0.8732969760894775	0.9392789602279663	0.9389154314994812	0.8856576085090637	0.8899835348129272	0.39271458983421326	0.8598540425300598	0.8530465960502625	0.8122866749763489	0.8219034671783447	0.835008978843689
<function ResNet50 at 0x000001665070C820>	LSTM	tanh	16	adam	32	0.01	0	16	0.0	10	0.7563535571098328	0.34427791833877563	0.0	0.0	0.0	0.0	0.6837289929389954	0.5722627639770508	0.0	0.0	0.0	0.0
<function ResNet50 at 0x000001665070C820>	LSTM	tanh	16	adam	32	0.01	0	16	0.2	10	0.7371568083763123	0.34427791833877563	0.0	0.0	0.0	0.0	0.6891130208969116	0.5722627639770508	0.0	0.0	0.0	0.0
<function ResNet50 at 0x000001665070C820>	LSTM	tanh	16	adam	32	0.01	0	16	0.5	10	0.6920278668403625	0.7381471395492554	0.9240880608558655	0.680033266544342	0.7528590559959412	0.8145769238471985	0.5982125401496887	0.7576642632484436	0.8190954923629761	0.5563139915466309	0.6370605826377869	0.7201247811317444
<function ResNet50 at 0x000001665070C820>	LSTM	tanh	16	adam	32	0.01	0	32	0.0	10	0.7222465872764587	0.8479564189910889	0.9385783076286316	0.8718055486679077	0.8623321652412415	0.8696566224098206	0.37956851720809937	0.8656934499740601	0.8708487153053284	0.8054607510566711	0.8321958184242249	0.8526079058647156
<function ResNet50 at 0x000001665070C820>	LSTM	tanh	16	adam	32	0.01	0	32	0.2	10	0.7212874889373779	0.776566743850708	0.9459459185600281	0.7712445259094238	0.795013964176178	0.8426652550697327	0.5005009770393372	0.8058394193649292	0.7941176295280457	0.7372013926506042	0.7581973671913147	0.7745090126991272
<function ResNet50 at 0x000001665070C820>	LSTM	tanh	16	adam	32	0.01	0	32	0.5	10	0.7320544123649597	0.7686648368835449	0.9316960573196411	0.8350301384925842	0.7861825227737427	0.835544228553772	0.4928014278411865	0.8306569457054138	0.8702929019927979	0.7098976373672485	0.7703951001167297	0.8205432891845703
<function ResNet50 at 0x000001665070C820>	LSTM	tanh	16	adam	32	0.01	0	64	0.0	10	0.6527896523475647	0.8696185350418091	0.9372732043266296	0.9455640912055969	0.8809170722961426	0.8733055591583252	0.3944282829761505	0.8496350646018982	0.8231292366981506	0.8259385824203491	0.8134790658950806	0.8128931522369385
<function ResNet50 at 0x000001665070C820>	LSTM	tanh	16	adam	32	0.01	0	64	0.2	10	0.7510716319084167	0.34427791833877563	0.0	0.0	0.0	0.0	0.686525821685791	0.5722627639770508	0.0	0.0	0.0	0.0
<function ResNet50 at 0x000001665070C820>	LSTM	tanh	16	adam	32	0.01	0	64	0.5	10	0.7514508366584778	0.34427791833877563	0.0	0.0	0.0	0.0	0.6895094513893127	0.5722627639770508	0.0	0.0	0.0	0.0
<function ResNet50 at 0x000001665070C820>	LSTM	tanh	16	adam	32	0.01	1	16	0.0	10	0.6475968360900879	0.8742507100105286	0.9346500635147095	0.9555370807647705	0.8856472969055176	0.8885270953178406	0.38100916147232056	0.8613138794898987	0.8413792848587036	0.8327645063400269	0.8280017971992493	0.8308916091918945
<function ResNet50 at 0x000001665070C820>	LSTM	tanh	16	adam	32	0.01	1	16	0.2	10	0.7157853841781616	0.34427791833877563	0.0	0.0	0.0	0.0	0.6887790560722351	0.5722627639770508	0.0	0.0	0.0	0.0
<function ResNet50 at 0x000001665070C820>	LSTM	tanh	16	adam	32	0.01	1	16	0.5	10	0.7327526211738586	0.34427791833877563	0.0	0.0	0.0	0.0	0.6865081191062927	0.5722627639770508	0.0	0.0	0.0	0.0
<function ResNet50 at 0x000001665070C820>	LSTM	tanh	16	adam	32	0.01	1	32	0.0	10	0.7227598428726196	0.34427791833877563	0.0	0.0	0.0	0.0	0.6891610622406006	0.5722627639770508	0.0	0.0	0.0	0.0
<function ResNet50 at 0x000001665070C820>	LSTM	tanh	16	adam	32	0.01	1	32	0.2	10	0.7209460139274597	0.34427791833877563	0.0	0.0	0.0	0.0	0.6901234984397888	0.5722627639770508	0.0	0.0	0.0	0.0
<function ResNet50 at 0x000001665070C820>	LSTM	tanh	16	adam	32	0.01	1	32	0.5	10	0.7255386114120483	0.34427791833877563	0.0	0.0	0.0	0.0	0.6858383417129517	0.5722627639770508	0.0	0.0	0.0	0.0
<function ResNet50 at 0x000001665070C820>	LSTM	tanh	16	adam	32	0.01	1	64	0.0	10	0.7172210216522217	0.8431879878044128	0.917952299118042	0.9858716130256653	0.8603883385658264	0.8352640271186829	0.42591649293899536	0.8394160866737366	0.7923322916030884	0.8464163541793823	0.8070672750473022	0.7926225066184998
<function ResNet50 at 0x000001665070C820>	LSTM	tanh	16	adam	32	0.01	1	64	0.2	10	0.6145559549331665	0.7183923721313477	0.9333584308624268	0.8107209801673889	0.7595472931861877	0.7958711981773376	0.597439169883728	0.7153284549713135	0.673758864402771	0.6484641432762146	0.6437968015670776	0.652225136756897
<function ResNet50 at 0x000001665070C820>	LSTM	tanh	16	adam	32	0.01	1	64	0.5	10	0.741004228591919	0.34427791833877563	0.0	0.0	0.0	0.0	0.6853519082069397	0.5722627639770508	0.0	0.0	0.0	0.0
<function ResNet50 at 0x000001665070C820>	LSTM	tanh	16	adam	32	0.1	0	16	0.0	10	0.7074223160743713	0.6557220816612244	0.6557220816612244	1.0	0.7616557478904724	0.6909043192863464	0.7009597420692444	0.4277372360229492	0.4277372360229492	1.0	0.5925969481468201	0.48151323199272156
<function ResNet50 at 0x000001665070C820>	LSTM	tanh	16	adam	32	0.1	0	16	0.2	10	0.8989449143409729	0.6557220816612244	0.6557220816612244	1.0	0.7616557478904724	0.6909043192863464	0.693160891532898	0.4277372360229492	0.4277372360229492	1.0	0.5925969481468201	0.48151323199272156
<function ResNet50 at 0x000001665070C820>	LSTM	tanh	16	adam	32	0.1	0	16	0.5	10	0.7675737738609314	0.6557220816612244	0.6557220816612244	1.0	0.7616557478904724	0.6909043192863464	0.7022653818130493	0.4277372360229492	0.4277372360229492	1.0	0.5925969481468201	0.48151323199272156
<function ResNet50 at 0x000001665070C820>	LSTM	tanh	16	adam	32	0.1	0	32	0.0	10	0.8900104761123657	0.6557220816612244	0.6557220816612244	1.0	0.7616557478904724	0.6909043192863464	0.6979586482048035	0.4277372360229492	0.4277372360229492	1.0	0.5925969481468201	0.48151323199272156
<function ResNet50 at 0x000001665070C820>	LSTM	tanh	16	adam	32	0.1	0	32	0.2	10	0.7423592209815979	0.6557220816612244	0.6557220816612244	1.0	0.7616557478904724	0.6909043192863464	0.6964301466941833	0.4277372360229492	0.4277372360229492	1.0	0.5925969481468201	0.48151323199272156
<function ResNet50 at 0x000001665070C820>	LSTM	tanh	16	adam	32	0.1	0	32	0.5	10	0.7446019649505615	0.6557220816612244	0.6557220816612244	1.0	0.7616557478904724	0.6909043192863464	0.7030380964279175	0.4277372360229492	0.4277372360229492	1.0	0.5925969481468201	0.48151323199272156
<function ResNet50 at 0x000001665070C820>	LSTM	tanh	16	adam	32	0.1	0	64	0.0	10	0.7265598773956299	0.6557220816612244	0.6557220816612244	1.0	0.7616557478904724	0.6909043192863464	0.7182613015174866	0.4277372360229492	0.4277372360229492	1.0	0.5925969481468201	0.48151323199272156
<function ResNet50 at 0x000001665070C820>	LSTM	tanh	16	adam	32	0.1	0	64	0.2	10	0.7536180019378662	0.6557220816612244	0.6557220816612244	1.0	0.7616557478904724	0.6909043192863464	0.7428057789802551	0.4277372360229492	0.4277372360229492	1.0	0.5925969481468201	0.48151323199272156
<function ResNet50 at 0x000001665070C820>	LSTM	tanh	16	adam	32	0.1	0	64	0.5	10	0.7629125714302063	0.6557220816612244	0.6557220816612244	1.0	0.7616557478904724	0.6909043192863464	0.7126030921936035	0.4277372360229492	0.4277372360229492	1.0	0.5925969481468201	0.48151323199272156
<function ResNet50 at 0x000001665070C820>	LSTM	tanh	16	adam	32	0.1	1	16	0.0	10	0.7280139327049255	0.6557220816612244	0.6557220816612244	1.0	0.7616557478904724	0.6909043192863464	0.7006838321685791	0.4277372360229492	0.4277372360229492	1.0	0.5925969481468201	0.48151323199272156
<function ResNet50 at 0x000001665070C820>	LSTM	tanh	16	adam	32	0.1	1	16	0.2	10	0.7902788519859314	0.34427791833877563	0.0	0.0	0.0	0.0	0.6910907626152039	0.5722627639770508	0.0	0.0	0.0	0.0
<function ResNet50 at 0x000001665070C820>	LSTM	tanh	16	adam	32	0.1	1	16	0.5	10	0.7416847348213196	0.6557220816612244	0.6557220816612244	1.0	0.7616557478904724	0.6909043192863464	0.6952318549156189	0.4277372360229492	0.4277372360229492	1.0	0.5925969481468201	0.48151323199272156
<function ResNet50 at 0x000001665070C820>	LSTM	tanh	16	adam	32	0.1	1	32	0.0	10	0.7267168760299683	0.34427791833877563	0.0	0.0	0.0	0.0	0.6872511506080627	0.5722627639770508	0.0	0.0	0.0	0.0
<function ResNet50 at 0x000001665070C820>	LSTM	tanh	16	adam	32	0.1	1	32	0.2	10	0.7955971956253052	0.6557220816612244	0.6557220816612244	1.0	0.7616557478904724	0.6909043192863464	0.6939027905464172	0.4277372360229492	0.4277372360229492	1.0	0.5925969481468201	0.48151323199272156
<function ResNet50 at 0x000001665070C820>	LSTM	tanh	16	adam	32	0.1	1	32	0.5	10	0.7270274758338928	0.6557220816612244	0.6557220816612244	1.0	0.7616557478904724	0.6909043192863464	0.6993589997291565	0.4277372360229492	0.4277372360229492	1.0	0.5925969481468201	0.48151323199272156
<function ResNet50 at 0x000001665070C820>	LSTM	tanh	16	adam	32	0.1	1	64	0.0	10	0.7484526038169861	0.34427791833877563	0.0	0.0	0.0	0.0	0.6915555000305176	0.5722627639770508	0.0	0.0	0.0	0.0
<function ResNet50 at 0x000001665070C820>	LSTM	tanh	16	adam	32	0.1	1	64	0.2	10	0.7626936435699463	0.34427791833877563	0.0	0.0	0.0	0.0	0.6826721429824829	0.5722627639770508	0.0	0.0	0.0	0.0
<function ResNet50 at 0x000001665070C820>	LSTM	tanh	16	adam	32	0.1	1	64	0.5	10	0.7385622262954712	0.6557220816612244	0.6557220816612244	1.0	0.7616557478904724	0.6909043192863464	0.7017347812652588	0.4277372360229492	0.4277372360229492	1.0	0.5925969481468201	0.48151323199272156
<function ResNet50 at 0x000001665070C820>	LSTM	tanh	16	adam	64	0.001	0	16	0.0	10	0.5254917144775391	0.8876021504402161	0.9435427188873291	0.9206316471099854	0.8980295062065125	0.9020488858222961	0.38270044326782227	0.8729926943778992	0.9291666746139526	0.7610921263694763	0.8242200613021851	0.8786640167236328
<function ResNet50 at 0x000001665070C820>	LSTM	tanh	16	adam	64	0.001	0	16	0.2	10	0.5802561640739441	0.8760218024253845	0.9341830611228943	0.9314357042312622	0.8882694244384766	0.89799964427948	0.36463525891304016	0.8773722648620605	0.8913857936859131	0.8122866749763489	0.8416635990142822	0.8677219152450562
<function ResNet50 at 0x000001665070C820>	LSTM	tanh	16	adam	64	0.001	0	16	0.5	10	0.6403844952583313	0.7975476980209351	0.9409415125846863	0.7612715363502502	0.8141924738883972	0.8579643368721008	0.4229806661605835	0.8408759236335754	0.8739837408065796	0.7337883710861206	0.7900722026824951	0.8335479497909546
<function ResNet50 at 0x000001665070C820>	LSTM	tanh	16	adam	64	0.001	0	32	0.0	10	0.6136247515678406	0.8190735578536987	0.9547548294067383	0.7753999829292297	0.8360252976417542	0.8840996026992798	0.435383141040802	0.8321167826652527	0.8803418874740601	0.703071653842926	0.7636333703994751	0.8213495016098022
<function ResNet50 at 0x000001665070C820>	LSTM	tanh	16	adam	64	0.001	0	32	0.2	10	0.6174842715263367	0.8565394878387451	0.9305865168571472	0.9472262859344482	0.8712537884712219	0.8869867920875549	0.43083348870277405	0.8189781308174133	0.7599999904632568	0.8430033922195435	0.7902183532714844	0.7682749032974243
<function ResNet50 at 0x000001665070C820>	LSTM	tanh	16	adam	64	0.001	0	32	0.5	10	0.578202486038208	0.8604904413223267	0.9566677808761597	0.9553292989730835	0.8748824000358582	0.8876284956932068	0.41301438212394714	0.8452554941177368	0.8065573573112488	0.8395904302597046	0.8125973343849182	0.8039472103118896
<function ResNet50 at 0x000001665070C820>	LSTM	tanh	16	adam	64	0.001	0	64	0.0	10	0.6750391125679016	0.8633515238761902	0.969298243522644	0.8668190240859985	0.8772827982902527	0.8968167901039124	0.44967082142829895	0.8160583972930908	0.8223938345909119	0.7269624471664429	0.7594468593597412	0.7887504696846008
<function ResNet50 at 0x000001665070C820>	LSTM	tanh	16	adam	64	0.001	0	64	0.2	10	0.5951718091964722	0.8802452087402344	0.9399380683898926	0.9384998679161072	0.8917285799980164	0.8885378837585449	0.4259248971939087	0.8481751680374146	0.8292682766914368	0.8122866749763489	0.809343695640564	0.8144380450248718
<function ResNet50 at 0x000001665070C820>	LSTM	tanh	16	adam	64	0.001	0	64	0.5	10	0.569854199886322	0.8397819995880127	0.9393534660339355	0.8400166034698486	0.8552393913269043	0.8738135695457458	0.3934098184108734	0.8525547385215759	0.8720930218696594	0.7679181098937988	0.8084390163421631	0.8400290012359619
<function ResNet50 at 0x000001665070C820>	LSTM	tanh	16	adam	64	0.001	1	16	0.0	10	0.7514869570732117	0.878610372543335	0.963641345500946	0.9370455145835876	0.8893885612487793	0.8966841101646423	0.35497546195983887	0.8613138794898987	0.8322147727012634	0.8464163541793823	0.8312938213348389	0.8303460478782654
<function ResNet50 at 0x000001665070C820>	LSTM	tanh	16	adam	64	0.001	1	16	0.2	10	0.6479961276054382	0.872070848941803	0.9331292510032654	0.9324745535850525	0.8844307661056519	0.8913742899894714	0.3807803988456726	0.8613138794898987	0.8461538553237915	0.8259385824203491	0.8229286670684814	0.8300037384033203
<function ResNet50 at 0x000001665070C820>	LSTM	tanh	16	adam	64	0.001	1	16	0.5	10	0.6657835841178894	0.720708429813385	0.9299003481864929	0.7010180950164795	0.7441166639328003	0.8108290433883667	0.6332532167434692	0.5824817419052124	0.5102639198303223	0.5938566327095032	0.5263597369194031	0.5057305097579956
<function ResNet50 at 0x000001665070C820>	LSTM	tanh	16	adam	64	0.001	1	32	0.0	10	0.5717832446098328	0.877929151058197	0.9585644602775574	0.9291502237319946	0.8886605501174927	0.9078869223594666	0.34476298093795776	0.8525547385215759	0.8243243098258972	0.8327645063400269	0.8176488280296326	0.8173218369483948
<function ResNet50 at 0x000001665070C820>	LSTM	tanh	16	adam	64	0.001	1	32	0.2	10	0.5756114721298218	0.874114453792572	0.9581345915794373	0.9393309950828552	0.8858067393302917	0.8934272527694702	0.4095825254917145	0.8437955975532532	0.8206896781921387	0.8122866749763489	0.8082256317138672	0.813193678855896
<function ResNet50 at 0x000001665070C820>	LSTM	tanh	16	adam	64	0.001	1	32	0.5	10	0.5694371461868286	0.8698909878730774	0.9334723949432373	0.9249948263168335	0.8822473883628845	0.8923858404159546	0.40604448318481445	0.8583941459655762	0.8858267664909363	0.7679181098937988	0.8081364035606384	0.8471240401268005
<function ResNet50 at 0x000001665070C820>	LSTM	tanh	16	adam	64	0.001	1	64	0.0	10	0.5340071320533752	0.8320163488388062	0.9342734813690186	0.8967379927635193	0.850973904132843	0.8771591782569885	0.4481211304664612	0.8189781308174133	0.763239860534668	0.8361774682998657	0.7884771227836609	0.7684551477432251
<function ResNet50 at 0x000001665070C820>	LSTM	tanh	16	adam	64	0.001	1	64	0.2	10	0.7178744673728943	0.8152588605880737	0.9419201612472534	0.8445875644683838	0.8346388339996338	0.8728488683700562	0.450452595949173	0.829197108745575	0.7933333516120911	0.8122866749763489	0.7944238781929016	0.7887800335884094
<function ResNet50 at 0x000001665070C820>	LSTM	tanh	16	adam	64	0.001	1	64	0.5	10	0.6244672536849976	0.8516348600387573	0.9247261881828308	0.9156451225280762	0.865913450717926	0.8819197416305542	0.39706259965896606	0.8437955975532532	0.8141891956329346	0.8225256204605103	0.8131206631660461	0.8125143647193909
<function ResNet50 at 0x000001665070C820>	LSTM	tanh	16	adam	64	0.01	0	16	0.0	10	0.6427997350692749	0.8471389412879944	0.9301627278327942	0.9457718729972839	0.8635639548301697	0.8803364634513855	0.3922581672668457	0.8394160866737366	0.7815384864807129	0.8668941855430603	0.8147550821304321	0.7913184762001038
<function ResNet50 at 0x000001665070C820>	LSTM	tanh	16	adam	64	0.01	0	16	0.2	10	0.7403122782707214	0.5282016396522522	0.8051537275314331	0.3700394630432129	0.48696422576904297	0.6184247136116028	0.6897408962249756	0.5722627639770508	0.0	0.0	0.0	0.0
<function ResNet50 at 0x000001665070C820>	LSTM	tanh	16	adam	64	0.01	0	16	0.5	10	0.7050666213035583	0.7258855700492859	0.9255422353744507	0.7213795781135559	0.743245005607605	0.8170371651649475	0.5745496153831482	0.7576642632484436	0.7490196228027344	0.6518771052360535	0.6830260753631592	0.7121164202690125
<function ResNet50 at 0x000001665070C820>	LSTM	tanh	16	adam	64	0.01	0	32	0.0	10	0.6647506952285767	0.763079047203064	0.93313068151474	0.7244961857795715	0.7829094529151917	0.8482759594917297	0.4476586878299713	0.8233576416969299	0.8613445162773132	0.6996586918830872	0.7664988040924072	0.816842257976532
<function ResNet50 at 0x000001665070C820>	LSTM	tanh	16	adam	64	0.01	0	32	0.2	10	0.7437943816184998	0.7177111506462097	0.9184746742248535	0.7043424248695374	0.7434684634208679	0.7785197496414185	0.637842059135437	0.6583941578865051	0.5870206356048584	0.6791808605194092	0.6191721558570862	0.5931644439697266
<function ResNet50 at 0x000001665070C820>	LSTM	tanh	16	adam	64	0.01	0	32	0.5	10	0.7435648441314697	0.777247965335846	0.9209100604057312	0.7539995908737183	0.7956543564796448	0.8385396599769592	0.494846373796463	0.8335766196250916	0.862348198890686	0.7269624471664429	0.7782947421073914	0.8190717101097107
<function ResNet50 at 0x000001665070C820>	LSTM	tanh	16	adam	64	0.01	0	64	0.0	10	0.7265677452087402	0.34427791833877563	0.0	0.0	0.0	0.0	0.684838593006134	0.5722627639770508	0.0	0.0	0.0	0.0
<function ResNet50 at 0x000001665070C820>	LSTM	tanh	16	adam	64	0.01	0	64	0.2	10	0.6624273657798767	0.865531325340271	0.9149118065834045	0.9511739015579224	0.8781962394714355	0.8657844662666321	0.442264586687088	0.8335766196250916	0.7934426069259644	0.8259385824203491	0.7985649108886719	0.7903690934181213
<function ResNet50 at 0x000001665070C820>	LSTM	tanh	16	adam	64	0.01	0	64	0.5	10	0.717063307762146	0.7809264063835144	0.9284671545028687	0.7591938376426697	0.7996045351028442	0.8444857001304626	0.5432063937187195	0.8160583972930908	0.8678414225578308	0.6723549365997314	0.7420412302017212	0.8056865930557251
<function ResNet50 at 0x000001665070C820>	LSTM	tanh	16	adam	64	0.01	1	16	0.0	10	0.7124356031417847	0.8580381274223328	0.9242598414421082	0.9682111144065857	0.8725511431694031	0.8845623731613159	0.38282114267349243	0.8788321018218994	0.8888888955116272	0.8191125988960266	0.8425941467285156	0.8640217185020447
<function ResNet50 at 0x000001665070C820>	LSTM	tanh	16	adam	64	0.01	1	16	0.2	10	0.6869410276412964	0.8434605002403259	0.9154302477836609	0.9104508757591248	0.8601144552230835	0.8634185194969177	0.4550989270210266	0.8437955975532532	0.807947039604187	0.8327645063400269	0.81007981300354	0.8031442165374756
<function ResNet50 at 0x000001665070C820>	LSTM	tanh	16	adam	64	0.01	1	16	0.5	10	0.730326235294342	0.34427791833877563	0.0	0.0	0.0	0.0	0.6881873607635498	0.5722627639770508	0.0	0.0	0.0	0.0
<function ResNet50 at 0x000001665070C820>	LSTM	tanh	16	adam	64	0.01	1	32	0.0	10	0.6089688539505005	0.853133499622345	0.9316816926002502	0.9397464990615845	0.8684694766998291	0.8759352564811707	0.408366858959198	0.8262773752212524	0.7788461446762085	0.829351544380188	0.7963305115699768	0.7842116951942444
<function ResNet50 at 0x000001665070C820>	LSTM	tanh	16	adam	64	0.01	1	32	0.2	10	0.6605436205863953	0.858991801738739	0.9494949579238892	0.9048410654067993	0.8725561499595642	0.8811527490615845	0.38886696100234985	0.8832116723060608	0.8736842274665833	0.849829375743866	0.8577749729156494	0.8661789298057556
<function ResNet50 at 0x000001665070C820>	LSTM	tanh	16	adam	64	0.01	1	32	0.5	10	0.7207603454589844	0.34427791833877563	0.0	0.0	0.0	0.0	0.6864451766014099	0.5722627639770508	0.0	0.0	0.0	0.0
<function ResNet50 at 0x000001665070C820>	LSTM	tanh	16	adam	64	0.01	1	64	0.0	10	0.6569394469261169	0.8678473830223083	0.9361916780471802	0.9121130108833313	0.8813613057136536	0.8793071508407593	0.36397722363471985	0.8686131238937378	0.8440678119659424	0.849829375743866	0.8372876644134521	0.8369863629341125
<function ResNet50 at 0x000001665070C820>	LSTM	tanh	16	adam	64	0.01	1	64	0.2	10	0.5928800106048584	0.7089918255805969	0.9348353743553162	0.6850197315216064	0.7333667874336243	0.8090122938156128	0.6435253024101257	0.5824817419052124	0.5089514255523682	0.6791808605194092	0.568946123123169	0.52454674243927
<function ResNet50 at 0x000001665070C820>	LSTM	tanh	16	adam	64	0.01	1	64	0.5	10	0.7092137336730957	0.5829700231552124	0.9232505559921265	0.42073550820350647	0.5567872524261475	0.6991795897483826	0.6308078765869141	0.7226277589797974	0.7942857146263123	0.4744027256965637	0.5634868144989014	0.6622777581214905
<function ResNet50 at 0x000001665070C820>	LSTM	tanh	16	adam	64	0.1	0	16	0.0	10	0.8968924283981323	0.6557220816612244	0.6557220816612244	1.0	0.762993574142456	0.691401481628418	0.7152608036994934	0.4277372360229492	0.4277372360229492	1.0	0.5925969481468201	0.48151323199272156
<function ResNet50 at 0x000001665070C820>	LSTM	tanh	16	adam	64	0.1	0	16	0.2	10	0.7256404757499695	0.6557220816612244	0.6557220816612244	1.0	0.762993574142456	0.691401481628418	0.7082015872001648	0.4277372360229492	0.4277372360229492	1.0	0.5925969481468201	0.48151323199272156
<function ResNet50 at 0x000001665070C820>	LSTM	tanh	16	adam	64	0.1	0	16	0.5	10	0.7197822332382202	0.6557220816612244	0.6557220816612244	1.0	0.762993574142456	0.691401481628418	0.7436640858650208	0.4277372360229492	0.4277372360229492	1.0	0.5925969481468201	0.48151323199272156
<function ResNet50 at 0x000001665070C820>	LSTM	tanh	16	adam	64	0.1	0	32	0.0	10	0.8665362596511841	0.6557220816612244	0.6557220816612244	1.0	0.762993574142456	0.691401481628418	0.7063354253768921	0.4277372360229492	0.4277372360229492	1.0	0.5925969481468201	0.48151323199272156
<function ResNet50 at 0x000001665070C820>	LSTM	tanh	16	adam	64	0.1	0	32	0.2	10	0.752600371837616	0.34427791833877563	0.0	0.0	0.0	0.0	0.6890563368797302	0.5722627639770508	0.0	0.0	0.0	0.0
<function ResNet50 at 0x000001665070C820>	LSTM	tanh	16	adam	64	0.1	0	32	0.5	10	0.7842150926589966	0.6557220816612244	0.6557220816612244	1.0	0.762993574142456	0.691401481628418	0.7411441802978516	0.4277372360229492	0.4277372360229492	1.0	0.5925969481468201	0.48151323199272156
<function ResNet50 at 0x000001665070C820>	LSTM	tanh	16	adam	64	0.1	0	64	0.0	10	0.7800718545913696	0.6557220816612244	0.6557220816612244	1.0	0.762993574142456	0.691401481628418	0.7248491048812866	0.4277372360229492	0.4277372360229492	1.0	0.5925969481468201	0.48151323199272156
<function ResNet50 at 0x000001665070C820>	LSTM	tanh	16	adam	64	0.1	0	64	0.2	10	0.8195487856864929	0.34427791833877563	0.0	0.0	0.0	0.0	0.6873132586479187	0.5722627639770508	0.0	0.0	0.0	0.0
<function ResNet50 at 0x000001665070C820>	LSTM	tanh	16	adam	64	0.1	0	64	0.5	10	0.7973259091377258	0.6557220816612244	0.6557220816612244	1.0	0.762993574142456	0.691401481628418	0.7631236910820007	0.4277372360229492	0.4277372360229492	1.0	0.5925969481468201	0.48151323199272156
<function ResNet50 at 0x000001665070C820>	LSTM	tanh	16	adam	64	0.1	1	16	0.0	10	0.7446611523628235	0.34427791833877563	0.0	0.0	0.0	0.0	0.6922333240509033	0.5722627639770508	0.0	0.0	0.0	0.0
<function ResNet50 at 0x000001665070C820>	LSTM	tanh	16	adam	64	0.1	1	16	0.2	10	0.7282741069793701	0.34427791833877563	0.0	0.0	0.0	0.0	0.6871145367622375	0.5722627639770508	0.0	0.0	0.0	0.0
<function ResNet50 at 0x000001665070C820>	LSTM	tanh	16	adam	64	0.1	1	16	0.5	10	0.7364773154258728	0.34427791833877563	0.0	0.0	0.0	0.0	0.6921318769454956	0.5722627639770508	0.0	0.0	0.0	0.0
<function ResNet50 at 0x000001665070C820>	LSTM	tanh	16	adam	64	0.1	1	32	0.0	10	0.7738832831382751	0.34427791833877563	0.0	0.0	0.0	0.0	0.6907215714454651	0.5722627639770508	0.0	0.0	0.0	0.0
<function ResNet50 at 0x000001665070C820>	LSTM	tanh	16	adam	64	0.1	1	32	0.2	10	0.7411959767341614	0.34427791833877563	0.0	0.0	0.0	0.0	0.6869962215423584	0.5722627639770508	0.0	0.0	0.0	0.0
<function ResNet50 at 0x000001665070C820>	LSTM	tanh	16	adam	64	0.1	1	32	0.5	10	0.7254590392112732	0.34427791833877563	0.0	0.0	0.0	0.0	0.6882844567298889	0.5722627639770508	0.0	0.0	0.0	0.0
<function ResNet50 at 0x000001665070C820>	LSTM	tanh	16	adam	64	0.1	1	64	0.0	10	0.7453889846801758	0.34427791833877563	0.0	0.0	0.0	0.0	0.6881335973739624	0.5722627639770508	0.0	0.0	0.0	0.0
<function ResNet50 at 0x000001665070C820>	LSTM	tanh	16	adam	64	0.1	1	64	0.2	10	0.7643832564353943	0.34427791833877563	0.0	0.0	0.0	0.0	0.6855864524841309	0.5722627639770508	0.0	0.0	0.0	0.0
<function ResNet50 at 0x000001665070C820>	LSTM	tanh	16	adam	64	0.1	1	64	0.5	10	0.7359688878059387	0.34427791833877563	0.0	0.0	0.0	0.0	0.6863542795181274	0.5722627639770508	0.0	0.0	0.0	0.0
<function ResNet50 at 0x000001665070C820>	LSTM	tanh	16	adam	128	0.001	0	16	0.0	10	0.5785896182060242	0.8277929425239563	0.9452247023582458	0.849574089050293	0.8456730246543884	0.8726063370704651	0.4110932946205139	0.8510949015617371	0.8603773713111877	0.7781569957733154	0.8064138889312744	0.831167995929718
<function ResNet50 at 0x000001665070C820>	LSTM	tanh	16	adam	128	0.001	0	16	0.2	10	0.6594431400299072	0.8652588725090027	0.9584503173828125	0.9717431664466858	0.879112720489502	0.8829265832901001	0.430731862783432	0.8467153310775757	0.9311926364898682	0.6928327679634094	0.7741574645042419	0.8524393439292908
<function ResNet50 at 0x000001665070C820>	LSTM	tanh	16	adam	128	0.001	0	16	0.5	10	0.6780580282211304	0.8572207093238831	0.9469696879386902	0.9212549328804016	0.8730118274688721	0.8730981349945068	0.429069846868515	0.8364963531494141	0.7928802371025085	0.8361774682998657	0.8022587299346924	0.7895114421844482
<function ResNet50 at 0x000001665070C820>	LSTM	tanh	16	adam	128	0.001	0	32	0.0	10	0.6800729632377625	0.8354223370552063	0.9358108043670654	0.8776230812072754	0.8545066714286804	0.8725947737693787	0.43846452236175537	0.8423357605934143	0.81144779920578	0.8225256204605103	0.8045492768287659	0.8004329800605774
<function ResNet50 at 0x000001665070C820>	LSTM	tanh	16	adam	128	0.001	0	32	0.2	10	0.5610117316246033	0.8606266975402832	0.9369069933891296	0.9150218367576599	0.8751339316368103	0.8935278058052063	0.41491764783859253	0.8481751680374146	0.8292682766914368	0.8122866749763489	0.8120859265327454	0.8195227980613708
<function ResNet50 at 0x000001665070C820>	LSTM	tanh	16	adam	128	0.001	0	32	0.5	10	0.7317667007446289	0.8433242440223694	0.9405906796455383	0.969457745552063	0.8608470559120178	0.8741945624351501	0.4303954243659973	0.8540145754814148	0.8249158263206482	0.8361774682998657	0.81783527135849	0.8148046731948853
<function ResNet50 at 0x000001665070C820>	LSTM	tanh	16	adam	128	0.001	0	64	0.0	10	0.5635218620300293	0.8574931621551514	0.9480485320091248	0.9281113743782043	0.87428218126297	0.8867382407188416	0.43880313634872437	0.8175182342529297	0.762499988079071	0.8327645063400269	0.7847288250923157	0.764944314956665
<function ResNet50 at 0x000001665070C820>	LSTM	tanh	16	adam	128	0.001	0	64	0.2	10	0.7706894874572754	0.8577656745910645	0.9587732553482056	0.9281113743782043	0.8729021549224854	0.8853304386138916	0.4278426766395569	0.8379561901092529	0.7954545617103577	0.8361774682998657	0.804121196269989	0.7933068871498108
<function ResNet50 at 0x000001665070C820>	LSTM	tanh	16	adam	128	0.001	0	64	0.5	10	0.6995779275894165	0.847547709941864	0.9464235901832581	0.9439019560813904	0.8663901090621948	0.8778927326202393	0.4581342935562134	0.8058394193649292	0.740963876247406	0.8395904302597046	0.779191255569458	0.7531898021697998
<function ResNet50 at 0x000001665070C820>	LSTM	tanh	16	adam	128	0.001	1	16	0.0	10	0.7468249201774597	0.8711171746253967	0.9512621760368347	0.9530438184738159	0.8841909766197205	0.8993613719940186	0.436028391122818	0.8204379677772522	0.7639751434326172	0.8395904302597046	0.7899511456489563	0.7690231800079346
<function ResNet50 at 0x000001665070C820>	LSTM	tanh	16	adam	128	0.001	1	16	0.2	10	0.6082679629325867	0.8658038377761841	0.945778489112854	0.9310201406478882	0.8797654509544373	0.8964919447898865	0.40071994066238403	0.8481751680374146	0.8139534592628479	0.8361774682998657	0.8162342309951782	0.810633659362793
<function ResNet50 at 0x000001665070C820>	LSTM	tanh	16	adam	128	0.001	1	16	0.5	10	0.6553760170936584	0.8535422086715698	0.9566317200660706	0.8907126784324646	0.8696144819259644	0.8843495845794678	0.41029614210128784	0.8510949015617371	0.8259385824203491	0.8259385824203491	0.8136907815933228	0.8149549961090088
<function ResNet50 at 0x000001665070C820>	LSTM	tanh	16	adam	128	0.001	1	32	0.0	10	0.8184558153152466	0.859673023223877	0.9481691718101501	0.9578225612640381	0.8749940991401672	0.8895164132118225	0.4061283767223358	0.8510949015617371	0.8215488195419312	0.8327645063400269	0.8157547116279602	0.813005268573761
<function ResNet50 at 0x000001665070C820>	LSTM	tanh	16	adam	128	0.001	1	32	0.2	10	0.6770846247673035	0.8021798133850098	0.9287245273590088	0.8786619305610657	0.8282569646835327	0.8578847050666809	0.5333894491195679	0.7620437741279602	0.6737967729568481	0.8600682616233826	0.7449365854263306	0.6942444443702698
<function ResNet50 at 0x000001665070C820>	LSTM	tanh	16	adam	128	0.001	1	32	0.5	10	0.6338826417922974	0.8622615933418274	0.945381760597229	0.8934136629104614	0.8770712614059448	0.8821612000465393	0.44709378480911255	0.8423357605934143	0.9111111164093018	0.6996586918830872	0.7771919369697571	0.8452508449554443
<function ResNet50 at 0x000001665070C820>	LSTM	tanh	16	adam	128	0.001	1	64	0.0	10	0.5716747045516968	0.8546321392059326	0.9523496627807617	0.8477041125297546	0.8701761364936829	0.893284022808075	0.42538729310035706	0.8569343090057373	0.8624535202980042	0.7918089032173157	0.8125168085098267	0.8330088257789612
<function ResNet50 at 0x000001665070C820>	LSTM	tanh	16	adam	128	0.001	1	64	0.2	10	0.6558247804641724	0.8739781975746155	0.9386299848556519	0.942031979560852	0.8871205449104309	0.8974804878234863	0.42692455649375916	0.8496350646018982	0.874015748500824	0.7576791644096375	0.8006793856620789	0.8378525376319885
<function ResNet50 at 0x000001665070C820>	LSTM	tanh	16	adam	128	0.001	1	64	0.5	10	0.6196456551551819	0.8565394878387451	0.9325153231620789	0.9349678158760071	0.8726611137390137	0.8834894299507141	0.41709327697753906	0.829197108745575	0.7767295837402344	0.8430033922195435	0.7996070981025696	0.7812408804893494
<function ResNet50 at 0x000001665070C820>	LSTM	tanh	16	adam	128	0.01	0	16	0.0	10	0.6380656957626343	0.8536784648895264	0.9363612532615662	0.9434863924980164	0.869340181350708	0.8878109455108643	0.39935195446014404	0.8569343090057373	0.8545454740524292	0.8020477890968323	0.8200712203979492	0.8361753821372986
<function ResNet50 at 0x000001665070C820>	LSTM	tanh	16	adam	128	0.01	0	16	0.2	10	0.7254944443702698	0.870299756526947	0.9358399510383606	0.9397464990615845	0.8846974968910217	0.8773331642150879	0.40979352593421936	0.8598540425300598	0.8456140160560608	0.8225256204605103	0.8212522268295288	0.8286893963813782
<function ResNet50 at 0x000001665070C820>	LSTM	tanh	16	adam	128	0.01	0	16	0.5	10	0.733031690120697	0.715122640132904	0.7445203065872192	0.8610014319419861	0.7699353694915771	0.739696741104126	0.6859391331672668	0.4861313998699188	0.44227007031440735	0.7713310718536377	0.5579015016555786	0.4853054881095886
<function ResNet50 at 0x000001665070C820>	LSTM	tanh	16	adam	128	0.01	0	32	0.0	10	0.593000590801239	0.8411444425582886	0.9460394382476807	0.849158525466919	0.8571611046791077	0.8820024132728577	0.3745419681072235	0.8773722648620605	0.9003831148147583	0.8020477890968323	0.843069851398468	0.8727184534072876
<function ResNet50 at 0x000001665070C820>	LSTM	tanh	16	adam	128	0.01	0	32	0.2	10	0.630998969078064	0.7840599417686462	0.9244635105133057	0.7714523077011108	0.8062030076980591	0.8441649675369263	0.4527919292449951	0.8496350646018982	0.8492646813392639	0.788395881652832	0.8081230521202087	0.8243427276611328
<function ResNet50 at 0x000001665070C820>	LSTM	tanh	16	adam	128	0.01	0	32	0.5	10	0.7099778056144714	0.7309264540672302	0.9323886632919312	0.7043424248695374	0.7548350095748901	0.7965980172157288	0.5740938782691956	0.7138686180114746	0.6600660085678101	0.6825938820838928	0.6604101657867432	0.6548275947570801
<function ResNet50 at 0x000001665070C820>	LSTM	tanh	16	adam	128	0.01	0	64	0.0	10	0.7255579233169556	0.34427791833877563	0.0	0.0	0.0	0.0	0.6874691843986511	0.5722627639770508	0.0	0.0	0.0	0.0
<function ResNet50 at 0x000001665070C820>	LSTM	tanh	16	adam	128	0.01	0	64	0.2	10	0.620364785194397	0.8587193489074707	0.9142922759056091	0.9150218367576599	0.873939573764801	0.8756217956542969	0.4372774660587311	0.8350365161895752	0.7941176295280457	0.829351544380188	0.8010890483856201	0.792584240436554
<function ResNet50 at 0x000001665070C820>	LSTM	tanh	16	adam	128	0.01	0	64	0.5	10	0.6654372811317444	0.8483651280403137	0.9037036895751953	0.9526283144950867	0.8654026389122009	0.8681513071060181	0.4711204469203949	0.8087591528892517	0.7396449446678162	0.8532423377037048	0.7818456888198853	0.7510417699813843
<function ResNet50 at 0x000001665070C820>	LSTM	tanh	16	adam	128	0.01	1	16	0.0	10	0.7342555522918701	0.34427791833877563	0.0	0.0	0.0	0.0	0.6858000755310059	0.5722627639770508	0.0	0.0	0.0	0.0
<function ResNet50 at 0x000001665070C820>	LSTM	tanh	16	adam	128	0.01	1	16	0.2	10	0.7288393974304199	0.8348773717880249	0.9143415093421936	0.9644712209701538	0.8579092621803284	0.8571352362632751	0.5456180572509766	0.7474452257156372	0.6546391844749451	0.8668941855430603	0.7351774573326111	0.6780418157577515
<function ResNet50 at 0x000001665070C820>	LSTM	tanh	16	adam	128	0.01	1	16	0.5	10	0.7239848375320435	0.34427791833877563	0.0	0.0	0.0	0.0	0.6866607666015625	0.5722627639770508	0.0	0.0	0.0	0.0
<function ResNet50 at 0x000001665070C820>	LSTM	tanh	16	adam	128	0.01	1	32	0.0	10	0.673753023147583	0.8205721974372864	0.9253731369972229	0.8828173875808716	0.8434365391731262	0.8598691821098328	0.4655797481536865	0.8379561901092529	0.7935484051704407	0.8395904302597046	0.8087962865829468	0.7959045767784119
<function ResNet50 at 0x000001665070C820>	LSTM	tanh	16	adam	128	0.01	1	32	0.2	10	0.6255549192428589	0.8437329530715942	0.9235668778419495	0.9106586575508118	0.8596926331520081	0.8627898097038269	0.4197613596916199	0.814598560333252	0.7862069010734558	0.7781569957733154	0.7676872611045837	0.7719724774360657
<function ResNet50 at 0x000001665070C820>	LSTM	tanh	16	adam	128	0.01	1	32	0.5	10	0.7183988690376282	0.7348774075508118	0.7687980532646179	1.0	0.7801357507705688	0.7563022971153259	0.678417444229126	0.49927008152008057	0.4503968358039856	0.7747440338134766	0.5613836050033569	0.4876699447631836
<function ResNet50 at 0x000001665070C820>	LSTM	tanh	16	adam	128	0.01	1	64	0.0	10	0.6999177932739258	0.8445504307746887	0.9511503577232361	0.8252649307250977	0.8609676361083984	0.8877118825912476	0.3804772198200226	0.8642335534095764	0.8999999761581421	0.7679181098937988	0.8147932291030884	0.8582717776298523
<function ResNet50 at 0x000001665070C820>	LSTM	tanh	16	adam	128	0.01	1	64	0.2	10	0.5741483569145203	0.8442779183387756	0.8858301043510437	0.9819239377975464	0.864307165145874	0.8560864925384521	0.4806611239910126	0.814598560333252	0.7398843765258789	0.873720109462738	0.7916295528411865	0.7547705173492432
<function ResNet50 at 0x000001665070C820>	LSTM	tanh	16	adam	128	0.01	1	64	0.5	10	0.6919547915458679	0.8032697439193726	0.9261904954910278	0.9553292989730835	0.8362663984298706	0.7887486219406128	0.5889301896095276	0.7401459813117981	0.8285714387893677	0.4948805570602417	0.5958986282348633	0.7022451758384705
<function ResNet50 at 0x000001665070C820>	LSTM	tanh	16	adam	128	0.1	0	16	0.0	10	0.8221279382705688	0.6557220816612244	0.6557220816612244	1.0	0.7658222913742065	0.694352388381958	0.6935250163078308	0.4277372360229492	0.4277372360229492	1.0	0.5925969481468201	0.48151323199272156
<function ResNet50 at 0x000001665070C820>	LSTM	tanh	16	adam	128	0.1	0	16	0.2	10	0.7551971077919006	0.34427791833877563	0.0	0.0	0.0	0.0	0.689075231552124	0.5722627639770508	0.0	0.0	0.0	0.0
<function ResNet50 at 0x000001665070C820>	LSTM	tanh	16	adam	128	0.1	0	16	0.5	10	0.7574265599250793	0.6557220816612244	0.6557220816612244	1.0	0.7658222913742065	0.694352388381958	0.6932158470153809	0.4277372360229492	0.4277372360229492	1.0	0.5925969481468201	0.48151323199272156
<function ResNet50 at 0x000001665070C820>	LSTM	tanh	16	adam	128	0.1	0	32	0.0	10	0.7359897494316101	0.34427791833877563	0.0	0.0	0.0	0.0	0.6929632425308228	0.5722627639770508	0.0	0.0	0.0	0.0
<function ResNet50 at 0x000001665070C820>	LSTM	tanh	16	adam	128	0.1	0	32	0.2	10	0.7781128883361816	0.34427791833877563	0.0	0.0	0.0	0.0	0.6902657151222229	0.5722627639770508	0.0	0.0	0.0	0.0
<function ResNet50 at 0x000001665070C820>	LSTM	tanh	16	adam	128	0.1	0	32	0.5	10	0.7689551711082458	0.3475476801395416	1.0	0.004986494779586792	0.009695452637970448	0.023125920444726944	0.6930864453315735	0.5722627639770508	0.0	0.0	0.0	0.0
<function ResNet50 at 0x000001665070C820>	LSTM	tanh	16	adam	128	0.1	0	64	0.0	10	0.7291070818901062	0.6557220816612244	0.6557220816612244	1.0	0.7658222913742065	0.694352388381958	0.7025817632675171	0.4277372360229492	0.4277372360229492	1.0	0.5925969481468201	0.48151323199272156
<function ResNet50 at 0x000001665070C820>	LSTM	tanh	16	adam	128	0.1	0	64	0.2	10	0.7471028566360474	0.6557220816612244	0.6557220816612244	1.0	0.7658222913742065	0.694352388381958	0.6968580484390259	0.4277372360229492	0.4277372360229492	1.0	0.5925969481468201	0.48151323199272156
<function ResNet50 at 0x000001665070C820>	LSTM	tanh	16	adam	128	0.1	0	64	0.5	10	0.8196994066238403	0.6557220816612244	0.6557220816612244	1.0	0.7658222913742065	0.694352388381958	0.6963738203048706	0.4277372360229492	0.4277372360229492	1.0	0.5925969481468201	0.48151323199272156
<function ResNet50 at 0x000001665070C820>	LSTM	tanh	16	adam	128	0.1	1	16	0.0	10	0.7473920583724976	0.34427791833877563	0.0	0.0	0.0	0.0	0.691800594329834	0.5722627639770508	0.0	0.0	0.0	0.0
<function ResNet50 at 0x000001665070C820>	LSTM	tanh	16	adam	128	0.1	1	16	0.2	10	0.7159892320632935	0.34427791833877563	0.0	0.0	0.0	0.0	0.6920307874679565	0.5722627639770508	0.0	0.0	0.0	0.0
<function ResNet50 at 0x000001665070C820>	LSTM	tanh	16	adam	128	0.1	1	16	0.5	10	0.767440140247345	0.34427791833877563	0.0	0.0	0.0	0.0	0.6893371939659119	0.5722627639770508	0.0	0.0	0.0	0.0
<function ResNet50 at 0x000001665070C820>	LSTM	tanh	16	adam	128	0.1	1	32	0.0	10	0.7419657707214355	0.34427791833877563	0.0	0.0	0.0	0.0	0.6881228089332581	0.5722627639770508	0.0	0.0	0.0	0.0
<function ResNet50 at 0x000001665070C820>	LSTM	tanh	16	adam	128	0.1	1	32	0.2	10	0.741262674331665	0.34427791833877563	0.0	0.0	0.0	0.0	0.6847285628318787	0.5722627639770508	0.0	0.0	0.0	0.0
<function ResNet50 at 0x000001665070C820>	LSTM	tanh	16	adam	128	0.1	1	32	0.5	10	0.8045698404312134	0.34427791833877563	0.0	0.0	0.0	0.0	0.6897224187850952	0.5722627639770508	0.0	0.0	0.0	0.0
<function ResNet50 at 0x000001665070C820>	LSTM	tanh	16	adam	128	0.1	1	64	0.0	10	0.7302802205085754	0.6557220816612244	0.6557220816612244	1.0	0.7658222913742065	0.694352388381958	0.6987780928611755	0.4277372360229492	0.4277372360229492	1.0	0.5925969481468201	0.48151323199272156
<function ResNet50 at 0x000001665070C820>	LSTM	tanh	16	adam	128	0.1	1	64	0.2	10	0.7484174966812134	0.34427791833877563	0.0	0.0	0.0	0.0	0.6854429244995117	0.5722627639770508	0.0	0.0	0.0	0.0
<function ResNet50 at 0x000001665070C820>	LSTM	tanh	16	adam	128	0.1	1	64	0.5	10	0.765915036201477	0.34427791833877563	0.0	0.0	0.0	0.0	0.6880198121070862	0.5722627639770508	0.0	0.0	0.0	0.0
<function ResNet50 at 0x000001665070C820>	LSTM	tanh	16	adamax	32	0.001	0	16	0.0	10	0.5323526859283447	0.865531325340271	0.924451470375061	0.9466029405593872	0.8786191344261169	0.8870444893836975	0.4051741361618042	0.8277372121810913	0.783171534538269	0.8259385824203491	0.7927562594413757	0.7814516425132751
<function ResNet50 at 0x000001665070C820>	LSTM	tanh	16	adamax	32	0.001	0	16	0.2	10	0.5940520167350769	0.8138964772224426	0.9404600858688354	0.9457718729972839	0.8401966691017151	0.8306127190589905	0.5168227553367615	0.7649635076522827	0.6736842393875122	0.873720109462738	0.7502460479736328	0.6969144344329834
<function ResNet50 at 0x000001665070C820>	LSTM	tanh	16	adamax	32	0.001	0	16	0.5	10	0.6334181427955627	0.8006811738014221	0.9356663227081299	0.8437564969062805	0.822290301322937	0.8551101088523865	0.4980849623680115	0.7956204414367676	0.739811897277832	0.8054607510566711	0.7599591612815857	0.7429313659667969
<function ResNet50 at 0x000001665070C820>	LSTM	tanh	16	adamax	32	0.001	0	32	0.0	10	0.7020536661148071	0.7457765936851501	0.9460227489471436	0.7384167909622192	0.7672752141952515	0.8096323013305664	0.47215884923934937	0.800000011920929	0.8679245114326477	0.6279863715171814	0.7045314908027649	0.7784923911094666
<function ResNet50 at 0x000001665070C820>	LSTM	tanh	16	adamax	32	0.001	0	32	0.2	10	0.5563941597938538	0.8630790114402771	0.9380367994308472	0.9133596420288086	0.8761324286460876	0.8910043239593506	0.39505714178085327	0.8671532869338989	0.9173553586006165	0.7576791644096375	0.8142259120941162	0.8675360083580017
<function ResNet50 at 0x000001665070C820>	LSTM	tanh	16	adamax	32	0.001	0	32	0.5	10	0.7767484188079834	0.8288828134536743	0.9267982244491577	0.8323290944099426	0.845089316368103	0.8687868118286133	0.4104406237602234	0.8496350646018982	0.8467153310775757	0.7918089032173157	0.8050689101219177	0.8195403814315796
<function ResNet50 at 0x000001665070C820>	LSTM	tanh	16	adamax	32	0.001	0	64	0.0	10	0.6448568105697632	0.7501362562179565	0.949999988079071	0.6787866353988647	0.761070191860199	0.8322932124137878	0.43701818585395813	0.8248175382614136	0.8712446093559265	0.6928327679634094	0.7609716057777405	0.8152315616607666
<function ResNet50 at 0x000001665070C820>	LSTM	tanh	16	adamax	32	0.001	0	64	0.2	10	0.5390764474868774	0.8519073724746704	0.9470672607421875	0.9212549328804016	0.8674464225769043	0.8814574480056763	0.42528781294822693	0.8379561901092529	0.7935484051704407	0.8395904302597046	0.804988443851471	0.7932770252227783
<function ResNet50 at 0x000001665070C820>	LSTM	tanh	16	adamax	32	0.001	0	64	0.5	10	0.6263424158096313	0.8243868947029114	0.949980616569519	0.8258882164955139	0.8400627374649048	0.8565839529037476	0.40876486897468567	0.8525547385215759	0.8609022498130798	0.7815699577331543	0.8079597353935242	0.8308278918266296
<function ResNet50 at 0x000001665070C820>	LSTM	tanh	16	adamax	32	0.001	1	16	0.0	10	0.6087096929550171	0.8284741044044495	0.9405050277709961	0.8794930577278137	0.8452707529067993	0.8704749345779419	0.42968055605888367	0.814598560333252	0.7748344540596008	0.7986348271369934	0.7748876214027405	0.7677898406982422
<function ResNet50 at 0x000001665070C820>	LSTM	tanh	16	adamax	32	0.001	1	16	0.2	10	0.552233874797821	0.8584468960762024	0.9522868394851685	0.8836484551429749	0.8724589943885803	0.8854256272315979	0.4264073669910431	0.8335766196250916	0.7953795194625854	0.8225256204605103	0.7963982224464417	0.788909912109375
<function ResNet50 at 0x000001665070C820>	LSTM	tanh	16	adamax	32	0.001	1	16	0.5	10	0.7017621397972107	0.8260217905044556	0.9415130615234375	0.8969457745552063	0.8450320959091187	0.829863429069519	0.4542304575443268	0.814598560333252	0.7530487775802612	0.8430033922195435	0.7873268127441406	0.7625105381011963
<function ResNet50 at 0x000001665070C820>	LSTM	tanh	16	adamax	32	0.001	1	32	0.0	10	0.5622454881668091	0.891008198261261	0.9415584206581116	0.9513816833496094	0.9008898735046387	0.8972455263137817	0.38569068908691406	0.8627737164497375	0.851590096950531	0.8225256204605103	0.8236207365989685	0.8332387804985046
<function ResNet50 at 0x000001665070C820>	LSTM	tanh	16	adamax	32	0.001	1	32	0.2	10	0.9049525856971741	0.8686648607254028	0.9426888227462769	0.9152295589447021	0.8809369802474976	0.8987826704978943	0.42111736536026	0.8510949015617371	0.8745098114013672	0.7610921263694763	0.8021930456161499	0.839428186416626
<function ResNet50 at 0x000001665070C820>	LSTM	tanh	16	adamax	32	0.001	1	32	0.5	10	0.6709488034248352	0.830653965473175	0.9310707449913025	0.9062954783439636	0.8479042649269104	0.8624125123023987	0.4073948860168457	0.8525547385215759	0.8404255509376526	0.80887371301651	0.8106321692466736	0.8192639946937561
<function ResNet50 at 0x000001665070C820>	LSTM	tanh	16	adamax	32	0.001	1	64	0.0	10	0.5599698424339294	0.8618528842926025	0.9485913515090942	0.9574069976806641	0.8749594688415527	0.8683717250823975	0.40947431325912476	0.8437955975532532	0.807947039604187	0.8327645063400269	0.8111242651939392	0.8043146133422852
<function ResNet50 at 0x000001665070C820>	LSTM	tanh	16	adamax	32	0.001	1	64	0.2	10	0.615827202796936	0.8472751975059509	0.9424664378166199	0.8607937097549438	0.8614834547042847	0.8809114694595337	0.4061409533023834	0.8554744720458984	0.8646616339683533	0.7849829196929932	0.8113886117935181	0.8371968865394592
<function ResNet50 at 0x000001665070C820>	LSTM	tanh	16	adamax	32	0.001	1	64	0.5	10	0.5756585001945496	0.870299756526947	0.9330085515975952	0.9252025485038757	0.882585883140564	0.8835934400558472	0.40434709191322327	0.8423357605934143	0.8156996369361877	0.8156996369361877	0.7994506359100342	0.8006275296211243
<function ResNet50 at 0x000001665070C820>	LSTM	tanh	16	adamax	32	0.01	0	16	0.0	10	0.6215592622756958	0.8572207093238831	0.9301444292068481	0.9507583379745483	0.870693564414978	0.8840005993843079	0.3581860065460205	0.8642335534095764	0.8355704545974731	0.849829375743866	0.8338140845298767	0.8307464122772217
<function ResNet50 at 0x000001665070C820>	LSTM	tanh	16	adamax	32	0.01	0	16	0.2	10	0.6488955616950989	0.8461852669715881	0.9314427375793457	0.9170995354652405	0.8615580797195435	0.851780354976654	0.44736823439598083	0.8248175382614136	0.7629179358482361	0.8566552996635437	0.7987031936645508	0.7721172571182251
<function ResNet50 at 0x000001665070C820>	LSTM	tanh	16	adamax	32	0.01	0	16	0.5	10	0.6779194474220276	0.8502724766731262	0.9191108345985413	0.9430708289146423	0.8649970293045044	0.8615995049476624	0.4388311505317688	0.8277372121810913	0.7813504934310913	0.829351544380188	0.7928580641746521	0.7802373766899109
<function ResNet50 at 0x000001665070C820>	LSTM	tanh	16	adamax	32	0.01	0	32	0.0	10	0.7199447751045227	0.825885534286499	0.9355828166007996	0.8005402088165283	0.8411285877227783	0.8740314841270447	0.394336998462677	0.8613138794898987	0.9057376980781555	0.7542662024497986	0.813607931137085	0.8606082797050476
<function ResNet50 at 0x000001665070C820>	LSTM	tanh	16	adamax	32	0.01	0	32	0.2	10	0.6015521883964539	0.7942779064178467	0.9383780360221863	0.8670268058776855	0.818113386631012	0.8378713130950928	0.5047568082809448	0.770802915096283	0.6899441480636597	0.8430033922195435	0.7484720349311829	0.7068474292755127
<function ResNet50 at 0x000001665070C820>	LSTM	tanh	16	adamax	32	0.01	0	32	0.5	10	0.7374184131622314	0.7009536623954773	0.9365262389183044	0.6108456254005432	0.7113027572631836	0.8005063533782959	0.5869461894035339	0.7620437741279602	0.824999988079071	0.5631399154663086	0.6392686367034912	0.722427248954773
<function ResNet50 at 0x000001665070C820>	LSTM	tanh	16	adamax	32	0.01	0	64	0.0	10	0.6675488948822021	0.8581743836402893	0.9254892468452454	0.9027633666992188	0.8723947405815125	0.886430025100708	0.4022893011569977	0.8510949015617371	0.8715953230857849	0.76450514793396	0.8031855225563049	0.8359525799751282
<function ResNet50 at 0x000001665070C820>	LSTM	tanh	16	adamax	32	0.01	0	64	0.2	10	0.6188656091690063	0.8681198954582214	0.9258720874786377	0.9100353121757507	0.8809418678283691	0.8744267821311951	0.3839294910430908	0.8569343090057373	0.8350515365600586	0.829351544380188	0.8233439922332764	0.8271058797836304
<function ResNet50 at 0x000001665070C820>	LSTM	tanh	16	adamax	32	0.01	0	64	0.5	10	0.6340060830116272	0.8404632210731506	0.9132140278816223	0.9486806392669678	0.8566634058952332	0.8574797511100769	0.4413701295852661	0.8014598488807678	0.781361997127533	0.744027316570282	0.7443186044692993	0.7578022480010986
<function ResNet50 at 0x000001665070C820>	LSTM	tanh	16	adamax	32	0.01	1	16	0.0	10	0.6243053078651428	0.8801090121269226	0.9497119188308716	0.8973613381385803	0.8914062976837158	0.9002923965454102	0.4246385097503662	0.8437955975532532	0.827464759349823	0.8020477890968323	0.80072420835495	0.8104175925254822
<function ResNet50 at 0x000001665070C820>	LSTM	tanh	16	adamax	32	0.01	1	16	0.2	10	0.6353775262832642	0.8422343134880066	0.9087623953819275	0.9252025485038757	0.8586980700492859	0.8696228265762329	0.4355129301548004	0.8379561901092529	0.7954545617103577	0.8361774682998657	0.8052961230278015	0.7948461174964905
<function ResNet50 at 0x000001665070C820>	LSTM	tanh	16	adamax	32	0.01	1	16	0.5	10	0.6263598203659058	0.8134877681732178	0.9314709901809692	0.9023478031158447	0.8356747627258301	0.8497192859649658	0.4948508143424988	0.8072992563247681	0.7417417168617249	0.8430033922195435	0.7770193219184875	0.7476474642753601
<function ResNet50 at 0x000001665070C820>	LSTM	tanh	16	adamax	32	0.01	1	32	0.0	10	0.5913984179496765	0.836239755153656	0.9333500266075134	0.8414710164070129	0.8504831790924072	0.8765107989311218	0.3831791579723358	0.8642335534095764	0.8787878751754761	0.7918089032173157	0.82587069272995	0.8506279587745667
<function ResNet50 at 0x000001665070C820>	LSTM	tanh	16	adamax	32	0.01	1	32	0.2	10	0.5947983860969543	0.8446866273880005	0.87721848487854	0.9368377327919006	0.8614982962608337	0.8301113247871399	0.4620971977710724	0.8072992563247681	0.7539432048797607	0.8156996369361877	0.7745427489280701	0.757273256778717
<function ResNet50 at 0x000001665070C820>	LSTM	tanh	16	adamax	32	0.01	1	32	0.5	10	0.6753268837928772	0.7321525812149048	0.9353339076042175	0.6999792456626892	0.7504211664199829	0.795792281627655	0.6150413751602173	0.6861313581466675	0.6317567825317383	0.638225257396698	0.6182181239128113	0.6167145371437073
<function ResNet50 at 0x000001665070C820>	LSTM	tanh	16	adamax	32	0.01	1	64	0.0	10	0.7136363387107849	0.8516348600387573	0.9345175623893738	0.903386652469635	0.8651597499847412	0.8790287971496582	0.42209747433662415	0.8423357605934143	0.81144779920578	0.8225256204605103	0.8097115159034729	0.8070401549339294
<function ResNet50 at 0x000001665070C820>	LSTM	tanh	16	adamax	32	0.01	1	64	0.2	10	0.603930652141571	0.8470027446746826	0.9172670841217041	0.9075420498847961	0.8623995184898376	0.8714675307273865	0.4174661636352539	0.8233576416969299	0.7774193286895752	0.8225256204605103	0.790370523929596	0.7784785628318787
<function ResNet50 at 0x000001665070C820>	LSTM	tanh	16	adamax	32	0.01	1	64	0.5	10	0.7176729440689087	0.758583128452301	0.8281879425048828	0.9975067377090454	0.8080582618713379	0.7742519974708557	0.6590203642845154	0.5503649711608887	0.48695650696754456	0.9556313753128052	0.6358100175857544	0.5358704924583435
<function ResNet50 at 0x000001665070C820>	LSTM	tanh	16	adamax	32	0.1	0	16	0.0	10	0.8149069547653198	0.34427791833877563	0.0	0.0	0.0	0.0	0.6914860010147095	0.5722627639770508	0.0	0.0	0.0	0.0
<function ResNet50 at 0x000001665070C820>	LSTM	tanh	16	adamax	32	0.1	0	16	0.2	10	0.7701932787895203	0.6557220816612244	0.6557220816612244	1.0	0.7616557478904724	0.6909043192863464	0.6942141056060791	0.4277372360229492	0.4277372360229492	1.0	0.5925969481468201	0.48151323199272156
<function ResNet50 at 0x000001665070C820>	LSTM	tanh	16	adamax	32	0.1	0	16	0.5	10	0.7319504618644714	0.34427791833877563	0.0	0.0	0.0	0.0	0.6892049312591553	0.5722627639770508	0.0	0.0	0.0	0.0
<function ResNet50 at 0x000001665070C820>	LSTM	tanh	16	adamax	32	0.1	0	32	0.0	10	0.7123456597328186	0.6557220816612244	0.6557220816612244	1.0	0.7616557478904724	0.6909043192863464	0.6994855999946594	0.4277372360229492	0.4277372360229492	1.0	0.5925969481468201	0.48151323199272156
<function ResNet50 at 0x000001665070C820>	LSTM	tanh	16	adamax	32	0.1	0	32	0.2	10	0.7531113028526306	0.6267030239105225	0.8758139610290527	0.6017037034034729	0.6524448394775391	0.7032883167266846	0.6412808299064636	0.7007299065589905	0.7365591526031494	0.467576801776886	0.5471757054328918	0.6339930891990662
<function ResNet50 at 0x000001665070C820>	LSTM	tanh	16	adamax	32	0.1	0	32	0.5	10	0.8156169652938843	0.6557220816612244	0.6557220816612244	1.0	0.7616557478904724	0.6909043192863464	0.7018683552742004	0.4277372360229492	0.4277372360229492	1.0	0.5925969481468201	0.48151323199272156
<function ResNet50 at 0x000001665070C820>	LSTM	tanh	16	adamax	32	0.1	0	64	0.0	10	0.739971935749054	0.6557220816612244	0.6557220816612244	1.0	0.7616557478904724	0.6909043192863464	0.7356111407279968	0.4277372360229492	0.4277372360229492	1.0	0.5925969481468201	0.48151323199272156
<function ResNet50 at 0x000001665070C820>	LSTM	tanh	16	adamax	32	0.1	0	64	0.2	10	0.8178854584693909	0.6557220816612244	0.6557220816612244	1.0	0.7616557478904724	0.6909043192863464	0.7174098491668701	0.4277372360229492	0.4277372360229492	1.0	0.5925969481468201	0.48151323199272156
<function ResNet50 at 0x000001665070C820>	LSTM	tanh	16	adamax	32	0.1	0	64	0.5	10	0.7543510794639587	0.6557220816612244	0.6557220816612244	1.0	0.7616557478904724	0.6909043192863464	0.7100489139556885	0.4277372360229492	0.4277372360229492	1.0	0.5925969481468201	0.48151323199272156
<function ResNet50 at 0x000001665070C820>	LSTM	tanh	16	adamax	32	0.1	1	16	0.0	10	0.7286564111709595	0.34427791833877563	0.0	0.0	0.0	0.0	0.6875828504562378	0.5722627639770508	0.0	0.0	0.0	0.0
<function ResNet50 at 0x000001665070C820>	LSTM	tanh	16	adamax	32	0.1	1	16	0.2	10	0.7554369568824768	0.34427791833877563	0.0	0.0	0.0	0.0	0.6887431740760803	0.5722627639770508	0.0	0.0	0.0	0.0
<function ResNet50 at 0x000001665070C820>	LSTM	tanh	16	adamax	32	0.1	1	16	0.5	10	0.7404798865318298	0.34427791833877563	0.0	0.0	0.0	0.0	0.6911970973014832	0.5722627639770508	0.0	0.0	0.0	0.0
<function ResNet50 at 0x000001665070C820>	LSTM	tanh	16	adamax	32	0.1	1	32	0.0	10	0.7549809813499451	0.34427791833877563	0.0	0.0	0.0	0.0	0.6854100823402405	0.5722627639770508	0.0	0.0	0.0	0.0
<function ResNet50 at 0x000001665070C820>	LSTM	tanh	16	adamax	32	0.1	1	32	0.2	10	0.7446752786636353	0.34427791833877563	0.0	0.0	0.0	0.0	0.6890024542808533	0.5722627639770508	0.0	0.0	0.0	0.0
<function ResNet50 at 0x000001665070C820>	LSTM	tanh	16	adamax	32	0.1	1	32	0.5	10	0.724603533744812	0.34427791833877563	0.0	0.0	0.0	0.0	0.6859774589538574	0.5722627639770508	0.0	0.0	0.0	0.0
<function ResNet50 at 0x000001665070C820>	LSTM	tanh	16	adamax	32	0.1	1	64	0.0	10	0.7515853047370911	0.34427791833877563	0.0	0.0	0.0	0.0	0.6898747086524963	0.5722627639770508	0.0	0.0	0.0	0.0
<function ResNet50 at 0x000001665070C820>	LSTM	tanh	16	adamax	32	0.1	1	64	0.2	10	0.744434118270874	0.34427791833877563	0.0	0.0	0.0	0.0	0.6908555030822754	0.5722627639770508	0.0	0.0	0.0	0.0
<function ResNet50 at 0x000001665070C820>	LSTM	tanh	16	adamax	32	0.1	1	64	0.5	10	0.738537609577179	0.34427791833877563	0.0	0.0	0.0	0.0	0.6866932511329651	0.5722627639770508	0.0	0.0	0.0	0.0
<function ResNet50 at 0x000001665070C820>	LSTM	tanh	16	adamax	64	0.001	0	16	0.0	10	0.5728463530540466	0.8242506980895996	0.919025182723999	0.887803852558136	0.8447991013526917	0.860501766204834	0.4706015884876251	0.8131386637687683	0.7538461685180664	0.8361774682998657	0.779182493686676	0.75614333152771
<function ResNet50 at 0x000001665070C820>	LSTM	tanh	16	adamax	64	0.001	0	16	0.2	10	0.5976531505584717	0.8346049189567566	0.9240090847015381	0.918761670589447	0.8537839651107788	0.8646504878997803	0.4516405463218689	0.8335766196250916	0.7859424948692322	0.8395904302597046	0.7982397675514221	0.7822643518447876
<function ResNet50 at 0x000001665070C820>	LSTM	tanh	16	adamax	64	0.001	0	16	0.5	10	0.6314466595649719	0.8202997446060181	0.9398236870765686	0.8890504837036133	0.8413980007171631	0.8500843644142151	0.48530733585357666	0.814598560333252	0.7515151500701904	0.8464163541793823	0.7876222133636475	0.7610035538673401
<function ResNet50 at 0x000001665070C820>	LSTM	tanh	16	adamax	64	0.001	0	32	0.0	10	0.7769885063171387	0.8564032912254333	0.9454067945480347	0.9384998679161072	0.8705891966819763	0.8809778094291687	0.42778947949409485	0.8321167826652527	0.8973214030265808	0.6860068440437317	0.7542170882225037	0.8245171904563904
<function ResNet50 at 0x000001665070C820>	LSTM	tanh	16	adamax	64	0.001	0	32	0.2	10	0.5290663242340088	0.8374659419059753	0.9423313140869141	0.888427197933197	0.8542170524597168	0.8682875633239746	0.4087643027305603	0.8569343090057373	0.8624535202980042	0.7918089032173157	0.8135094046592712	0.8345580697059631
<function ResNet50 at 0x000001665070C820>	LSTM	tanh	16	adamax	64	0.001	0	32	0.5	10	0.6396420001983643	0.8311989307403564	0.9312770366668701	0.8888427019119263	0.849585235118866	0.8573099374771118	0.4245208203792572	0.8364963531494141	0.8109965920448303	0.8054607510566711	0.7980058193206787	0.7984457015991211
<function ResNet50 at 0x000001665070C820>	LSTM	tanh	16	adamax	64	0.001	0	64	0.0	10	0.6019062995910645	0.8600817322731018	0.921625554561615	0.9372532963752747	0.8741814494132996	0.875717282295227	0.4209631681442261	0.8364963531494141	0.804713785648346	0.8156996369361877	0.7975795269012451	0.7949865460395813
<function ResNet50 at 0x000001665070C820>	LSTM	tanh	16	adamax	64	0.001	0	64	0.2	10	0.6585041284561157	0.8039509654045105	0.9549586772918701	0.7878661751747131	0.8223612308502197	0.8548087477684021	0.43147405982017517	0.8379561901092529	0.8669354915618896	0.7337883710861206	0.7846679091453552	0.8245905041694641
<function ResNet50 at 0x000001665070C820>	LSTM	tanh	16	adamax	64	0.001	0	64	0.5	10	0.6103161573410034	0.7795640230178833	0.9191381931304932	0.8094743490219116	0.8036446571350098	0.8368765115737915	0.5127326250076294	0.7547445297241211	0.6888217329978943	0.7781569957733154	0.7221766114234924	0.6971902251243591
<function ResNet50 at 0x000001665070C820>	LSTM	tanh	16	adamax	64	0.001	1	16	0.0	10	0.6036412715911865	0.8480926156044006	0.9407665729522705	0.8998545408248901	0.863155722618103	0.8767289519309998	0.40258699655532837	0.8540145754814148	0.8483754396438599	0.8020477890968323	0.813503623008728	0.8264278769493103
<function ResNet50 at 0x000001665070C820>	LSTM	tanh	16	adamax	64	0.001	1	16	0.2	10	0.6060393452644348	0.8602179884910583	0.9389683604240417	0.9276958107948303	0.8738584518432617	0.8795173764228821	0.4233531951904297	0.8335766196250916	0.7859424948692322	0.8395904302597046	0.8004247546195984	0.7851024866104126
<function ResNet50 at 0x000001665070C820>	LSTM	tanh	16	adamax	64	0.001	1	16	0.5	10	0.6689316034317017	0.8587193489074707	0.9210907220840454	0.9422397613525391	0.8735985159873962	0.8707135319709778	0.41711145639419556	0.8277372121810913	0.7725856900215149	0.8464163541793823	0.798851728439331	0.7783185839653015
<function ResNet50 at 0x000001665070C820>	LSTM	tanh	16	adamax	64	0.001	1	32	0.0	10	0.6576042175292969	0.7589918375015259	0.9348165392875671	0.7793475985527039	0.778292715549469	0.8339096903800964	0.4605332314968109	0.8204379677772522	0.834645688533783	0.723549485206604	0.7648324370384216	0.7961544394493103
<function ResNet50 at 0x000001665070C820>	LSTM	tanh	16	adamax	64	0.001	1	32	0.2	10	0.569126307964325	0.8614441156387329	0.9306780695915222	0.8986079096794128	0.875499427318573	0.8829286098480225	0.4157807528972626	0.8394160866737366	0.7961165308952332	0.8395904302597046	0.803217887878418	0.7907782196998596
<function ResNet50 at 0x000001665070C820>	LSTM	tanh	16	adamax	64	0.001	1	32	0.5	10	0.6649983525276184	0.8367847204208374	0.9237121343612671	0.9295657873153687	0.853277862071991	0.871626615524292	0.39441779255867004	0.8496350646018982	0.8392857313156128	0.8020477890968323	0.810912549495697	0.8212358951568604
<function ResNet50 at 0x000001665070C820>	LSTM	tanh	16	adamax	64	0.001	1	64	0.0	10	0.5481376051902771	0.8613079190254211	0.9335784912109375	0.9065032005310059	0.8745628595352173	0.8947526812553406	0.40240219235420227	0.8364963531494141	0.8026756048202515	0.8191125988960266	0.798358678817749	0.7946376800537109
<function ResNet50 at 0x000001665070C820>	LSTM	tanh	16	adamax	64	0.001	1	64	0.2	10	0.6577605605125427	0.8583106398582458	0.9157275557518005	0.9532516002655029	0.8724154829978943	0.8802692294120789	0.40590155124664307	0.8335766196250916	0.7805642485618591	0.849829375743866	0.8040826320648193	0.7849228382110596
<function ResNet50 at 0x000001665070C820>	LSTM	tanh	16	adamax	64	0.001	1	64	0.5	10	0.6889578700065613	0.6905994415283203	0.9242914915084839	0.7072511911392212	0.7243984937667847	0.7556572556495667	0.6673725843429565	0.540145993232727	0.4712041914463043	0.6143344640731812	0.5191982984542847	0.4823474586009979
<function ResNet50 at 0x000001665070C820>	LSTM	tanh	16	adamax	64	0.01	0	16	0.0	10	0.6561177372932434	0.8801090121269226	0.9510799050331116	0.9198005199432373	0.8909136056900024	0.8885924816131592	0.470116525888443	0.8233576416969299	0.8805309534072876	0.6791808605194092	0.7491114139556885	0.8134416937828064
<function ResNet50 at 0x000001665070C820>	LSTM	tanh	16	adamax	64	0.01	0	16	0.2	10	0.7255764007568359	0.34427791833877563	0.0	0.0	0.0	0.0	0.685635507106781	0.5722627639770508	0.0	0.0	0.0	0.0
<function ResNet50 at 0x000001665070C820>	LSTM	tanh	16	adamax	64	0.01	0	16	0.5	10	0.6668462753295898	0.7339237332344055	0.9353089928627014	0.7477664947509766	0.7549736499786377	0.8110985159873962	0.5776820778846741	0.6978102326393127	0.6405228972434998	0.6689419746398926	0.6395041346549988	0.6324949860572815
<function ResNet50 at 0x000001665070C820>	LSTM	tanh	16	adamax	64	0.01	0	32	0.0	10	0.6664366126060486	0.8497275114059448	0.9230037927627563	0.9441096782684326	0.8648179173469543	0.8799511194229126	0.4294126629829407	0.8087591528892517	0.7382352948188782	0.8566552996635437	0.7860019207000732	0.7527963519096375
<function ResNet50 at 0x000001665070C820>	LSTM	tanh	16	adamax	64	0.01	0	32	0.2	10	0.6875454783439636	0.7690735459327698	0.9239448308944702	0.7776854634284973	0.7884958386421204	0.8355002999305725	0.5325745344161987	0.800000011920929	0.8119999766349792	0.6928327679634094	0.732642412185669	0.7688917517662048
<function ResNet50 at 0x000001665070C820>	LSTM	tanh	16	adamax	64	0.01	0	32	0.5	10	0.6499394178390503	0.8565394878387451	0.9306851625442505	0.9466029405593872	0.8713680505752563	0.8615440130233765	0.49880677461624146	0.8072992563247681	0.7461773753166199	0.8327645063400269	0.774889349937439	0.751487672328949
<function ResNet50 at 0x000001665070C820>	LSTM	tanh	16	adamax	64	0.01	0	64	0.0	10	0.6790135502815247	0.853133499622345	0.9305377006530762	0.8836484551429749	0.8676377534866333	0.8753447532653809	0.38131198287010193	0.8817518353462219	0.8840579986572266	0.8327645063400269	0.8486139178276062	0.8632385730743408
<function ResNet50 at 0x000001665070C820>	LSTM	tanh	16	adamax	64	0.01	0	64	0.2	10	0.691367506980896	0.8437329530715942	0.9438202381134033	0.8755453824996948	0.8602475523948669	0.872675895690918	0.3844049274921417	0.8598540425300598	0.8581818342208862	0.8054607510566711	0.8205184936523438	0.8347131609916687
<function ResNet50 at 0x000001665070C820>	LSTM	tanh	16	adamax	64	0.01	0	64	0.5	10	0.7152206897735596	0.6737056970596313	0.9231707453727722	0.5618117451667786	0.6792477965354919	0.7832369804382324	0.6243128180503845	0.741605818271637	0.7871286869049072	0.5426621437072754	0.6081880927085876	0.6826496720314026
<function ResNet50 at 0x000001665070C820>	LSTM	tanh	16	adamax	64	0.01	1	16	0.0	10	0.6046342849731445	0.8640326857566833	0.938144326210022	0.9495117664337158	0.8778334856033325	0.899871289730072	0.4150882959365845	0.8204379677772522	0.7575757503509521	0.8532423377037048	0.7948104739189148	0.7678443789482117
<function ResNet50 at 0x000001665070C820>	LSTM	tanh	16	adamax	64	0.01	1	16	0.2	10	0.7527564167976379	0.8361035585403442	0.928135871887207	0.8566382527351379	0.8531824946403503	0.8599664568901062	0.40540844202041626	0.8321167826652527	0.8320895433425903	0.7610921263694763	0.7836019396781921	0.8053165078163147
<function ResNet50 at 0x000001665070C820>	LSTM	tanh	16	adamax	64	0.01	1	16	0.5	10	0.6832762956619263	0.8202997446060181	0.8346368670463562	0.9779763221740723	0.8457581996917725	0.8026499152183533	0.544252872467041	0.7751824855804443	0.6741854548454285	0.9180887341499329	0.7663738131523132	0.7023884654045105
<function ResNet50 at 0x000001665070C820>	LSTM	tanh	16	adamax	64	0.01	1	32	0.0	10	0.6173424124717712	0.8615803718566895	0.9559686779975891	0.9436941742897034	0.8754203915596008	0.8798514604568481	0.3740270435810089	0.8671532869338989	0.8482758402824402	0.8395904302597046	0.8361788392066956	0.8396797776222229
<function ResNet50 at 0x000001665070C820>	LSTM	tanh	16	adamax	64	0.01	1	32	0.2	10	0.5930282473564148	0.8594005703926086	0.9476518034934998	0.9432786107063293	0.874742329120636	0.8903322219848633	0.4287862777709961	0.8160583972930908	0.74631267786026	0.8634812235832214	0.7908363342285156	0.7586880326271057
<function ResNet50 at 0x000001665070C820>	LSTM	tanh	16	adamax	64	0.01	1	32	0.5	10	0.6372307538986206	0.8501362204551697	0.9210460782051086	0.8817785382270813	0.8656508922576904	0.8761243224143982	0.4183236062526703	0.8452554941177368	0.8399999737739563	0.788395881652832	0.8041172027587891	0.8183137774467468
<function ResNet50 at 0x000001665070C820>	LSTM	tanh	16	adamax	64	0.01	1	64	0.0	10	0.5853694081306458	0.8671662211418152	0.9536592960357666	0.9457718729972839	0.8796411752700806	0.8905511498451233	0.3715599477291107	0.8452554941177368	0.8085808753967285	0.8361774682998657	0.8105594515800476	0.8047939538955688
<function ResNet50 at 0x000001665070C820>	LSTM	tanh	16	adamax	64	0.01	1	64	0.2	10	0.6539088487625122	0.8636239767074585	0.8961078524589539	0.9493039846420288	0.8766637444496155	0.860472559928894	0.4348313510417938	0.8306569457054138	0.7809523940086365	0.8395904302597046	0.8000069260597229	0.7837404012680054
<function ResNet50 at 0x000001665070C820>	LSTM	tanh	16	adamax	64	0.01	1	64	0.5	10	0.6637678742408752	0.7610354423522949	0.8762743473052979	0.9977145195007324	0.8115898966789246	0.7891525030136108	0.6003291606903076	0.5883211493492126	0.5107212662696838	0.894197940826416	0.638785719871521	0.5506535172462463
<function ResNet50 at 0x000001665070C820>	LSTM	tanh	16	adamax	64	0.1	0	16	0.0	10	0.744544267654419	0.34427791833877563	0.0	0.0	0.0	0.0	0.6914430260658264	0.5722627639770508	0.0	0.0	0.0	0.0
<function ResNet50 at 0x000001665070C820>	LSTM	tanh	16	adamax	64	0.1	0	16	0.2	10	0.7333878874778748	0.6557220816612244	0.6557220816612244	1.0	0.762993574142456	0.691401481628418	0.6997750997543335	0.4277372360229492	0.4277372360229492	1.0	0.5925969481468201	0.48151323199272156
<function ResNet50 at 0x000001665070C820>	LSTM	tanh	16	adamax	64	0.1	0	16	0.5	10	0.7918471693992615	0.34427791833877563	0.0	0.0	0.0	0.0	0.6908741593360901	0.5722627639770508	0.0	0.0	0.0	0.0
<function ResNet50 at 0x000001665070C820>	LSTM	tanh	16	adamax	64	0.1	0	32	0.0	10	0.7338253855705261	0.6557220816612244	0.6557220816612244	1.0	0.762993574142456	0.691401481628418	0.7023645043373108	0.4277372360229492	0.4277372360229492	1.0	0.5925969481468201	0.48151323199272156
<function ResNet50 at 0x000001665070C820>	LSTM	tanh	16	adamax	64	0.1	0	32	0.2	10	0.7125674486160278	0.7771117091178894	0.9370629191398621	1.0	0.795678436756134	0.838122546672821	0.5123575925827026	0.800000011920929	0.8644859790802002	0.6313993334770203	0.7137711644172668	0.7889696359634399
<function ResNet50 at 0x000001665070C820>	LSTM	tanh	16	adamax	64	0.1	0	32	0.5	10	0.7097226977348328	0.5775204300880432	0.8471645712852478	0.4772491157054901	0.5781126618385315	0.6738554835319519	0.6388240456581116	0.68905109167099	0.7325581312179565	0.4300341308116913	0.5137302875518799	0.6059679388999939
<function ResNet50 at 0x000001665070C820>	LSTM	tanh	16	adamax	64	0.1	0	64	0.0	10	0.7928780317306519	0.6557220816612244	0.6557220816612244	1.0	0.762993574142456	0.691401481628418	0.6959219574928284	0.4277372360229492	0.4277372360229492	1.0	0.5925969481468201	0.48151323199272156
<function ResNet50 at 0x000001665070C820>	LSTM	tanh	16	adamax	64	0.1	0	64	0.2	10	0.743320882320404	0.6557220816612244	0.6557220816612244	1.0	0.762993574142456	0.691401481628418	0.703524649143219	0.4277372360229492	0.4277372360229492	1.0	0.5925969481468201	0.48151323199272156
<function ResNet50 at 0x000001665070C820>	LSTM	tanh	16	adamax	64	0.1	0	64	0.5	10	0.8349184989929199	0.34427791833877563	0.0	0.0	0.0	0.0	0.6913024187088013	0.5722627639770508	0.0	0.0	0.0	0.0
<function ResNet50 at 0x000001665070C820>	LSTM	tanh	16	adamax	64	0.1	1	16	0.0	10	0.7316877841949463	0.34427791833877563	0.0	0.0	0.0	0.0	0.6868890523910522	0.5722627639770508	0.0	0.0	0.0	0.0
<function ResNet50 at 0x000001665070C820>	LSTM	tanh	16	adamax	64	0.1	1	16	0.2	10	0.7396383881568909	0.34427791833877563	0.0	0.0	0.0	0.0	0.6860560774803162	0.5722627639770508	0.0	0.0	0.0	0.0
<function ResNet50 at 0x000001665070C820>	LSTM	tanh	16	adamax	64	0.1	1	16	0.5	10	0.7424694895744324	0.34427791833877563	0.0	0.0	0.0	0.0	0.6911367177963257	0.5722627639770508	0.0	0.0	0.0	0.0
<function ResNet50 at 0x000001665070C820>	LSTM	tanh	16	adamax	64	0.1	1	32	0.0	10	0.7382902503013611	0.34427791833877563	0.0	0.0	0.0	0.0	0.6893840432167053	0.5722627639770508	0.0	0.0	0.0	0.0
<function ResNet50 at 0x000001665070C820>	LSTM	tanh	16	adamax	64	0.1	1	32	0.2	10	0.7409960031509399	0.34427791833877563	0.0	0.0	0.0	0.0	0.6896800398826599	0.5722627639770508	0.0	0.0	0.0	0.0
<function ResNet50 at 0x000001665070C820>	LSTM	tanh	16	adamax	64	0.1	1	32	0.5	10	0.7372278571128845	0.34427791833877563	0.0	0.0	0.0	0.0	0.6851736307144165	0.5722627639770508	0.0	0.0	0.0	0.0
<function ResNet50 at 0x000001665070C820>	LSTM	tanh	16	adamax	64	0.1	1	64	0.0	10	0.7160190343856812	0.6355586051940918	0.9347826242446899	0.5246208310127258	0.6294360756874084	0.7528101801872253	0.5969683527946472	0.7255474328994751	0.7932960987091064	0.4846416413784027	0.5707722902297974	0.6660813689231873
<function ResNet50 at 0x000001665070C820>	LSTM	tanh	16	adamax	64	0.1	1	64	0.2	10	0.7487499713897705	0.34427791833877563	0.0	0.0	0.0	0.0	0.6856000423431396	0.5722627639770508	0.0	0.0	0.0	0.0
<function ResNet50 at 0x000001665070C820>	LSTM	tanh	16	adamax	64	0.1	1	64	0.5	10	0.7330542206764221	0.34427791833877563	0.0	0.0	0.0	0.0	0.6877248287200928	0.5722627639770508	0.0	0.0	0.0	0.0
<function ResNet50 at 0x000001665070C820>	LSTM	tanh	16	adamax	128	0.001	0	16	0.0	10	0.6263061761856079	0.8435967564582825	0.9366196990013123	0.9274880290031433	0.8619537949562073	0.8641524910926819	0.4331473112106323	0.8364963531494141	0.7947883009910583	0.8327645063400269	0.7998918890953064	0.7889499664306641
<function ResNet50 at 0x000001665070C820>	LSTM	tanh	16	adamax	128	0.001	0	16	0.2	10	0.7472882270812988	0.8249318599700928	0.9267835021018982	0.8512362241744995	0.8446525931358337	0.8607890605926514	0.43278321623802185	0.8452554941177368	0.8235294222831726	0.8122866749763489	0.8049193024635315	0.8071691989898682
<function ResNet50 at 0x000001665070C820>	LSTM	tanh	16	adamax	128	0.001	0	16	0.5	10	0.6631301045417786	0.8373296856880188	0.9055511951446533	0.8909204006195068	0.8555821180343628	0.855833888053894	0.41722723841667175	0.8598540425300598	0.8505337834358215	0.8156996369361877	0.8217468857765198	0.8318200707435608
<function ResNet50 at 0x000001665070C820>	LSTM	tanh	16	adamax	128	0.001	0	32	0.0	10	0.5949945449829102	0.7498637437820435	0.9217419028282166	0.7380012273788452	0.7737169861793518	0.8140485286712646	0.5713539123535156	0.7240875959396362	0.6688311696052551	0.703071653842926	0.6662991642951965	0.6575563549995422
<function ResNet50 at 0x000001665070C820>	LSTM	tanh	16	adamax	128	0.001	0	32	0.2	10	0.5893089175224304	0.7931880354881287	0.926571249961853	0.8591315150260925	0.8197803497314453	0.8513579368591309	0.4462370276451111	0.8218978047370911	0.8406374454498291	0.7201365232467651	0.7657222747802734	0.7996828556060791
<function ResNet50 at 0x000001665070C820>	LSTM	tanh	16	adamax	128	0.001	0	32	0.5	10	0.6794483661651611	0.8239781856536865	0.9194324612617493	0.9335134029388428	0.8487355709075928	0.8595432639122009	0.47982367873191833	0.7868613004684448	0.7106017470359802	0.8464163541793823	0.7617197632789612	0.7243098020553589
<function ResNet50 at 0x000001665070C820>	LSTM	tanh	16	adamax	128	0.001	0	64	0.0	10	0.6412898898124695	0.835149884223938	0.9234417080879211	0.9121130108833313	0.8557791113853455	0.8590320348739624	0.4715384542942047	0.8233576416969299	0.768750011920929	0.8395904302597046	0.7914310097694397	0.7715021371841431
<function ResNet50 at 0x000001665070C820>	LSTM	tanh	16	adamax	128	0.001	0	64	0.2	10	0.6348768472671509	0.8215258717536926	0.9234763383865356	0.864949107170105	0.8422605395317078	0.8487122058868408	0.4512555003166199	0.8467153310775757	0.8154362440109253	0.829351544380188	0.8094281554222107	0.8046379089355469
<function ResNet50 at 0x000001665070C820>	LSTM	tanh	16	adamax	128	0.001	0	64	0.5	10	0.6525341272354126	0.8378746509552002	0.9360328912734985	0.8826096057891846	0.8563650250434875	0.8600704669952393	0.42624378204345703	0.8583941459655762	0.835616409778595	0.8327645063400269	0.8204272985458374	0.820822536945343
<function ResNet50 at 0x000001665070C820>	LSTM	tanh	16	adamax	128	0.001	1	16	0.0	10	0.6396064758300781	0.8295640349388123	0.9265053272247314	0.8703511357307434	0.8494102358818054	0.8518271446228027	0.42390426993370056	0.8452554941177368	0.8148148059844971	0.8259385824203491	0.8077043890953064	0.8037164807319641
<function ResNet50 at 0x000001665070C820>	LSTM	tanh	16	adamax	128	0.001	1	16	0.2	10	0.6007112264633179	0.8322888016700745	0.9239092469215393	0.9133596420288086	0.8537298440933228	0.8559494018554688	0.4416373670101166	0.8321167826652527	0.7834395170211792	0.8395904302597046	0.7990074753761292	0.7830482125282288
<function ResNet50 at 0x000001665070C820>	LSTM	tanh	16	adamax	128	0.001	1	16	0.5	10	0.658901572227478	0.8408719301223755	0.9231716394424438	0.911697506904602	0.860505223274231	0.8696839809417725	0.4186452031135559	0.8467153310775757	0.8092105388641357	0.8395904302597046	0.8115893006324768	0.8029248714447021
<function ResNet50 at 0x000001665070C820>	LSTM	tanh	16	adamax	128	0.001	1	32	0.0	10	0.6147686839103699	0.8648501634597778	0.9278425574302673	0.9154373407363892	0.8794465661048889	0.8851282596588135	0.41690516471862793	0.8554744720458984	0.8464285731315613	0.80887371301651	0.8175795078277588	0.8308870196342468
<function ResNet50 at 0x000001665070C820>	LSTM	tanh	16	adamax	128	0.001	1	32	0.2	10	0.6349143981933594	0.8332425355911255	0.9345665574073792	0.8560149669647217	0.8519008159637451	0.8639577031135559	0.4186873733997345	0.8408759236335754	0.8150684833526611	0.8122866749763489	0.8010768890380859	0.8013921976089478
<function ResNet50 at 0x000001665070C820>	LSTM	tanh	16	adamax	128	0.001	1	32	0.5	10	0.6543605327606201	0.7841961979866028	0.9144486784934998	0.8098898530006409	0.8086167573928833	0.839174747467041	0.5041754245758057	0.7824817299842834	0.7222222089767456	0.7986348271369934	0.7475330829620361	0.7260558605194092
<function ResNet50 at 0x000001665070C820>	LSTM	tanh	16	adamax	128	0.001	1	64	0.0	10	0.6968178153038025	0.8478201627731323	0.9552621841430664	0.904009997844696	0.863885223865509	0.8756681084632874	0.41773515939712524	0.8408759236335754	0.8066666722297668	0.8259385824203491	0.8038719296455383	0.7982081770896912
<function ResNet50 at 0x000001665070C820>	LSTM	tanh	16	adamax	128	0.001	1	64	0.2	10	0.5616482496261597	0.8525885343551636	0.9193077087402344	0.926449179649353	0.8678563833236694	0.8830925226211548	0.42540907859802246	0.8175182342529297	0.7545454502105713	0.849829375743866	0.7885459661483765	0.7609716653823853
<function ResNet50 at 0x000001665070C820>	LSTM	tanh	16	adamax	128	0.001	1	64	0.5	10	0.6171767711639404	0.8450953960418701	0.9440514445304871	0.9409931302070618	0.8626318573951721	0.8535244464874268	0.4182021915912628	0.8481751680374146	0.8098360896110535	0.8430033922195435	0.8133743405342102	0.8035632967948914
<function ResNet50 at 0x000001665070C820>	LSTM	tanh	16	adamax	128	0.01	0	16	0.0	10	0.6731317639350891	0.8239781856536865	0.9233756065368652	0.822563886642456	0.8427233099937439	0.8661301136016846	0.41647908091545105	0.8525547385215759	0.8692307472229004	0.7713310718536377	0.810293436050415	0.8388726711273193
<function ResNet50 at 0x000001665070C820>	LSTM	tanh	16	adamax	128	0.01	0	16	0.2	10	0.6890836954116821	0.8782016634941101	0.9564545750617981	0.9401620626449585	0.8906059861183167	0.8924411535263062	0.39245495200157166	0.8408759236335754	0.7967742085456848	0.8430033922195435	0.8127949237823486	0.8019292950630188
<function ResNet50 at 0x000001665070C820>	LSTM	tanh	16	adamax	128	0.01	0	16	0.5	10	0.704450249671936	0.8177111744880676	0.8778930306434631	0.8975690603256226	0.8415139317512512	0.8198545575141907	0.5454168319702148	0.8072992563247681	0.7970479726791382	0.7372013926506042	0.7576120495796204	0.7781320214271545
<function ResNet50 at 0x000001665070C820>	LSTM	tanh	16	adamax	128	0.01	0	32	0.0	10	0.6405041217803955	0.8629427552223206	0.9235654473304749	0.9416164755821228	0.8773954510688782	0.8873210549354553	0.39493313431739807	0.8540145754814148	0.8271186351776123	0.8327645063400269	0.817913293838501	0.816121518611908
<function ResNet50 at 0x000001665070C820>	LSTM	tanh	16	adamax	128	0.01	0	32	0.2	10	0.5842236876487732	0.8621253371238708	0.9458907842636108	0.895906925201416	0.8773642182350159	0.8888028860092163	0.43387824296951294	0.8350365161895752	0.8543307185173035	0.7406143546104431	0.7789785265922546	0.8151888251304626
<function ResNet50 at 0x000001665070C820>	LSTM	tanh	16	adamax	128	0.01	0	32	0.5	10	0.6939896941184998	0.8355585932731628	0.9130651950836182	0.9513816833496094	0.8550698757171631	0.8571264743804932	0.5080305933952332	0.8116788268089294	0.7662337422370911	0.8054607510566711	0.7777658700942993	0.7676793932914734
<function ResNet50 at 0x000001665070C820>	LSTM	tanh	16	adamax	128	0.01	0	64	0.0	10	0.6895387172698975	0.8569482564926147	0.9119663834571838	0.9004778861999512	0.8723983764648438	0.8779805898666382	0.3738101124763489	0.8700730204582214	0.8777777552604675	0.80887371301651	0.8313549160957336	0.8531917929649353
<function ResNet50 at 0x000001665070C820>	LSTM	tanh	16	adamax	128	0.01	0	64	0.2	10	0.720758318901062	0.8564032912254333	0.8994738459587097	0.9387076497077942	0.8723421692848206	0.8618617057800293	0.45647114515304565	0.8277372121810913	0.779552698135376	0.8327645063400269	0.7939548492431641	0.7804113626480103
<function ResNet50 at 0x000001665070C820>	LSTM	tanh	16	adamax	128	0.01	0	64	0.5	10	0.6987305879592896	0.8404632210731506	0.9147851467132568	0.9283191561698914	0.8607771396636963	0.8635082244873047	0.47603991627693176	0.8072992563247681	0.737463116645813	0.8532423377037048	0.7830032110214233	0.7512147426605225
<function ResNet50 at 0x000001665070C820>	LSTM	tanh	16	adamax	128	0.01	1	16	0.0	10	0.6435239315032959	0.796185314655304	0.9263803958892822	0.7930604815483093	0.8175400495529175	0.8569679856300354	0.42618003487586975	0.8467153310775757	0.8481481671333313	0.7815699577331543	0.8078237771987915	0.8262937664985657
<function ResNet50 at 0x000001665070C820>	LSTM	tanh	16	adamax	128	0.01	1	16	0.2	10	0.6577702760696411	0.8610354065895081	0.9203802943229675	0.9374610185623169	0.8764998316764832	0.8728368878364563	0.4093720614910126	0.8248175382614136	0.7694703936576843	0.8430033922195435	0.793844997882843	0.7736597061157227
<function ResNet50 at 0x000001665070C820>	LSTM	tanh	16	adamax	128	0.01	1	16	0.5	10	0.6512476205825806	0.7295640110969543	0.9435146450996399	0.6733846068382263	0.7484101057052612	0.8119610548019409	0.5790679454803467	0.7503649592399597	0.732824444770813	0.6552901268005371	0.678356945514679	0.7009139657020569
<function ResNet50 at 0x000001665070C820>	LSTM	tanh	16	adamax	128	0.01	1	32	0.0	10	0.6609965562820435	0.8715258836746216	0.9543878436088562	0.9160606861114502	0.8854618072509766	0.8909887075424194	0.4318818151950836	0.8569343090057373	0.8305084705352783	0.8361774682998657	0.8241766095161438	0.8221475481987
<function ResNet50 at 0x000001665070C820>	LSTM	tanh	16	adamax	128	0.01	1	32	0.2	10	0.7867355346679688	0.8704359531402588	0.9291034936904907	0.9119052290916443	0.8843095898628235	0.8809443712234497	0.38923490047454834	0.8496350646018982	0.8275862336158752	0.8191125988960266	0.8127791881561279	0.8189817667007446
<function ResNet50 at 0x000001665070C820>	LSTM	tanh	16	adamax	128	0.01	1	32	0.5	10	0.6398813724517822	0.8418256044387817	0.8743615746498108	0.9908580780029297	0.8613172173500061	0.834112286567688	0.6116632223129272	0.6014598608016968	0.5186567306518555	0.9488054513931274	0.6601212024688721	0.5634605884552002
<function ResNet50 at 0x000001665070C820>	LSTM	tanh	16	adamax	128	0.01	1	64	0.0	10	0.550563395023346	0.8852860927581787	0.9304327964782715	0.9289424419403076	0.8965441584587097	0.895746111869812	0.3642379343509674	0.874452531337738	0.8657243847846985	0.8361774682998657	0.838650107383728	0.8473122119903564
<function ResNet50 at 0x000001665070C820>	LSTM	tanh	16	adamax	128	0.01	1	64	0.2	10	0.5827368497848511	0.8653950691223145	0.9434349536895752	0.9204238653182983	0.8801338076591492	0.8783405423164368	0.4312308430671692	0.8321167826652527	0.79666668176651	0.8156996369361877	0.7964874505996704	0.791349470615387
<function ResNet50 at 0x000001665070C820>	LSTM	tanh	16	adamax	128	0.01	1	64	0.5	10	0.6916385889053345	0.7995913028717041	0.8474012613296509	0.9891959428787231	0.824660062789917	0.8191171884536743	0.562585175037384	0.8262773752212524	0.7824675440788269	0.8225256204605103	0.7911648154258728	0.7792705297470093
<function ResNet50 at 0x000001665070C820>	LSTM	tanh	16	adamax	128	0.1	0	16	0.0	10	0.8183199763298035	0.6557220816612244	0.6557220816612244	1.0	0.7658222913742065	0.694352388381958	0.6945171356201172	0.4277372360229492	0.4277372360229492	1.0	0.5925969481468201	0.48151323199272156
<function ResNet50 at 0x000001665070C820>	LSTM	tanh	16	adamax	128	0.1	0	16	0.2	10	0.7421281337738037	0.6557220816612244	0.6557220816612244	1.0	0.7658222913742065	0.694352388381958	0.6965600848197937	0.4277372360229492	0.4277372360229492	1.0	0.5925969481468201	0.48151323199272156
<function ResNet50 at 0x000001665070C820>	LSTM	tanh	16	adamax	128	0.1	0	16	0.5	10	0.7623422741889954	0.34427791833877563	0.0	0.0	0.0	0.0	0.6887415647506714	0.5722627639770508	0.0	0.0	0.0	0.0
<function ResNet50 at 0x000001665070C820>	LSTM	tanh	16	adamax	128	0.1	0	32	0.0	10	0.7431289553642273	0.6557220816612244	0.6557220816612244	1.0	0.7658222913742065	0.694352388381958	0.6939186453819275	0.4277372360229492	0.4277372360229492	1.0	0.5925969481468201	0.48151323199272156
<function ResNet50 at 0x000001665070C820>	LSTM	tanh	16	adamax	128	0.1	0	32	0.2	10	0.7465037107467651	0.34427791833877563	0.0	0.0	0.0	0.0	0.6847652196884155	0.5722627639770508	0.0	0.0	0.0	0.0
<function ResNet50 at 0x000001665070C820>	LSTM	tanh	16	adamax	128	0.1	0	32	0.5	10	0.7235832810401917	0.34427791833877563	0.0	0.0	0.0	0.0	0.6879203915596008	0.5722627639770508	0.0	0.0	0.0	0.0
<function ResNet50 at 0x000001665070C820>	LSTM	tanh	16	adamax	128	0.1	0	64	0.0	10	0.7294651865959167	0.6557220816612244	0.6557220816612244	1.0	0.7658222913742065	0.694352388381958	0.6836666464805603	0.5722627639770508	0.0	0.0	0.0	0.0
<function ResNet50 at 0x000001665070C820>	LSTM	tanh	16	adamax	128	0.1	0	64	0.2	10	0.7418646812438965	0.34427791833877563	0.0	0.0	0.0	0.0	0.6927151679992676	0.5722627639770508	0.0	0.0	0.0	0.0
<function ResNet50 at 0x000001665070C820>	LSTM	tanh	16	adamax	128	0.1	0	64	0.5	10	0.7437371611595154	0.34427791833877563	0.0	0.0	0.0	0.0	0.689341127872467	0.5722627639770508	0.0	0.0	0.0	0.0
<function ResNet50 at 0x000001665070C820>	LSTM	tanh	16	adamax	128	0.1	1	16	0.0	10	0.7213940620422363	0.34427791833877563	0.0	0.0	0.0	0.0	0.6872546672821045	0.5722627639770508	0.0	0.0	0.0	0.0
<function ResNet50 at 0x000001665070C820>	LSTM	tanh	16	adamax	128	0.1	1	16	0.2	10	0.7140533924102783	0.34427791833877563	0.0	0.0	0.0	0.0	0.68701171875	0.5722627639770508	0.0	0.0	0.0	0.0
<function ResNet50 at 0x000001665070C820>	LSTM	tanh	16	adamax	128	0.1	1	16	0.5	10	0.7151545882225037	0.34427791833877563	0.0	0.0	0.0	0.0	0.6889063119888306	0.5722627639770508	0.0	0.0	0.0	0.0
<function ResNet50 at 0x000001665070C820>	LSTM	tanh	16	adamax	128	0.1	1	32	0.0	10	0.5791806578636169	0.8479564189910889	0.9143282771110535	0.9357988834381104	0.8640132546424866	0.864621639251709	0.4259873926639557	0.8248175382614136	0.7629179358482361	0.8566552996635437	0.7970075011253357	0.7717829346656799
<function ResNet50 at 0x000001665070C820>	LSTM	tanh	16	adamax	128	0.1	1	32	0.2	10	0.7318674325942993	0.34427791833877563	0.0	0.0	0.0	0.0	0.68535977602005	0.5722627639770508	0.0	0.0	0.0	0.0
<function ResNet50 at 0x000001665070C820>	LSTM	tanh	16	adamax	128	0.1	1	32	0.5	10	0.7390591502189636	0.5543596744537354	0.9013563394546509	0.3852067291736603	0.51715487241745	0.6630471348762512	0.6429237723350525	0.6978102326393127	0.7986111044883728	0.3924914598464966	0.5018853545188904	0.6265050172805786
<function ResNet50 at 0x000001665070C820>	LSTM	tanh	16	adamax	128	0.1	1	64	0.0	10	0.735201895236969	0.34427791833877563	0.0	0.0	0.0	0.0	0.6881411075592041	0.5722627639770508	0.0	0.0	0.0	0.0
<function ResNet50 at 0x000001665070C820>	LSTM	tanh	16	adamax	128	0.1	1	64	0.2	10	0.7414454817771912	0.34427791833877563	0.0	0.0	0.0	0.0	0.6869354248046875	0.5722627639770508	0.0	0.0	0.0	0.0
<function ResNet50 at 0x000001665070C820>	LSTM	tanh	16	adamax	128	0.1	1	64	0.5	10	0.7192715406417847	0.34427791833877563	0.0	0.0	0.0	0.0	0.6911419034004211	0.5722627639770508	0.0	0.0	0.0	0.0
<function ResNet50 at 0x000001665070C820>	LSTM	tanh	16	RMSprop	32	0.001	0	16	0.0	10	0.8264614343643188	0.8856948018074036	0.9430035948753357	0.9295657873153687	0.8953563570976257	0.8860375881195068	0.3011035919189453	0.8788321018218994	0.8697183132171631	0.8430033922195435	0.8424568176269531	0.8509519696235657
<function ResNet50 at 0x000001665070C820>	LSTM	tanh	16	RMSprop	32	0.001	0	16	0.2	10	0.5471649169921875	0.7491825819015503	0.9300031065940857	0.9800540208816528	0.8037461042404175	0.8315703868865967	0.6966769099235535	0.5343065857887268	0.47703179717063904	0.9215016961097717	0.6192051768302917	0.5242461562156677
<function ResNet50 at 0x000001665070C820>	LSTM	tanh	16	RMSprop	32	0.001	0	16	0.5	10	0.6272637248039246	0.8027247786521912	0.9345185160636902	1.0	0.8326616287231445	0.8448365330696106	0.5740317106246948	0.563503623008728	0.4942747950553894	0.8839590549468994	0.6242347359657288	0.5363296866416931
<function ResNet50 at 0x000001665070C820>	LSTM	tanh	16	RMSprop	32	0.001	0	32	0.0	10	0.7052223086357117	0.8374659419059753	0.9567170143127441	0.9249948263168335	0.8558869361877441	0.8711870908737183	0.5159305930137634	0.7693430781364441	0.6849315166473389	0.8532423377037048	0.7496652603149414	0.7051045894622803
<function ResNet50 at 0x000001665070C820>	LSTM	tanh	16	RMSprop	32	0.001	0	32	0.2	10	0.7851136922836304	0.8521798253059387	0.9503546357154846	0.8655723929405212	0.8668410778045654	0.8787338137626648	0.4358104467391968	0.8218978047370911	0.7840531468391418	0.8054607510566711	0.7815929055213928	0.7759121060371399
<function ResNet50 at 0x000001665070C820>	LSTM	tanh	16	RMSprop	32	0.001	0	32	0.5	10	0.7613596320152283	0.7166212797164917	0.9328778386116028	0.9877415299415588	0.7874088287353516	0.760982096195221	0.7165399193763733	0.5459854006767273	0.4844290614128113	0.9556313753128052	0.6330949068069458	0.5331645011901855
<function ResNet50 at 0x000001665070C820>	LSTM	tanh	16	RMSprop	32	0.001	0	64	0.0	10	0.8493025302886963	0.707220733165741	0.9475065469741821	0.6224808096885681	0.7167754173278809	0.7991506457328796	0.5847098231315613	0.7503649592399597	0.7961165308952332	0.5597269535064697	0.6356780529022217	0.7151936292648315
<function ResNet50 at 0x000001665070C820>	LSTM	tanh	16	RMSprop	32	0.001	0	64	0.2	10	0.6335872411727905	0.7277929186820984	0.9435545206069946	0.9785996079444885	0.7919114232063293	0.802305281162262	0.7941091060638428	0.5489051342010498	0.48634812235832214	0.9726962447166443	0.6392108201980591	0.5367118716239929
<function ResNet50 at 0x000001665070C820>	LSTM	tanh	16	RMSprop	32	0.001	0	64	0.5	10	0.5581528544425964	0.7965940237045288	0.926519513130188	0.9181383848190308	0.8255174160003662	0.8301758766174316	0.5738813877105713	0.5416058301925659	0.4803001880645752	0.873720109462738	0.60964035987854	0.522301971912384
<function ResNet50 at 0x000001665070C820>	LSTM	tanh	16	RMSprop	32	0.001	1	16	0.0	10	0.8012149930000305	0.8795640468597412	0.9470198750495911	0.9520049691200256	0.8892192244529724	0.9009909629821777	0.32911333441734314	0.8525547385215759	0.8116883039474487	0.8532423377037048	0.8209320306777954	0.8097013831138611
<function ResNet50 at 0x000001665070C820>	LSTM	tanh	16	RMSprop	32	0.001	1	16	0.2	10	0.9507089257240295	0.872070848941803	0.9365324974060059	0.9682111144065857	0.8831048011779785	0.8871492743492126	0.5335853099822998	0.6905109286308289	0.5939674973487854	0.873720109462738	0.6977306008338928	0.6274321675300598
<function ResNet50 at 0x000001665070C820>	LSTM	tanh	16	RMSprop	32	0.001	1	16	0.5	10	0.8048661351203918	0.71689373254776	0.9326818585395813	0.7537918090820312	0.7483289241790771	0.7872748970985413	0.6519389748573303	0.5532846450805664	0.48441246151924133	0.6894198060035706	0.5554789900779724	0.5038802623748779
<function ResNet50 at 0x000001665070C820>	LSTM	tanh	16	RMSprop	32	0.001	1	32	0.0	10	0.7237394452095032	0.8494550585746765	0.9639110565185547	0.9746519923210144	0.8639143705368042	0.882350504398346	0.40873396396636963	0.8364963531494141	0.8364312052726746	0.7679181098937988	0.7877854704856873	0.8106107711791992
<function ResNet50 at 0x000001665070C820>	LSTM	tanh	16	RMSprop	32	0.001	1	32	0.2	10	0.8069270253181458	0.8619890809059143	0.9602845311164856	0.9025555849075317	0.8754054307937622	0.8868231773376465	0.48703670501708984	0.8277372121810913	0.7813504934310913	0.829351544380188	0.7979711294174194	0.7850967645645142
<function ResNet50 at 0x000001665070C820>	LSTM	tanh	16	RMSprop	32	0.001	1	32	0.5	10	0.886894941329956	0.8747956156730652	0.9604927897453308	0.9879493117332458	0.8852744102478027	0.8795909881591797	0.7200339436531067	0.7605839371681213	0.9006211161613464	0.4948805570602417	0.614717423915863	0.7427213788032532
<function ResNet50 at 0x000001665070C820>	LSTM	tanh	16	RMSprop	32	0.001	1	64	0.0	10	0.592376708984375	0.8378746509552002	0.9629508256912231	0.9447330236434937	0.8564659357070923	0.8928939700126648	0.5543795824050903	0.6583941578865051	0.5662921071052551	0.8600682616233826	0.6715013384819031	0.5989436507225037
<function ResNet50 at 0x000001665070C820>	LSTM	tanh	16	RMSprop	32	0.001	1	64	0.2	10	0.5421581864356995	0.8520435690879822	0.9547725915908813	0.9667567014694214	0.866301417350769	0.9015466570854187	0.3866572380065918	0.8656934499740601	0.9003984332084656	0.7713310718536377	0.8190120458602905	0.8617314696311951
<function ResNet50 at 0x000001665070C820>	LSTM	tanh	16	RMSprop	32	0.001	1	64	0.5	10	0.6899839639663696	0.8381471633911133	0.9473880529403687	0.9125285744667053	0.8535935878753662	0.8818141222000122	0.4380521774291992	0.8189781308174133	0.7845118045806885	0.7952218651771545	0.7730724811553955	0.7734507918357849
<function ResNet50 at 0x000001665070C820>	LSTM	tanh	16	RMSprop	32	0.01	0	16	0.0	10	0.6878576874732971	0.8243868947029114	0.9251126050949097	0.9931435585021973	0.8418706059455872	0.8403397798538208	0.46360641717910767	0.8510949015617371	0.8172757625579834	0.8395904302597046	0.8221591711044312	0.8160014748573303
<function ResNet50 at 0x000001665070C820>	LSTM	tanh	16	RMSprop	32	0.01	0	16	0.2	10	0.7568491101264954	0.7509536743164062	0.9330124258995056	0.9387076497077942	0.7747416496276855	0.7953391671180725	0.5708172917366028	0.741605818271637	0.6726190447807312	0.7713310718536377	0.7050513029098511	0.6769037246704102
<function ResNet50 at 0x000001665070C820>	LSTM	tanh	16	RMSprop	32	0.01	0	16	0.5	10	0.7374300360679626	0.8301090002059937	0.9113923907279968	0.9709120988845825	0.8476583957672119	0.8627108931541443	0.4682680070400238	0.8029196858406067	0.7651006579399109	0.7781569957733154	0.7589460611343384	0.7562962174415588
<function ResNet50 at 0x000001665070C820>	LSTM	tanh	16	RMSprop	32	0.01	0	32	0.0	10	0.9600201845169067	0.7784740924835205	0.9231351613998413	0.7820486426353455	0.799583911895752	0.8191653490066528	0.4749000370502472	0.7912408709526062	0.77173912525177	0.7269624471664429	0.7375831007957458	0.7513101100921631
<function ResNet50 at 0x000001665070C820>	LSTM	tanh	16	RMSprop	32	0.01	0	32	0.2	10	0.6548092365264893	0.8438692092895508	0.9383561611175537	0.9837939143180847	0.8590692281723022	0.8539953231811523	0.4123220145702362	0.8671532869338989	0.8607142567634583	0.8225256204605103	0.828226625919342	0.8406169414520264
<function ResNet50 at 0x000001665070C820>	LSTM	tanh	16	RMSprop	32	0.01	0	32	0.5	10	0.7563729882240295	0.696185290813446	0.9209100604057312	0.8703511357307434	0.757296621799469	0.7217382192611694	0.7168975472450256	0.4802919626235962	0.4424131512641907	0.8259385824203491	0.5698428750038147	0.48693352937698364
<function ResNet50 at 0x000001665070C820>	LSTM	tanh	16	RMSprop	32	0.01	0	64	0.0	10	0.7036630511283875	0.6697547435760498	0.935545027256012	0.543943464756012	0.6664106845855713	0.7824694514274597	0.6076511144638062	0.6832116842269897	0.9523809552192688	0.27303755283355713	0.40914294123649597	0.601276159286499
<function ResNet50 at 0x000001665070C820>	LSTM	tanh	16	RMSprop	32	0.01	0	64	0.2	10	0.7048529386520386	0.7002725005149841	0.9248918890953064	0.791190505027771	0.7341129183769226	0.7724796533584595	0.6101083159446716	0.5737226009368896	0.5014492869377136	0.5904436707496643	0.5234098434448242	0.5016200542449951
<function ResNet50 at 0x000001665070C820>	LSTM	tanh	16	RMSprop	32	0.01	0	64	0.5	10	0.8067739009857178	0.8391008377075195	0.8973708748817444	0.9686266183853149	0.8564570546150208	0.852495014667511	0.5153372883796692	0.8248175382614136	0.7711598873138428	0.8395904302597046	0.7935649752616882	0.7744410037994385
<function ResNet50 at 0x000001665070C820>	LSTM	tanh	16	RMSprop	32	0.01	1	16	0.0	10	0.7599812746047974	0.6990463137626648	0.9225568771362305	0.8256804347038269	0.7497909665107727	0.785033643245697	0.7106064558029175	0.47007298469543457	0.431640625	0.7542662024497986	0.5403112173080444	0.4691469073295593
<function ResNet50 at 0x000001665070C820>	LSTM	tanh	16	RMSprop	32	0.01	1	16	0.2	10	0.779334545135498	0.7216621041297913	0.8948420882225037	0.7868273258209229	0.7573734521865845	0.7736063003540039	0.7701365351676941	0.525547444820404	0.4692307710647583	0.8327645063400269	0.5905789136886597	0.509088933467865
<function ResNet50 at 0x000001665070C820>	LSTM	tanh	16	RMSprop	32	0.01	1	16	0.5	10	0.7183489203453064	0.6994550228118896	0.913108229637146	0.865156888961792	0.7581087350845337	0.7449402809143066	0.7621256709098816	0.4291970729827881	0.42461538314819336	0.9419795274734497	0.5788834095001221	0.47520095109939575
<function ResNet50 at 0x000001665070C820>	LSTM	tanh	16	RMSprop	32	0.01	1	32	0.0	10	0.6203159689903259	0.8562670350074768	0.9123966693878174	0.9474340081214905	0.8694134950637817	0.8655182123184204	0.4443894028663635	0.8248175382614136	0.7932203412055969	0.7986348271369934	0.7874096035957336	0.7884676456451416
<function ResNet50 at 0x000001665070C820>	LSTM	tanh	16	RMSprop	32	0.01	1	32	0.2	10	0.7337773442268372	0.8438692092895508	0.9296000003814697	0.9204238653182983	0.8604534864425659	0.8411295413970947	0.45711955428123474	0.8102189898490906	0.7432835698127747	0.849829375743866	0.7873413562774658	0.7588834166526794
<function ResNet50 at 0x000001665070C820>	LSTM	tanh	16	RMSprop	32	0.01	1	32	0.5	10	0.7234147787094116	0.8275204300880432	0.9025641083717346	0.9470185041427612	0.8465912342071533	0.8429406881332397	0.5051217079162598	0.800000011920929	0.767123281955719	0.76450514793396	0.7547933459281921	0.7575859427452087
<function ResNet50 at 0x000001665070C820>	LSTM	tanh	16	RMSprop	32	0.01	1	64	0.0	10	0.6765809655189514	0.7643051743507385	0.9068475961685181	0.9817161560058594	0.8054021596908569	0.8223535418510437	0.46740543842315674	0.8058394193649292	0.8305785059928894	0.6860068440437317	0.7504434585571289	0.7994783520698547
<function ResNet50 at 0x000001665070C820>	LSTM	tanh	16	RMSprop	32	0.01	1	64	0.2	10	0.7074052691459656	0.7238419651985168	0.9129226207733154	0.7945148348808289	0.7595254778862	0.795198917388916	0.7597060203552246	0.5182482004165649	0.463796466588974	0.80887371301651	0.5803269743919373	0.5024294853210449
<function ResNet50 at 0x000001665070C820>	LSTM	tanh	16	RMSprop	32	0.01	1	64	0.5	10	0.6526240706443787	0.7311989068984985	0.9053884744644165	0.8464574813842773	0.7732076048851013	0.7950992584228516	0.7128593325614929	0.5080292224884033	0.45652174949645996	0.788395881652832	0.5702841281890869	0.49485304951667786
<function ResNet50 at 0x000001665070C820>	LSTM	tanh	16	RMSprop	32	0.1	0	16	0.0	10	0.7703754901885986	0.6557220816612244	0.6557220816612244	1.0	0.7616557478904724	0.6909043192863464	0.6951474547386169	0.4277372360229492	0.4277372360229492	1.0	0.5925969481468201	0.48151323199272156
<function ResNet50 at 0x000001665070C820>	LSTM	tanh	16	RMSprop	32	0.1	0	16	0.2	10	0.7395356893539429	0.6557220816612244	0.6557220816612244	1.0	0.7616557478904724	0.6909043192863464	0.7870388031005859	0.4277372360229492	0.4277372360229492	1.0	0.5925969481468201	0.48151323199272156
<function ResNet50 at 0x000001665070C820>	LSTM	tanh	16	RMSprop	32	0.1	0	16	0.5	10	0.8803254961967468	0.6557220816612244	0.6557220816612244	1.0	0.7616557478904724	0.6909043192863464	0.7327079772949219	0.4277372360229492	0.4277372360229492	1.0	0.5925969481468201	0.48151323199272156
<function ResNet50 at 0x000001665070C820>	LSTM	tanh	16	RMSprop	32	0.1	0	32	0.0	10	0.9146919250488281	0.6557220816612244	0.6557220816612244	1.0	0.7616557478904724	0.6909043192863464	0.749489963054657	0.4277372360229492	0.4277372360229492	1.0	0.5925969481468201	0.48151323199272156
<function ResNet50 at 0x000001665070C820>	LSTM	tanh	16	RMSprop	32	0.1	0	32	0.2	10	0.8828098773956299	0.6557220816612244	0.6557220816612244	1.0	0.7616557478904724	0.6909043192863464	0.7715533375740051	0.4277372360229492	0.4277372360229492	1.0	0.5925969481468201	0.48151323199272156
<function ResNet50 at 0x000001665070C820>	LSTM	tanh	16	RMSprop	32	0.1	0	32	0.5	10	0.7586187720298767	0.6557220816612244	0.6557220816612244	1.0	0.7616557478904724	0.6909043192863464	0.7542749643325806	0.4277372360229492	0.4277372360229492	1.0	0.5925969481468201	0.48151323199272156
<function ResNet50 at 0x000001665070C820>	LSTM	tanh	16	RMSprop	32	0.1	0	64	0.0	10	1.101609230041504	0.34427791833877563	0.0	0.0	0.0	0.0	0.6933143138885498	0.5722627639770508	0.0	0.0	0.0	0.0
<function ResNet50 at 0x000001665070C820>	LSTM	tanh	16	RMSprop	32	0.1	0	64	0.2	10	1.0368140935897827	0.34427791833877563	0.0	0.0	0.0	0.0	0.683817982673645	0.5722627639770508	0.0	0.0	0.0	0.0
<function ResNet50 at 0x000001665070C820>	LSTM	tanh	16	RMSprop	32	0.1	0	64	0.5	10	0.8501614332199097	0.34427791833877563	0.0	0.0	0.0	0.0	0.6877425312995911	0.5722627639770508	0.0	0.0	0.0	0.0
<function ResNet50 at 0x000001665070C820>	LSTM	tanh	16	RMSprop	32	0.1	1	16	0.0	10	0.7102906107902527	0.6557220816612244	0.6557220816612244	1.0	0.7616557478904724	0.6909043192863464	0.7168804407119751	0.4277372360229492	0.4277372360229492	1.0	0.5925969481468201	0.48151323199272156
<function ResNet50 at 0x000001665070C820>	LSTM	tanh	16	RMSprop	32	0.1	1	16	0.2	10	0.7840549349784851	0.6557220816612244	0.6557220816612244	1.0	0.7616557478904724	0.6909043192863464	0.6973245739936829	0.4277372360229492	0.4277372360229492	1.0	0.5925969481468201	0.48151323199272156
<function ResNet50 at 0x000001665070C820>	LSTM	tanh	16	RMSprop	32	0.1	1	16	0.5	10	0.7630842924118042	0.34427791833877563	0.0	0.0	0.0	0.0	0.6891042590141296	0.5722627639770508	0.0	0.0	0.0	0.0
<function ResNet50 at 0x000001665070C820>	LSTM	tanh	16	RMSprop	32	0.1	1	32	0.0	10	0.7435738444328308	0.34455040097236633	1.0	0.00041554123163223267	0.0005270092515274882	0.0012077295687049627	0.6922894716262817	0.5722627639770508	0.0	0.0	0.0	0.0
<function ResNet50 at 0x000001665070C820>	LSTM	tanh	16	RMSprop	32	0.1	1	32	0.2	10	0.7505219578742981	0.6557220816612244	0.6557220816612244	1.0	0.7616557478904724	0.6909043192863464	0.6985065937042236	0.4277372360229492	0.4277372360229492	1.0	0.5925969481468201	0.48151323199272156
<function ResNet50 at 0x000001665070C820>	LSTM	tanh	16	RMSprop	32	0.1	1	32	0.5	10	0.7541972398757935	0.6557220816612244	0.6557220816612244	1.0	0.7616557478904724	0.6909043192863464	0.7054116725921631	0.4277372360229492	0.4277372360229492	1.0	0.5925969481468201	0.48151323199272156
<function ResNet50 at 0x000001665070C820>	LSTM	tanh	16	RMSprop	32	0.1	1	64	0.0	10	0.7728456258773804	0.34427791833877563	0.0	0.0	0.0	0.0	0.6896220445632935	0.5722627639770508	0.0	0.0	0.0	0.0
<function ResNet50 at 0x000001665070C820>	LSTM	tanh	16	RMSprop	32	0.1	1	64	0.2	10	0.7936511039733887	0.34427791833877563	0.0	0.0	0.0	0.0	0.6867455244064331	0.5722627639770508	0.0	0.0	0.0	0.0
<function ResNet50 at 0x000001665070C820>	LSTM	tanh	16	RMSprop	32	0.1	1	64	0.5	10	0.7661609649658203	0.34427791833877563	0.0	0.0	0.0	0.0	0.6845033764839172	0.5722627639770508	0.0	0.0	0.0	0.0
<function ResNet50 at 0x000001665070C820>	LSTM	tanh	16	RMSprop	64	0.001	0	16	0.0	10	0.7866034507751465	0.8626703023910522	0.9580390453338623	0.9517971873283386	0.8753532767295837	0.8914291262626648	0.37490230798721313	0.8364963531494141	0.8290908932685852	0.7781569957733154	0.7893725037574768	0.807407021522522
<function ResNet50 at 0x000001665070C820>	LSTM	tanh	16	RMSprop	64	0.001	0	16	0.2	10	1.0084656476974487	0.8029972910881042	0.9527971744537354	0.7783087491989136	0.8206875920295715	0.8753904104232788	0.4749995470046997	0.8072992563247681	0.7885304689407349	0.7508532404899597	0.7610746622085571	0.7739916443824768
<function ResNet50 at 0x000001665070C820>	LSTM	tanh	16	RMSprop	64	0.001	0	16	0.5	10	0.9476243853569031	0.8391008377075195	0.9432387351989746	0.9316434860229492	0.8580527305603027	0.8521245121955872	0.4867970645427704	0.7897810339927673	0.7098591327667236	0.8600682616233826	0.7685547471046448	0.7274102568626404
<function ResNet50 at 0x000001665070C820>	LSTM	tanh	16	RMSprop	64	0.001	0	32	0.0	10	0.8343831300735474	0.7735694646835327	0.9412800669670105	0.8030334711074829	0.798640787601471	0.8049356341362	0.571330726146698	0.727007269859314	0.658682644367218	0.7508532404899597	0.6921015381813049	0.6655604839324951
<function ResNet50 at 0x000001665070C820>	LSTM	tanh	16	RMSprop	64	0.001	0	32	0.2	10	0.6342748999595642	0.842779278755188	0.9445655345916748	0.9869104623794556	0.8589758276939392	0.8566984534263611	0.45196545124053955	0.8218978047370911	0.7766990065574646	0.8191125988960266	0.783189058303833	0.7724380493164062
<function ResNet50 at 0x000001665070C820>	LSTM	tanh	16	RMSprop	64	0.001	0	32	0.5	10	0.6976844072341919	0.8310626745223999	0.931034505367279	0.9287346601486206	0.8516958355903625	0.852024257183075	0.5038599371910095	0.8029196858406067	0.727011501789093	0.8634812235832214	0.7774448990821838	0.7396748065948486
<function ResNet50 at 0x000001665070C820>	LSTM	tanh	16	RMSprop	64	0.001	0	64	0.0	10	0.7189507484436035	0.7047684192657471	0.9336986541748047	0.6341159343719482	0.7189216017723083	0.7910627722740173	0.6165963411331177	0.7226277589797974	0.7248908281326294	0.5665528774261475	0.611853837966919	0.6625001430511475
<function ResNet50 at 0x000001665070C820>	LSTM	tanh	16	RMSprop	64	0.001	0	64	0.2	10	0.7558756470680237	0.8673024773597717	0.9545159339904785	0.9125285744667053	0.8797284364700317	0.8693868517875671	0.5406537055969238	0.7693430781364441	0.8229665160179138	0.5870307087898254	0.6625055074691772	0.7402303218841553
<function ResNet50 at 0x000001665070C820>	LSTM	tanh	16	RMSprop	64	0.001	0	64	0.5	10	0.6599739789962769	0.7516348958015442	0.933493971824646	0.7714523077011108	0.7788699865341187	0.7927224040031433	0.5862334370613098	0.6175182461738586	0.5390428304672241	0.7303754091262817	0.6064525246620178	0.5569100379943848
<function ResNet50 at 0x000001665070C820>	LSTM	tanh	16	RMSprop	64	0.001	1	16	0.0	10	0.5714236497879028	0.8341962099075317	0.948582112789154	0.9871182441711426	0.8512688279151917	0.8533689379692078	0.4832533001899719	0.814598560333252	0.7694805264472961	0.80887371301651	0.7735795378684998	0.763432502746582
<function ResNet50 at 0x000001665070C820>	LSTM	tanh	16	RMSprop	64	0.001	1	16	0.2	10	0.5534047484397888	0.8483651280403137	0.9621756672859192	0.9709120988845825	0.8654857873916626	0.8670976758003235	0.47746407985687256	0.7985401749610901	0.728613555431366	0.8430033922195435	0.771305501461029	0.7397613525390625
<function ResNet50 at 0x000001665070C820>	LSTM	tanh	16	RMSprop	64	0.001	1	16	0.5	10	0.7886949181556702	0.8014986515045166	0.9422788619995117	0.8923748135566711	0.8279843926429749	0.8029595017433167	0.5828103423118591	0.6145985126495361	0.5314533710479736	0.8361774682998657	0.6400637030601501	0.5660988092422485
<function ResNet50 at 0x000001665070C820>	LSTM	tanh	16	RMSprop	64	0.001	1	32	0.0	10	0.6293758749961853	0.8222070932388306	0.9560605883598328	0.9698732495307922	0.8413397669792175	0.8700823187828064	0.46049585938453674	0.8116788268089294	0.7928571701049805	0.7576791644096375	0.760184645652771	0.7718901038169861
<function ResNet50 at 0x000001665070C820>	LSTM	tanh	16	RMSprop	64	0.001	1	32	0.2	10	0.7430273294448853	0.8705722093582153	0.9608182311058044	0.9360066652297974	0.8829564452171326	0.8850234746932983	0.4411510229110718	0.8175182342529297	0.7592592835426331	0.8395904302597046	0.7887718081474304	0.7662874460220337
<function ResNet50 at 0x000001665070C820>	LSTM	tanh	16	RMSprop	64	0.001	1	32	0.5	10	0.7036334872245789	0.830381453037262	0.9469240307807922	0.9721587300300598	0.852515697479248	0.8626102209091187	0.4916580021381378	0.7664233446121216	0.6763925552368164	0.8703071475028992	0.7505794167518616	0.6977390646934509
<function ResNet50 at 0x000001665070C820>	LSTM	tanh	16	RMSprop	64	0.001	1	64	0.0	10	0.5701758861541748	0.8385558724403381	0.9489337801933289	0.9756908416748047	0.8557689785957336	0.8913673162460327	0.41200441122055054	0.8262773752212524	0.8198529481887817	0.7610921263694763	0.7806386351585388	0.7979980707168579
<function ResNet50 at 0x000001665070C820>	LSTM	tanh	16	RMSprop	64	0.001	1	64	0.2	10	0.5959553122520447	0.8483651280403137	0.945503294467926	0.8900893330574036	0.8642926812171936	0.8878995180130005	0.4545067548751831	0.8029196858406067	0.746874988079071	0.8156996369361877	0.7678992748260498	0.7484934329986572
<function ResNet50 at 0x000001665070C820>	LSTM	tanh	16	RMSprop	64	0.001	1	64	0.5	10	0.8560476303100586	0.7559945583343506	0.9379367232322693	0.7134842872619629	0.7753998637199402	0.824601411819458	0.4988565444946289	0.7795620560646057	0.7689393758773804	0.6928327679634094	0.7117505669593811	0.7332996726036072
<function ResNet50 at 0x000001665070C820>	LSTM	tanh	16	RMSprop	64	0.01	0	16	0.0	10	0.6893733143806458	0.8186648488044739	0.9311176538467407	0.9736131429672241	0.8435658812522888	0.8614256381988525	0.5540984272956848	0.7591241002082825	0.6684210300445557	0.8668941855430603	0.7474355697631836	0.6938595175743103
<function ResNet50 at 0x000001665070C820>	LSTM	tanh	16	RMSprop	64	0.01	0	16	0.2	10	0.6473613977432251	0.8317438960075378	0.9266467094421387	0.9958446025848389	0.8505982160568237	0.8562358617782593	0.4780362546443939	0.7576642632484436	0.8067632913589478	0.5699658989906311	0.6361339092254639	0.710671067237854
<function ResNet50 at 0x000001665070C820>	LSTM	tanh	16	RMSprop	64	0.01	0	16	0.5	10	0.7130016088485718	0.6651226282119751	0.9083490371704102	0.7259505391120911	0.7122543454170227	0.7195407748222351	0.6650848984718323	0.4583941698074341	0.41806721687316895	0.6791808605194092	0.5087370276451111	0.44975221157073975
<function ResNet50 at 0x000001665070C820>	LSTM	tanh	16	RMSprop	64	0.01	0	32	0.0	10	0.702438473701477	0.7817438840866089	0.9381710290908813	0.9119052290916443	0.8159555196762085	0.8315404653549194	0.5075070858001709	0.8043795824050903	0.8382978439331055	0.6723549365997314	0.7321719527244568	0.7823172211647034
<function ResNet50 at 0x000001665070C820>	LSTM	tanh	16	RMSprop	64	0.01	0	32	0.2	10	0.6824794411659241	0.7886921167373657	0.8941296935081482	0.8828173875808716	0.8095259666442871	0.8365101218223572	0.5955202579498291	0.5868613123893738	0.5113636255264282	0.7679181098937988	0.6025071740150452	0.5382382273674011
<function ResNet50 at 0x000001665070C820>	LSTM	tanh	16	RMSprop	64	0.01	0	32	0.5	10	0.6563172340393066	0.7553133368492126	0.8888888955116272	0.8391855359077454	0.7766430974006653	0.8172943592071533	0.7175013422966003	0.5167883038520813	0.4631783068180084	0.8156996369361877	0.5816491842269897	0.5024060606956482
<function ResNet50 at 0x000001665070C820>	LSTM	tanh	16	RMSprop	64	0.01	0	64	0.0	10	0.7203353643417358	0.8467302322387695	0.9266117811203003	0.992728054523468	0.8630232214927673	0.8454471826553345	0.4671214818954468	0.8014598488807678	0.7415384650230408	0.8225256204605103	0.7702530026435852	0.748966634273529
<function ResNet50 at 0x000001665070C820>	LSTM	tanh	16	RMSprop	64	0.01	0	64	0.2	10	1.0233708620071411	0.7881471514701843	0.934309184551239	0.9395387768745422	0.8177838325500488	0.8414897918701172	0.6974500417709351	0.5620437860488892	0.49325627088546753	0.873720109462738	0.6216641068458557	0.5363261103630066
<function ResNet50 at 0x000001665070C820>	LSTM	tanh	16	RMSprop	64	0.01	0	64	0.5	10	0.6920264959335327	0.7365122437477112	0.925015389919281	0.9819239377975464	0.7722234725952148	0.8006715178489685	0.6221015453338623	0.6963503360748291	0.6224783658981323	0.7372013926506042	0.6652170419692993	0.6337824463844299
<function ResNet50 at 0x000001665070C820>	LSTM	tanh	16	RMSprop	64	0.01	1	16	0.0	10	0.6522926092147827	0.7435967326164246	0.9251426458358765	0.999792218208313	0.765888512134552	0.8043447136878967	0.5430079698562622	0.7737226486206055	0.773809552192688	0.6655290126800537	0.7068870067596436	0.7418034076690674
<function ResNet50 at 0x000001665070C820>	LSTM	tanh	16	RMSprop	64	0.01	1	16	0.2	10	0.733658492565155	0.7253406047821045	0.92011958360672	0.8015790581703186	0.7481567859649658	0.7917230129241943	0.598118007183075	0.7518247961997986	0.7573221921920776	0.61774742603302	0.663994550704956	0.7073524594306946
<function ResNet50 at 0x000001665070C820>	LSTM	tanh	16	RMSprop	64	0.01	1	16	0.5	10	0.7294642925262451	0.8153951168060303	0.9328315258026123	0.9333056211471558	0.8375097513198853	0.8258978724479675	0.5858840346336365	0.7795620560646057	0.6961326003074646	0.8600682616233826	0.7607119083404541	0.7158521413803101
<function ResNet50 at 0x000001665070C820>	LSTM	tanh	16	RMSprop	64	0.01	1	32	0.0	10	0.751731812953949	0.7788828611373901	0.9312878251075745	0.7521296739578247	0.7984173893928528	0.8437339663505554	0.417853981256485	0.8248175382614136	0.8619247078895569	0.703071653842926	0.767939567565918	0.815666913986206
<function ResNet50 at 0x000001665070C820>	LSTM	tanh	16	RMSprop	64	0.01	1	32	0.2	10	0.6754695773124695	0.6884196400642395	0.9274292588233948	0.7128610014915466	0.7248460054397583	0.7442213892936707	0.6464505791664124	0.49635037779808044	0.4422222077846527	0.6791808605194092	0.5246882438659668	0.46924304962158203
<function ResNet50 at 0x000001665070C820>	LSTM	tanh	16	RMSprop	64	0.01	1	32	0.5	10	0.7283653020858765	0.5393732786178589	0.9101978540420532	0.3712860941886902	0.4970901906490326	0.638454258441925	0.6613423824310303	0.6802919507026672	0.7569444179534912	0.372013658285141	0.4713371992111206	0.5861406922340393
<function ResNet50 at 0x000001665070C820>	LSTM	tanh	16	RMSprop	64	0.01	1	64	0.0	10	0.715660810470581	0.7758855819702148	0.930138349533081	0.9702888131141663	0.8035582304000854	0.8241599202156067	0.49275970458984375	0.8379561901092529	0.824999988079071	0.788395881652832	0.7949895262718201	0.805417001247406
<function ResNet50 at 0x000001665070C820>	LSTM	tanh	16	RMSprop	64	0.01	1	64	0.2	10	0.6898558735847473	0.7258855700492859	0.9161831140518188	0.6837731003761292	0.7464313507080078	0.8042349815368652	0.5903246998786926	0.7313868403434753	0.6912280917167664	0.6723549365997314	0.6714687347412109	0.6779065728187561
<function ResNet50 at 0x000001665070C820>	LSTM	tanh	16	RMSprop	64	0.01	1	64	0.5	10	0.7371925711631775	0.6886920928955078	0.9309436082839966	0.849574089050293	0.7503290772438049	0.7192404270172119	0.7535151839256287	0.4802919626235962	0.4503937065601349	0.9761092066764832	0.6092286109924316	0.5026315450668335
<function ResNet50 at 0x000001665070C820>	LSTM	tanh	16	RMSprop	64	0.1	0	16	0.0	10	0.8242329955101013	0.6557220816612244	0.6557220816612244	1.0	0.762993574142456	0.691401481628418	0.7064379453659058	0.4277372360229492	0.4277372360229492	1.0	0.5925969481468201	0.48151323199272156
<function ResNet50 at 0x000001665070C820>	LSTM	tanh	16	RMSprop	64	0.1	0	16	0.2	10	0.7074680924415588	0.34427791833877563	0.0	0.0	0.0	0.0	0.6926887631416321	0.5722627639770508	0.0	0.0	0.0	0.0
<function ResNet50 at 0x000001665070C820>	LSTM	tanh	16	RMSprop	64	0.1	0	16	0.5	10	0.8460922241210938	0.34427791833877563	0.0	0.0	0.0	0.0	0.6829693913459778	0.5722627639770508	0.0	0.0	0.0	0.0
<function ResNet50 at 0x000001665070C820>	LSTM	tanh	16	RMSprop	64	0.1	0	32	0.0	10	0.7392096519470215	0.6557220816612244	0.6557220816612244	1.0	0.762993574142456	0.691401481628418	0.7286288142204285	0.4277372360229492	0.4277372360229492	1.0	0.5925969481468201	0.48151323199272156
<function ResNet50 at 0x000001665070C820>	LSTM	tanh	16	RMSprop	64	0.1	0	32	0.2	10	0.9690696597099304	0.6557220816612244	0.6557220816612244	1.0	0.762993574142456	0.691401481628418	0.7040393352508545	0.4277372360229492	0.4277372360229492	1.0	0.5925969481468201	0.48151323199272156
<function ResNet50 at 0x000001665070C820>	LSTM	tanh	16	RMSprop	64	0.1	0	32	0.5	10	0.9707905650138855	0.34427791833877563	0.0	0.0	0.0	0.0	0.6835483312606812	0.5722627639770508	0.0	0.0	0.0	0.0
<function ResNet50 at 0x000001665070C820>	LSTM	tanh	16	RMSprop	64	0.1	0	64	0.0	10	0.7606385350227356	0.6557220816612244	0.6557220816612244	1.0	0.762993574142456	0.691401481628418	0.7081342339515686	0.4277372360229492	0.4277372360229492	1.0	0.5925969481468201	0.48151323199272156
<function ResNet50 at 0x000001665070C820>	LSTM	tanh	16	RMSprop	64	0.1	0	64	0.2	10	0.7745040655136108	0.6557220816612244	0.6557220816612244	1.0	0.762993574142456	0.691401481628418	0.7000519633293152	0.4277372360229492	0.4277372360229492	1.0	0.5925969481468201	0.48151323199272156
<function ResNet50 at 0x000001665070C820>	LSTM	tanh	16	RMSprop	64	0.1	0	64	0.5	10	0.8827415108680725	0.6557220816612244	0.6557220816612244	1.0	0.762993574142456	0.691401481628418	0.6969161033630371	0.4277372360229492	0.4277372360229492	1.0	0.5925969481468201	0.48151323199272156
<function ResNet50 at 0x000001665070C820>	LSTM	tanh	16	RMSprop	64	0.1	1	16	0.0	10	0.7400778532028198	0.6557220816612244	0.6557220816612244	1.0	0.762993574142456	0.691401481628418	0.7033181190490723	0.4277372360229492	0.4277372360229492	1.0	0.5925969481468201	0.48151323199272156
<function ResNet50 at 0x000001665070C820>	LSTM	tanh	16	RMSprop	64	0.1	1	16	0.2	10	0.7375931143760681	0.34427791833877563	0.0	0.0	0.0	0.0	0.6924262046813965	0.5722627639770508	0.0	0.0	0.0	0.0
<function ResNet50 at 0x000001665070C820>	LSTM	tanh	16	RMSprop	64	0.1	1	16	0.5	10	0.7487897872924805	0.6557220816612244	0.6557220816612244	1.0	0.762993574142456	0.691401481628418	0.7045989036560059	0.4277372360229492	0.4277372360229492	1.0	0.5925969481468201	0.48151323199272156
<function ResNet50 at 0x000001665070C820>	LSTM	tanh	16	RMSprop	64	0.1	1	32	0.0	10	0.7417516112327576	0.34427791833877563	0.0	0.0	0.0	0.0	0.6923731565475464	0.5722627639770508	0.0	0.0	0.0	0.0
<function ResNet50 at 0x000001665070C820>	LSTM	tanh	16	RMSprop	64	0.1	1	32	0.2	10	0.7909517884254456	0.6557220816612244	0.6557220816612244	1.0	0.762993574142456	0.691401481628418	0.6964738368988037	0.4277372360229492	0.4277372360229492	1.0	0.5925969481468201	0.48151323199272156
<function ResNet50 at 0x000001665070C820>	LSTM	tanh	16	RMSprop	64	0.1	1	32	0.5	10	0.7642397284507751	0.34427791833877563	0.0	0.0	0.0	0.0	0.6906610131263733	0.5722627639770508	0.0	0.0	0.0	0.0
<function ResNet50 at 0x000001665070C820>	LSTM	tanh	16	RMSprop	64	0.1	1	64	0.0	10	0.7885352373123169	0.6557220816612244	0.6557220816612244	1.0	0.762993574142456	0.691401481628418	0.6987602710723877	0.4277372360229492	0.4277372360229492	1.0	0.5925969481468201	0.48151323199272156
<function ResNet50 at 0x000001665070C820>	LSTM	tanh	16	RMSprop	64	0.1	1	64	0.2	10	0.7725605964660645	0.6557220816612244	0.6557220816612244	1.0	0.762993574142456	0.691401481628418	0.6940392255783081	0.4277372360229492	0.4277372360229492	1.0	0.5925969481468201	0.48151323199272156
<function ResNet50 at 0x000001665070C820>	LSTM	tanh	16	RMSprop	64	0.1	1	64	0.5	10	0.7439004182815552	0.34427791833877563	0.0	0.0	0.0	0.0	0.6894240379333496	0.5722627639770508	0.0	0.0	0.0	0.0
<function ResNet50 at 0x000001665070C820>	LSTM	tanh	16	RMSprop	128	0.001	0	16	0.0	10	0.8708130717277527	0.7277929186820984	0.9414966106414795	0.7664658427238464	0.7615115642547607	0.7698917984962463	0.6373679041862488	0.5678831934928894	0.49631449580192566	0.6894198060035706	0.5633777976036072	0.5141381621360779
<function ResNet50 at 0x000001665070C820>	LSTM	tanh	16	RMSprop	128	0.001	0	16	0.2	10	0.782886803150177	0.696866512298584	0.9286209344863892	0.8738832473754883	0.7623875737190247	0.7256808280944824	0.7808497548103333	0.5021897554397583	0.45604395866394043	0.849829375743866	0.5859164595603943	0.501028835773468
<function ResNet50 at 0x000001665070C820>	LSTM	tanh	16	RMSprop	128	0.001	0	16	0.5	10	0.8387056589126587	0.7805176973342896	0.9322034120559692	0.9779763221740723	0.8060885071754456	0.8283539414405823	0.5081230998039246	0.7883211970329285	0.7534246444702148	0.7508532404899597	0.738990068435669	0.7383865714073181
<function ResNet50 at 0x000001665070C820>	LSTM	tanh	16	RMSprop	128	0.001	0	32	0.0	10	0.9270539879798889	0.7264305353164673	0.9442131519317627	0.8117598295211792	0.7672699093818665	0.7911997437477112	0.6645222306251526	0.4905109405517578	0.44377508759498596	0.7542662024497986	0.5499359369277954	0.47929146885871887
<function ResNet50 at 0x000001665070C820>	LSTM	tanh	16	RMSprop	128	0.001	0	32	0.2	10	0.8045395612716675	0.8136239647865295	0.9482425451278687	0.9798462390899658	0.8355055451393127	0.8411096930503845	0.5058428049087524	0.7941606044769287	0.7435897588729858	0.7918089032173157	0.754878580570221	0.7405071258544922
<function ResNet50 at 0x000001665070C820>	LSTM	tanh	16	RMSprop	128	0.001	0	32	0.5	10	0.8849295377731323	0.8201634883880615	0.9463629722595215	0.918761670589447	0.8450525403022766	0.8318542242050171	0.5688256621360779	0.6437956094741821	0.5545657277107239	0.849829375743866	0.6596730351448059	0.5869928598403931
<function ResNet50 at 0x000001665070C820>	LSTM	tanh	16	RMSprop	128	0.001	0	64	0.0	10	0.5625000596046448	0.752043604850769	0.9104790687561035	0.8464574813842773	0.7723405957221985	0.8195573091506958	0.6694114804267883	0.49927008152008057	0.4515503942966461	0.7952218651771545	0.5672174096107483	0.49044373631477356
<function ResNet50 at 0x000001665070C820>	LSTM	tanh	16	RMSprop	128	0.001	0	64	0.2	10	0.7732766270637512	0.8006811738014221	0.9512328505516052	0.9661334156990051	0.8261008858680725	0.8192684650421143	0.5633534789085388	0.7007299065589905	0.6139896512031555	0.80887371301651	0.6870124340057373	0.6354483962059021
<function ResNet50 at 0x000001665070C820>	LSTM	tanh	16	RMSprop	128	0.001	0	64	0.5	10	0.7955182790756226	0.7991825342178345	0.9396433234214783	0.9436941742897034	0.8330934643745422	0.838005542755127	0.5820083022117615	0.5343065857887268	0.47610294818878174	0.8839590549468994	0.6092528700828552	0.5196444392204285
<function ResNet50 at 0x000001665070C820>	LSTM	tanh	16	RMSprop	128	0.001	1	16	0.0	10	1.0192809104919434	0.8153951168060303	0.9528582096099854	0.9200083017349243	0.8369088172912598	0.8383469581604004	0.5290129780769348	0.7766423225402832	0.7095808386802673	0.80887371301651	0.7459636330604553	0.71640944480896
<function ResNet50 at 0x000001665070C820>	LSTM	tanh	16	RMSprop	128	0.001	1	16	0.2	10	0.6384556293487549	0.822070837020874	0.950904369354248	0.9488884210586548	0.8438196778297424	0.8466509580612183	0.7771260738372803	0.5357664227485657	0.47755834460258484	0.9078498482704163	0.6173659563064575	0.5239439010620117
<function ResNet50 at 0x000001665070C820>	LSTM	tanh	16	RMSprop	128	0.001	1	16	0.5	10	0.7823952436447144	0.7865122556686401	0.9478357434272766	0.9621857404708862	0.8266803026199341	0.8132798671722412	0.6439337134361267	0.5343065857887268	0.47653430700302124	0.9010238647460938	0.6149587631225586	0.5230536460876465
<function ResNet50 at 0x000001665070C820>	LSTM	tanh	16	RMSprop	128	0.001	1	32	0.0	10	0.7448964715003967	0.8050408959388733	0.9426589012145996	0.8564304709434509	0.82960045337677	0.8300987482070923	0.5562018752098083	0.7766423225402832	0.7611940503120422	0.6962457299232483	0.7095876932144165	0.7269484996795654
<function ResNet50 at 0x000001665070C820>	LSTM	tanh	16	RMSprop	128	0.001	1	32	0.2	10	0.5766215324401855	0.7208446860313416	0.9022634029388428	0.8287969827651978	0.7523393034934998	0.789482593536377	0.7526954412460327	0.47007298469543457	0.4319066107273102	0.7576791644096375	0.54176926612854	0.46996763348579407
<function ResNet50 at 0x000001665070C820>	LSTM	tanh	16	RMSprop	128	0.001	1	32	0.5	10	0.5718775391578674	0.8298364877700806	0.9267001152038574	0.9777685403823853	0.8486261963844299	0.8665040731430054	0.4545012414455414	0.8248175382614136	0.7932203412055969	0.7986348271369934	0.7812725305557251	0.7799310088157654
<function ResNet50 at 0x000001665070C820>	LSTM	tanh	16	RMSprop	128	0.001	1	64	0.0	10	0.7575545907020569	0.7965940237045288	0.9343718886375427	0.9276958107948303	0.8299499750137329	0.8255938291549683	0.6918901205062866	0.5518248081207275	0.4866412281990051	0.8703071475028992	0.6148972511291504	0.5292323231697083
<function ResNet50 at 0x000001665070C820>	LSTM	tanh	16	RMSprop	128	0.001	1	64	0.2	10	0.7755566835403442	0.8291553258895874	0.9431605339050293	0.9532516002655029	0.8541387319564819	0.8647244572639465	0.5503026843070984	0.727007269859314	0.791208803653717	0.49146756529808044	0.5790523886680603	0.6755273342132568
<function ResNet50 at 0x000001665070C820>	LSTM	tanh	16	RMSprop	128	0.001	1	64	0.5	10	0.5975937247276306	0.7222070693969727	0.9227436780929565	0.8622480630874634	0.7745858430862427	0.7994885444641113	0.6907113194465637	0.5197080373764038	0.4660377502441406	0.8430033922195435	0.5915732979774475	0.5083088278770447
<function ResNet50 at 0x000001665070C820>	LSTM	tanh	16	RMSprop	128	0.01	0	16	0.0	10	0.7113116979598999	0.8239781856536865	0.8808012008666992	0.9894037246704102	0.8464711904525757	0.8258417844772339	0.5031216144561768	0.7810218930244446	0.7025495767593384	0.8464163541793823	0.7574689984321594	0.7169619798660278
<function ResNet50 at 0x000001665070C820>	LSTM	tanh	16	RMSprop	128	0.01	0	16	0.2	10	0.7150576114654541	0.8175749182701111	0.9368895292282104	0.9968834519386292	0.8425118923187256	0.8214492201805115	0.5288673639297485	0.7883211970329285	0.7587412595748901	0.7406143546104431	0.7401782870292664	0.7461934685707092
<function ResNet50 at 0x000001665070C820>	LSTM	tanh	16	RMSprop	128	0.01	0	16	0.5	10	0.6937643885612488	0.7389645576477051	0.9288939237594604	0.8256804347038269	0.7743207812309265	0.7926339507102966	0.6108182668685913	0.563503623008728	0.4930875599384308	0.7303754091262817	0.5784865021705627	0.5189781785011292
<function ResNet50 at 0x000002C5B82CD820>	LSTM	tanh	32	adam	32	0.001	0	16	0.0	10	0.5354222655296326	0.8836511969566345	0.9367828369140625	0.9774298667907715	0.8934907913208008	0.921134352684021	0.3544996380805969	0.8481751680374146	0.8181818127632141	0.829351544380188	0.818671464920044	0.8269901275634766
<function ResNet50 at 0x000002C5B82CD820>	LSTM	tanh	32	adam	32	0.001	0	16	0.2	10	0.4910595118999481	0.8555858135223389	0.9366565942764282	0.938999593257904	0.8703629970550537	0.8908975720405579	0.43235379457473755	0.8379561901092529	0.7973856329917908	0.8327645063400269	0.8103341460227966	0.824917197227478
<function ResNet50 at 0x000002C5B82CD820>	LSTM	tanh	32	adam	32	0.001	0	32	0.0	10	0.47437915205955505	0.8599454760551453	0.9479079842567444	0.9485563039779663	0.8737812042236328	0.914465606212616	0.4146229028701782	0.8277372121810913	0.7946127653121948	0.8054607510566711	0.7935500741004944	0.8030906915664673
<function ResNet50 at 0x000002C5B82CD820>	LSTM	tanh	32	adam	32	0.001	0	32	0.2	10	0.5263220071792603	0.8899182677268982	0.9341716170310974	0.9666531085968018	0.8986327648162842	0.924683153629303	0.3815363645553589	0.8306569457054138	0.7845659255981445	0.8327645063400269	0.803092896938324	0.8235421776771545
<function ResNet50 at 0x000002C5B82CD820>	LSTM	tanh	32	adam	32	0.001	1	16	0.0	10	0.5500714778900146	0.8644413948059082	0.960695207118988	0.9967466592788696	0.877419114112854	0.9160853028297424	0.503069281578064	0.8058394193649292	0.7366864085197449	0.849829375743866	0.784503698348999	0.8235999941825867
<function ResNet50 at 0x000002C5B82CD820>	LSTM	tanh	32	adam	32	0.001	1	16	0.2	10	0.5200783610343933	0.8677111864089966	0.9343411326408386	0.9814965724945068	0.8794648051261902	0.9175409078598022	0.4172725975513458	0.8350365161895752	0.7960526347160339	0.8259385824203491	0.8052754998207092	0.8193665146827698
<function ResNet50 at 0x000002C5B82CD820>	LSTM	tanh	32	adam	32	0.001	1	32	0.0	10	0.4718964397907257	0.8762942552566528	0.9433525800704956	0.9699064493179321	0.8872144222259521	0.9056479930877686	0.38242030143737793	0.8321167826652527	0.7852563858032227	0.8361774682998657	0.805426836013794	0.8243553638458252
<function ResNet50 at 0x000002C5B82CD820>	LSTM	tanh	32	adam	32	0.001	1	32	0.2	10	0.5380884408950806	0.8892370462417603	0.9465224742889404	0.9924766421318054	0.8998742699623108	0.918613851070404	0.3559102416038513	0.8729926943778992	0.8872180581092834	0.8054607510566711	0.8392314314842224	0.8236655592918396
<function MobileNetV2 at 0x000002C5B82B88B0>	LSTM	tanh	32	adam	32	0.001	0	16	0.0	10	0.14075079560279846	0.9730245471000671	0.9868475794792175	0.9792598485946655	0.9754639863967896	0.9765926003456116	0.2805415689945221	0.9153284430503845	0.946768045425415	0.849829375743866	0.8932906985282898	0.8651145696640015
<function MobileNetV2 at 0x000002C5B82B88B0>	LSTM	tanh	32	adam	32	0.001	0	16	0.2	10	0.15404817461967468	0.970708429813385	0.9838408827781677	0.9812932014465332	0.9717685580253601	0.9770264625549316	0.2891797721385956	0.9021897912025452	0.9280303120613098	0.8361774682998657	0.8760736584663391	0.8536080718040466
<function MobileNetV2 at 0x000002C5B82B88B0>	LSTM	tanh	32	adam	32	0.001	0	32	0.0	10	0.1255367398262024	0.9709809422492981	0.9857467412948608	0.9837332367897034	0.9737618565559387	0.9743397831916809	0.2900301516056061	0.9124087691307068	0.9396226406097412	0.849829375743866	0.8827844262123108	0.8578807711601257
<function MobileNetV2 at 0x000002C5B82B88B0>	LSTM	tanh	32	adam	32	0.001	0	32	0.2	10	0.13375025987625122	0.9723433256149292	0.9820544719696045	0.985766589641571	0.9750165939331055	0.9797254204750061	0.18954648077487946	0.9313868880271912	0.936170220375061	0.9010238647460938	0.9211654663085938	0.9117431640625
<function MobileNetV2 at 0x000002C5B82B88B0>	LSTM	tanh	32	adam	32	0.001	1	16	0.0	10	0.14329512417316437	0.9685286283493042	0.9827983975410461	0.9747865200042725	0.9711910486221313	0.9718210697174072	0.26682934165000916	0.9197080135345459	0.9507575631141663	0.8566552996635437	0.8945241570472717	0.8709754347801208
<function MobileNetV2 at 0x000002C5B82B88B0>	LSTM	tanh	32	adam	32	0.001	1	16	0.2	10	0.15516607463359833	0.9692097902297974	0.9849320650100708	0.9778364896774292	0.9704318642616272	0.9744462370872498	0.2746513783931732	0.9080291986465454	0.9291045069694519	0.849829375743866	0.8796055316925049	0.860579252243042
<function MobileNetV2 at 0x000002C5B82B88B0>	LSTM	tanh	32	adam	32	0.001	1	32	0.0	10	0.1442621797323227	0.9604904651641846	0.9810810685157776	0.973566472530365	0.9638750553131104	0.9677809476852417	0.27342554926872253	0.9021897912025452	0.9484127163887024	0.8156996369361877	0.8669132590293884	0.8292680978775024
<function MobileNetV2 at 0x000002C5B82B88B0>	LSTM	tanh	32	adam	32	0.001	1	32	0.2	10	0.16349683701992035	0.9671661853790283	0.976614236831665	0.9827165603637695	0.9685982465744019	0.9760235548019409	0.21865952014923096	0.9197080135345459	0.9407407641410828	0.8668941855430603	0.8955749273300171	0.8721079230308533
<function EfficientNetB0 at 0x000002C5B829BCA0>	LSTM	tanh	32	adam	32	0.001	0	16	0.0	10	0.6384512782096863	0.6700272560119629	0.6700272560119629	1.0	0.7704867124557495	0.878200352191925	0.7728791832923889	0.4277372360229492	0.4277372360229492	1.0	0.5898104310035706	0.7773151993751526
<function EfficientNetB0 at 0x000002C5B829BCA0>	LSTM	tanh	32	adam	32	0.001	0	16	0.2	10	0.6392247676849365	0.6700272560119629	0.6700272560119629	1.0	0.7704867124557495	0.878200352191925	0.7645065784454346	0.4277372360229492	0.4277372360229492	1.0	0.5898104310035706	0.7773151993751526
<function EfficientNetB0 at 0x000002C5B829BCA0>	LSTM	tanh	32	adam	32	0.001	0	32	0.0	10	0.6388872861862183	0.6700272560119629	0.6700272560119629	1.0	0.7704867124557495	0.878200352191925	0.7751471996307373	0.4277372360229492	0.4277372360229492	1.0	0.5898104310035706	0.7773151993751526
<function EfficientNetB0 at 0x000002C5B829BCA0>	LSTM	tanh	32	adam	32	0.001	0	32	0.2	10	0.6408780813217163	0.6700272560119629	0.6700272560119629	1.0	0.7704867124557495	0.878200352191925	0.7637948393821716	0.4277372360229492	0.4277372360229492	1.0	0.5898104310035706	0.7773151993751526
<function EfficientNetB0 at 0x000002C5B829BCA0>	LSTM	tanh	32	adam	32	0.001	1	16	0.0	10	0.644730806350708	0.6700272560119629	0.6700272560119629	1.0	0.7704867124557495	0.878200352191925	0.7902070879936218	0.4277372360229492	0.4277372360229492	1.0	0.5898104310035706	0.7773151993751526
<function EfficientNetB0 at 0x000002C5B829BCA0>	LSTM	tanh	32	adam	32	0.001	1	16	0.2	10	0.6464022994041443	0.6700272560119629	0.6700272560119629	1.0	0.7704867124557495	0.878200352191925	0.7637977600097656	0.4277372360229492	0.4277372360229492	1.0	0.5898104310035706	0.7773151993751526
<function EfficientNetB0 at 0x000002C5B829BCA0>	LSTM	tanh	32	adam	32	0.001	1	32	0.0	10	0.6379194259643555	0.6700272560119629	0.6700272560119629	1.0	0.7704867124557495	0.878200352191925	0.7802926898002625	0.4277372360229492	0.4277372360229492	1.0	0.5898104310035706	0.7773151993751526
<function EfficientNetB0 at 0x000002C5B829BCA0>	LSTM	tanh	32	adam	32	0.001	1	32	0.2	10	0.6410911679267883	0.6700272560119629	0.6700272560119629	1.0	0.7704867124557495	0.878200352191925	0.778232216835022	0.4277372360229492	0.4277372360229492	1.0	0.5898104310035706	0.7773151993751526
<function NASNetMobile at 0x000002C5B82C4D30>	LSTM	tanh	32	adam	32	0.001	0	16	0.0	10	0.13868127763271332	0.9666212797164917	0.9822497367858887	0.9766165018081665	0.9699754118919373	0.9681420922279358	0.5571385622024536	0.8861314058303833	0.9735682606697083	0.7542662024497986	0.8458936214447021	0.7903368473052979
<function NASNetMobile at 0x000002C5B82C4D30>	LSTM	tanh	32	adam	32	0.001	0	16	0.2	10	0.16007642447948456	0.96689373254776	0.9827943444252014	0.9800732135772705	0.9694228172302246	0.9736610651016235	0.3332425355911255	0.9007299542427063	0.9482071995735168	0.8122866749763489	0.870693564414978	0.8351534008979797
<function NASNetMobile at 0x000002C5B82C4D30>	LSTM	tanh	32	adam	32	0.001	0	32	0.0	10	0.1408281922340393	0.9670299887657166	0.982737123966217	0.9747865200042725	0.9698488116264343	0.9694186449050903	0.3679739832878113	0.8905109763145447	0.9359999895095825	0.7986348271369934	0.8490070104598999	0.8143472075462341
<function NASNetMobile at 0x000002C5B82C4D30>	LSTM	tanh	32	adam	32	0.001	0	32	0.2	10	0.156585693359375	0.9667574763298035	0.9772915244102478	0.9772264957427979	0.9683598279953003	0.972008228302002	0.4062292277812958	0.8700730204582214	0.9473684430122375	0.7372013926506042	0.8208053708076477	0.77029949426651
<function NASNetMobile at 0x000002C5B82C4D30>	LSTM	tanh	32	adam	32	0.001	1	16	0.0	10	0.17935962975025177	0.9621253609657288	0.9777594804763794	0.9676697850227356	0.9644580483436584	0.9653103947639465	0.5244264602661133	0.8875912427902222	0.9537814855575562	0.7747440338134766	0.8505302667617798	0.8068740963935852
<function NASNetMobile at 0x000002C5B82C4D30>	LSTM	tanh	32	adam	32	0.001	1	16	0.2	10	0.16225947439670563	0.9690735936164856	0.9785758256912231	0.9806832075119019	0.9705556631088257	0.9732446670532227	0.5044309496879578	0.8817518353462219	0.9491525292396545	0.76450514793396	0.8397883772850037	0.7944662570953369
<function NASNetMobile at 0x000002C5B82C4D30>	LSTM	tanh	32	adam	32	0.001	1	32	0.0	10	0.16126276552677155	0.9607629179954529	0.9780810475349426	0.9731598496437073	0.963694155216217	0.967954158782959	0.46615734696388245	0.889051079750061	0.9428571462631226	0.788395881652832	0.8479720950126648	0.8098512887954712
<function NASNetMobile at 0x000002C5B82C4D30>	LSTM	tanh	32	adam	32	0.001	1	32	0.2	10	0.1688043177127838	0.9619891047477722	0.9803068041801453	0.9758031964302063	0.964397132396698	0.9670023918151855	0.5677719116210938	0.8715328574180603	0.9051383137702942	0.7815699577331543	0.832301914691925	0.8013433814048767
<function VGG16 at 0x000002C5B82DC790>	LSTM	tanh	32	adam	32	0.001	0	16	0.0	10	0.2052146941423416	0.9698910117149353	0.9817085862159729	0.9869865775108337	0.9710409045219421	0.9741965532302856	0.4865818917751312	0.8467153310775757	0.9351851940155029	0.6894198060035706	0.7930791974067688	0.7334585189819336
<function VGG16 at 0x000002C5B82DC790>	LSTM	tanh	32	adam	32	0.001	0	16	0.2	10	0.2217101901769638	0.9608991742134094	0.9824708104133606	0.9882065653800964	0.9646505117416382	0.9722789525985718	0.6043156981468201	0.8467153310775757	0.9433962106704712	0.6825938820838928	0.7888112664222717	0.725496232509613
<function VGG16 at 0x000002C5B82DC790>	LSTM	tanh	32	adam	32	0.001	0	32	0.0	10	0.24067024886608124	0.9674386978149414	0.9800862073898315	0.9841399192810059	0.9692798256874084	0.9724727272987366	0.4476255178451538	0.8540145754814148	0.9573459625244141	0.6894198060035706	0.7958948612213135	0.7343877553939819
<function VGG16 at 0x000002C5B82DC790>	LSTM	tanh	32	adam	32	0.001	0	32	0.2	10	0.21369200944900513	0.9683923721313477	0.9748682379722595	0.9810898900032043	0.9694144129753113	0.9736798405647278	0.5233347415924072	0.8554744720458984	0.9330357313156128	0.7133105993270874	0.8089274764060974	0.7550503015518188
<function VGG16 at 0x000002C5B82DC790>	LSTM	tanh	32	adam	32	0.001	1	16	0.0	10	0.20253007113933563	0.9647138714790344	0.9837262630462646	0.9833265542984009	0.9661131501197815	0.9740265011787415	0.4452166259288788	0.8277372121810913	0.8888888955116272	0.6825938820838928	0.7686062455177307	0.7199801206588745
<function VGG16 at 0x000002C5B82DC790>	LSTM	tanh	32	adam	32	0.001	1	16	0.2	10	0.20732153952121735	0.9647138714790344	0.9816001653671265	0.9880032539367676	0.9682854413986206	0.9742359519004822	0.4146861732006073	0.889051079750061	0.9063670635223389	0.8259385824203491	0.8673185706138611	0.8459081053733826
<function VGG16 at 0x000002C5B82DC790>	LSTM	tanh	32	adam	32	0.001	1	32	0.0	10	0.26829662919044495	0.9643051624298096	0.9782251715660095	0.9890199303627014	0.9672415256500244	0.9749186038970947	0.5013937950134277	0.8656934499740601	0.9547511339187622	0.7201365232467651	0.8180007934570312	0.7598971724510193
<function VGG16 at 0x000002C5B82DC790>	LSTM	tanh	32	adam	32	0.001	1	32	0.2	10	0.23351609706878662	0.9700272679328918	0.980444610118866	0.9855632185935974	0.9718219041824341	0.9764484763145447	0.5707879662513733	0.8364963531494141	0.9330143332481384	0.6655290126800537	0.7731983065605164	0.708442211151123
<function VGG19 at 0x000002C5B82DCDC0>	LSTM	tanh	32	adam	32	0.001	0	16	0.0	10	0.22869209945201874	0.9636240005493164	0.9863930940628052	0.9798698425292969	0.9648770093917847	0.972913384437561	0.39076200127601624	0.8686131238937378	0.8918918967247009	0.788395881652832	0.8322948813438416	0.8080764412879944
<function VGG19 at 0x000002C5B82DCDC0>	LSTM	tanh	32	adam	32	0.001	0	16	0.2	10	0.22597816586494446	0.9625340700149536	0.9825776815414429	0.9806832075119019	0.9658108949661255	0.9700570702552795	0.35168495774269104	0.8686131238937378	0.8717948794364929	0.8122866749763489	0.8353671431541443	0.821638822555542
<function VGG19 at 0x000002C5B82DCDC0>	LSTM	tanh	32	adam	32	0.001	0	32	0.0	10	0.22162464261054993	0.965122640132904	0.9795243144035339	0.9784465432167053	0.9663692116737366	0.9727755784988403	0.3996295928955078	0.8613138794898987	0.8928571343421936	0.7679181098937988	0.8225051760673523	0.789899468421936
<function VGG19 at 0x000002C5B82DCDC0>	LSTM	tanh	32	adam	32	0.001	0	32	0.2	10	0.24878299236297607	0.9587193727493286	0.9744813442230225	0.9816998839378357	0.9593216180801392	0.9700748324394226	0.4413839876651764	0.8540145754814148	0.9366515874862671	0.7064846158027649	0.7959156632423401	0.7394020557403564
<function VGG19 at 0x000002C5B82DCDC0>	LSTM	tanh	32	adam	32	0.001	1	16	0.0	10	0.20836275815963745	0.9692097902297974	0.9874187707901001	0.9845465421676636	0.9692463874816895	0.9752224683761597	0.43822920322418213	0.8686131238937378	0.8773234486579895	0.8054607510566711	0.8371944427490234	0.8188568353652954
<function VGG19 at 0x000002C5B82DCDC0>	LSTM	tanh	32	adam	32	0.001	1	16	0.2	10	0.21663685142993927	0.9637601971626282	0.9911351203918457	0.9753965139389038	0.9661650061607361	0.9703526496887207	0.6155244708061218	0.8350365161895752	0.9736841917037964	0.6313993334770203	0.7543385028839111	0.673427164554596
<function VGG19 at 0x000002C5B82DCDC0>	LSTM	tanh	32	adam	32	0.001	1	32	0.0	10	0.2146206498146057	0.96689373254776	0.9830016493797302	0.9758031964302063	0.9688662886619568	0.9693661332130432	0.34570854902267456	0.8773722648620605	0.9066147804260254	0.7952218651771545	0.8457149267196655	0.8158237338066101
<function VGG19 at 0x000002C5B82DCDC0>	LSTM	tanh	32	adam	32	0.001	1	32	0.2	10	0.2175573706626892	0.9708446860313416	0.9833539128303528	0.9863765835762024	0.9727043509483337	0.9726053476333618	0.5651981830596924	0.8686131238937378	0.9511111378669739	0.7303754091262817	0.8257166147232056	0.7690228819847107
<function MobileNetV3Small at 0x000001CB5B215300>	LSTM	tanh	32	adam	32	0.001	0	16	0.0	10	0.6427648067474365	0.6561307907104492	0.6561307907104492	1.0	0.761457622051239	0.8740922808647156	0.7918683290481567	0.4277372360229492	0.4277372360229492	1.0	0.5907045006752014	0.7768973708152771
<function MobileNetV3Small at 0x000001CB5B215300>	LSTM	tanh	32	adam	32	0.001	0	16	0.2	10	0.6434996724128723	0.6561307907104492	0.6561307907104492	1.0	0.761457622051239	0.8740922808647156	0.7555073499679565	0.4277372360229492	0.4277372360229492	1.0	0.5907045006752014	0.7768973708152771
<function MobileNetV3Small at 0x000001CB5B215300>	LSTM	tanh	32	adam	32	0.001	0	32	0.0	10	0.6305899620056152	0.6561307907104492	0.6561307907104492	1.0	0.761457622051239	0.8740922808647156	0.7556573152542114	0.4277372360229492	0.4277372360229492	1.0	0.5907045006752014	0.7768973708152771
<function MobileNetV3Small at 0x000001CB5B215300>	LSTM	tanh	32	adam	32	0.001	0	32	0.2	10	0.6439094543457031	0.6561307907104492	0.6561307907104492	1.0	0.761457622051239	0.8740922808647156	0.7731698155403137	0.4277372360229492	0.4277372360229492	1.0	0.5907045006752014	0.7768973708152771
<function MobileNetV3Small at 0x000001CB5B215300>	LSTM	tanh	32	adam	32	0.001	1	16	0.0	10	0.6421797871589661	0.6561307907104492	0.6561307907104492	1.0	0.761457622051239	0.8740922808647156	0.7392322421073914	0.4277372360229492	0.4277372360229492	1.0	0.5907045006752014	0.7768973708152771
<function MobileNetV3Small at 0x000001CB5B215300>	LSTM	tanh	32	adam	32	0.001	1	16	0.2	10	0.6549191474914551	0.6561307907104492	0.6561307907104492	1.0	0.761457622051239	0.8740922808647156	0.7300001382827759	0.4277372360229492	0.4277372360229492	1.0	0.5907045006752014	0.7768973708152771
<function MobileNetV3Small at 0x000001CB5B215300>	LSTM	tanh	32	adam	32	0.001	1	32	0.0	10	0.6429540514945984	0.6561307907104492	0.6561307907104492	1.0	0.761457622051239	0.8740922808647156	0.7827809453010559	0.4277372360229492	0.4277372360229492	1.0	0.5907045006752014	0.7768973708152771
<function MobileNetV3Small at 0x000001CB5B215300>	LSTM	tanh	32	adam	32	0.001	1	32	0.2	10	0.6340424418449402	0.6561307907104492	0.6561307907104492	1.0	0.761457622051239	0.8740922808647156	0.7546932101249695	0.4277372360229492	0.4277372360229492	1.0	0.5907045006752014	0.7768973708152771
