# Supplementary material for: A machine learning assistant for detecting fraudulent activities in synchronous online programming exams
Source: PeerJ Comput Sci. 2025 Sep 9;11:e3159. doi: 10.7717/peerj-cs.3159 (PMC12453727; doi:10.7717/peerj-cs.3159)
Supplement: Supplemental Information 6 [file peerj-cs-11-3159-s006.zip › raw-data/fine-tune-cnn_rnn-f2-loss.csv]

conv_layers	conv_filters	conv_kernel_size	strides	pool_size	conv_activation	rnn	rnn_activation	rnn_units	optimizer	batch_size	learning_rate	n_hidden_dense_layers	n_units_dense_layers	dropout_rate	epochs	val_loss	val_accuracy	val_precision	val_recall	val_keras	val_f2	loss	accuracy	precision	recall	f1	f2
1	8	3	1	2	relu	LSTM	tanh	32	adam	64	0.001	1	16	0.0	100	0.12226085364818573	0.8742507100105286	0.8428773283958435	1.0	0.8881462216377258	0.9462319612503052	0.21932226419448853	0.4277372360229492	0.4277372360229492	1.0	0.5966166257858276	0.782723069190979
1	8	3	1	2	relu	LSTM	tanh	32	adam	64	0.001	1	16	0.2	100	0.12222032248973846	0.8405994772911072	0.8082075715065002	1.0	0.8638803362846375	0.9337320327758789	0.219253808259964	0.4277372360229492	0.4277372360229492	1.0	0.5966166257858276	0.782723069190979
1	8	3	1	2	relu	LSTM	tanh	32	adam	64	0.001	1	16	0.5	100	0.08966608345508575	0.858991801738739	0.8261245489120483	0.9989594221115112	0.8770753145217896	0.9409429430961609	0.2166968286037445	0.5226277112960815	0.47138047218322754	0.9556313753128052	0.6293311715126038	0.7877697348594666
1	8	3	1	2	relu	LSTM	tanh	32	adam	64	0.001	1	64	0.0	100	0.11071228235960007	0.8485013842582703	0.8151561617851257	0.9995837807655334	0.8693798780441284	0.9371297359466553	0.23095658421516418	0.5167883038520813	0.468120813369751	0.9522184133529663	0.625638484954834	0.7835943698883057
1	8	3	1	2	relu	LSTM	tanh	32	adam	64	0.001	1	64	0.2	100	0.12149497121572495	0.8626703023910522	0.8306030035018921	1.0	0.8796048760414124	0.9418089389801025	0.21923553943634033	0.4277372360229492	0.4277372360229492	1.0	0.5966166257858276	0.782723069190979
1	8	3	1	2	relu	LSTM	tanh	32	adam	64	0.001	1	64	0.5	100	0.12221592664718628	0.8072206974029541	0.7744129300117493	1.0	0.8424007296562195	0.9236733317375183	0.21924734115600586	0.4277372360229492	0.4277372360229492	1.0	0.5966166257858276	0.782723069190979
1	8	3	1	2	relu	LSTM	tanh	32	RMSprop	64	0.001	1	16	0.0	100	0.08204212784767151	0.8459128141403198	0.8128405809402466	0.9979188442230225	0.867428183555603	0.9355891346931458	0.20785292983055115	0.55474454164505	0.4895470440387726	0.9590443968772888	0.6448957920074463	0.7984128594398499
1	8	3	1	2	relu	LSTM	tanh	32	RMSprop	64	0.001	1	16	0.2	100	0.08830475807189941	0.8359673023223877	0.8039613962173462	0.9975026249885559	0.8608556389808655	0.9317008852958679	0.2650817632675171	0.4978102147579193	0.45502644777297974	0.8805460929870605	0.5981049537658691	0.7375114560127258
1	8	3	1	2	relu	LSTM	tanh	32	RMSprop	64	0.001	1	16	0.5	100	0.12221229821443558	0.8122615814208984	0.7805477976799011	1.0	0.8450847268104553	0.9239577054977417	0.21924588084220886	0.4277372360229492	0.4277372360229492	1.0	0.5966166257858276	0.782723069190979
1	8	3	1	2	relu	LSTM	tanh	32	RMSprop	64	0.001	1	64	0.0	100	0.11039260029792786	0.8569482564926147	0.8261474370956421	0.9993756413459778	0.8751233220100403	0.9379736185073853	0.23733289539813995	0.5153284668922424	0.4671163558959961	0.9453924894332886	0.6232486367225647	0.7793117165565491
1	8	3	1	2	relu	LSTM	tanh	32	RMSprop	64	0.001	1	64	0.2	100	0.11035646498203278	0.8393732905387878	0.8078098297119141	0.9979188442230225	0.8628333806991577	0.9321958422660828	0.2720126211643219	0.4861313998699188	0.44797179102897644	0.8668941855430603	0.5867957472801208	0.7230287194252014
1	8	3	1	2	relu	LSTM	tanh	32	RMSprop	64	0.001	1	64	0.5	100	0.12218713760375977	0.835149884223938	0.8044030666351318	1.0	0.8599751591682434	0.9291952848434448	0.219244122505188	0.4277372360229492	0.4277372360229492	1.0	0.5966166257858276	0.782723069190979
1	8	3	1	2	relu	LSTM	tanh	64	adam	64	0.001	1	16	0.0	100	0.12220950424671173	0.8745231628417969	0.8442041873931885	1.0	0.8882129788398743	0.9450586438179016	0.2192634791135788	0.4277372360229492	0.4277372360229492	1.0	0.5966166257858276	0.782723069190979
1	8	3	1	2	relu	LSTM	tanh	64	adam	64	0.001	1	16	0.2	100	0.12216579914093018	0.8711171746253967	0.8390158414840698	1.0	0.8855478763580322	0.9450984001159668	0.2192467302083969	0.4277372360229492	0.4277372360229492	1.0	0.5966166257858276	0.782723069190979
1	8	3	1	2	relu	LSTM	tanh	64	adam	64	0.001	1	16	0.5	100	0.12220904976129532	0.8380109071731567	0.8048903942108154	1.0	0.8623356819152832	0.9331718683242798	0.21924836933612823	0.4277372360229492	0.4277372360229492	1.0	0.5966166257858276	0.782723069190979
1	8	3	1	2	relu	LSTM	tanh	64	adam	64	0.001	1	64	0.0	100	0.1222153827548027	0.8216621279716492	0.7880685329437256	1.0	0.8512486815452576	0.9281480312347412	0.2192506194114685	0.4277372360229492	0.4277372360229492	1.0	0.5966166257858276	0.782723069190979
1	8	3	1	2	relu	LSTM	tanh	64	adam	64	0.001	1	64	0.2	100	0.11707352101802826	0.8446866273880005	0.8105084896087646	1.0	0.8667879104614258	0.9363712072372437	0.1969025582075119	0.5386861562728882	0.4811165928840637	1.0	0.6475315690040588	0.8171850442886353
1	8	3	1	2	relu	LSTM	tanh	64	adam	64	0.001	1	64	0.5	100	0.12219854444265366	0.861716628074646	0.8296722173690796	1.0	0.8789313435554504	0.9415698051452637	0.21924646198749542	0.4277372360229492	0.4277372360229492	1.0	0.5966166257858276	0.782723069190979
1	8	3	1	2	relu	LSTM	tanh	64	RMSprop	64	0.001	1	16	0.0	100	0.10142659395933151	0.8480926156044006	0.8163580298423767	0.9991675615310669	0.8688783049583435	0.9364132881164551	0.2813989520072937	0.4875912368297577	0.4483985900878906	0.8600682616233826	0.5859739780426025	0.7197328209877014
1	8	3	1	2	relu	LSTM	tanh	64	RMSprop	64	0.001	1	16	0.2	100	0.1222071424126625	0.8485013842582703	0.8167781829833984	1.0	0.8691499829292297	0.9350411891937256	0.21925169229507446	0.4277372360229492	0.4277372360229492	1.0	0.5966166257858276	0.782723069190979
1	8	3	1	2	relu	LSTM	tanh	64	RMSprop	64	0.001	1	16	0.5	100	0.08557955920696259	0.8367847204208374	0.8051091432571411	0.9985432028770447	0.8612359166145325	0.9312049746513367	0.2325701117515564	0.5197080373764038	0.4689655303955078	0.9283276200294495	0.6206254959106445	0.7708709239959717
1	8	3	1	2	relu	LSTM	tanh	64	RMSprop	64	0.001	1	64	0.0	100	0.11316019296646118	0.8471389412879944	0.8152713775634766	0.9958376884460449	0.8682953119277954	0.9352731704711914	0.31095555424690247	0.4875912368297577	0.4458955228328705	0.8156996369361877	0.5737653374671936	0.6945509910583496
1	8	3	1	2	relu	LSTM	tanh	64	RMSprop	64	0.001	1	64	0.2	100	0.10824207216501236	0.8431879878044128	0.8105531930923462	0.9975026249885559	0.8656663298606873	0.9350520372390747	0.2870972156524658	0.5138686299324036	0.46268656849861145	0.8464163541793823	0.593878448009491	0.718633234500885
1	8	3	1	2	relu	LSTM	tanh	64	RMSprop	64	0.001	1	64	0.5	100	0.08659954369068146	0.8356948494911194	0.8035081624984741	0.9985432028770447	0.8609107136726379	0.931541383266449	0.25964322686195374	0.5094890594482422	0.4614003598690033	0.8771331310272217	0.6027812361717224	0.7385470867156982
1	8	3	2	2	relu	LSTM	tanh	32	adam	64	0.001	1	16	0.0	100	0.12224346399307251	0.8377383947372437	0.8054428696632385	1.0	0.8621128797531128	0.9322443604469299	0.21931809186935425	0.4277372360229492	0.4277372360229492	1.0	0.5966166257858276	0.782723069190979
1	8	3	2	2	relu	LSTM	tanh	32	adam	64	0.001	1	16	0.2	100	0.09124738723039627	0.8400545120239258	0.8074513077735901	0.9977107048034668	0.8635613322257996	0.9330421090126038	0.23236417770385742	0.5138686299324036	0.4659864008426666	0.935153603553772	0.6199035048484802	0.7729746103286743
1	8	3	2	2	relu	LSTM	tanh	32	adam	64	0.001	1	16	0.5	100	0.12219264358282089	0.8072206974029541	0.7748054265975952	1.0	0.8419322371482849	0.9225345253944397	0.2192499041557312	0.4277372360229492	0.4277372360229492	1.0	0.5966166257858276	0.782723069190979
1	8	3	2	2	relu	LSTM	tanh	32	adam	64	0.001	1	64	0.0	100	0.12224745005369186	0.8467302322387695	0.8143150210380554	1.0	0.8680635094642639	0.9355751276016235	0.21927499771118164	0.4277372360229492	0.4277372360229492	1.0	0.5966166257858276	0.782723069190979
1	8	3	2	2	relu	LSTM	tanh	32	adam	64	0.001	1	64	0.2	100	0.12221544981002808	0.8414168953895569	0.8085792064666748	1.0	0.8648183941841125	0.9343402981758118	0.21925093233585358	0.4277372360229492	0.4277372360229492	1.0	0.5966166257858276	0.782723069190979
1	8	3	2	2	relu	LSTM	tanh	32	adam	64	0.001	1	64	0.5	100	0.12222235649824142	0.8238419890403748	0.7910175919532776	1.0	0.8526419401168823	0.9280825853347778	0.21925394237041473	0.4277372360229492	0.4277372360229492	1.0	0.5966166257858276	0.782723069190979
1	8	3	2	2	relu	LSTM	tanh	32	RMSprop	64	0.001	1	16	0.0	100	0.11235561221837997	0.8647139072418213	0.8354452848434448	0.9991675615310669	0.880836546421051	0.939930260181427	0.21903032064437866	0.5182482004165649	0.4691151976585388	0.9590443968772888	0.628492534160614	0.7886959314346313
1	8	3	2	2	relu	LSTM	tanh	32	RMSprop	64	0.001	1	16	0.2	100	0.12215285003185272	0.8149863481521606	0.7821247577667236	1.0	0.84701007604599	0.9257088303565979	0.21925309300422668	0.4277372360229492	0.4277372360229492	1.0	0.5966166257858276	0.782723069190979
1	8	3	2	2	relu	LSTM	tanh	32	RMSprop	64	0.001	1	16	0.5	100	0.10082630068063736	0.8098092675209045	0.7776510715484619	0.9991675615310669	0.8435207605361938	0.9231584072113037	0.23310396075248718	0.510948896408081	0.4644067883491516	0.935153603553772	0.6184990406036377	0.7721977233886719
1	8	3	2	2	relu	LSTM	tanh	32	RMSprop	64	0.001	1	64	0.0	100	0.09063928574323654	0.8396458029747009	0.8072493076324463	0.998335063457489	0.8633778691291809	0.9332681894302368	0.2332218736410141	0.5124087333679199	0.46507665514945984	0.9317406415939331	0.6183568239212036	0.7706319689750671
1	8	3	2	2	relu	LSTM	tanh	32	RMSprop	64	0.001	1	64	0.2	100	0.10290263593196869	0.8356948494911194	0.8073441386222839	0.9995837807655334	0.8600298166275024	0.9295142292976379	0.216271311044693	0.5240876078605652	0.47245410084724426	0.9658703207969666	0.6329916715621948	0.7945184111595154
1	8	3	2	2	relu	LSTM	tanh	32	RMSprop	64	0.001	1	64	0.5	100	0.12210546433925629	0.8069482445716858	0.7759856581687927	1.0	0.8416199684143066	0.920921802520752	0.2190624326467514	0.4277372360229492	0.4277372360229492	1.0	0.5966166257858276	0.782723069190979
1	8	3	2	2	relu	LSTM	tanh	64	adam	64	0.001	1	16	0.0	100	0.12201689183712006	0.8561307787895203	0.8242518305778503	1.0	0.8747173547744751	0.9385530352592468	0.21924734115600586	0.4277372360229492	0.4277372360229492	1.0	0.5966166257858276	0.782723069190979
1	8	3	2	2	relu	LSTM	tanh	64	adam	64	0.001	1	16	0.2	100	0.1160365641117096	0.8108991980552673	0.7776694297790527	0.9987512826919556	0.8445205092430115	0.9246212244033813	0.2770852744579315	0.48467153310775757	0.4469964802265167	0.8634812235832214	0.5875111818313599	0.7239440679550171
1	8	3	2	2	relu	LSTM	tanh	64	adam	64	0.001	1	16	0.5	100	0.12193644046783447	0.8355585932731628	0.8033726811408997	1.0	0.8603984713554382	0.9313451647758484	0.21921126544475555	0.4277372360229492	0.4277372360229492	1.0	0.5966166257858276	0.782723069190979
1	8	3	2	2	relu	LSTM	tanh	64	adam	64	0.001	1	64	0.0	100	0.12179205566644669	0.8480926156044006	0.8162495493888855	1.0	0.869208037853241	0.9356553554534912	0.2192440778017044	0.4277372360229492	0.4277372360229492	1.0	0.5966166257858276	0.782723069190979
1	8	3	2	2	relu	LSTM	tanh	64	adam	64	0.001	1	64	0.2	100	0.12198085337877274	0.6554495692253113	0.6551676988601685	1.0	0.764286994934082	0.8783512115478516	0.21924470365047455	0.4277372360229492	0.4277372360229492	1.0	0.5966166257858276	0.782723069190979
1	8	3	2	2	relu	LSTM	tanh	64	adam	64	0.001	1	64	0.5	100	0.12168445438146591	0.8416893482208252	0.8093054890632629	1.0	0.8645229935646057	0.9332001805305481	0.21882647275924683	0.4277372360229492	0.4277372360229492	1.0	0.5966166257858276	0.782723069190979
1	8	3	2	2	relu	LSTM	tanh	64	RMSprop	64	0.001	1	16	0.0	100	0.08835419267416	0.8403269648551941	0.8074124455451965	0.9981269240379333	0.8636599779129028	0.9334826469421387	0.22833599150180817	0.5124087333679199	0.46531301736831665	0.9385665655136108	0.6201643347740173	0.7749513983726501
1	8	3	2	2	relu	LSTM	tanh	64	RMSprop	64	0.001	1	16	0.2	100	0.08889692276716232	0.8365122675895691	0.8049525022506714	0.996670126914978	0.8610602617263794	0.9315401315689087	0.22284367680549622	0.5182482004165649	0.46869713068008423	0.9453924894332886	0.6251734495162964	0.7813335657119751
1	8	3	2	2	relu	LSTM	tanh	64	RMSprop	64	0.001	1	16	0.5	100	0.08848445117473602	0.809673011302948	0.7779771685600281	0.9975026249885559	0.8436631560325623	0.9234036207199097	0.21963438391685486	0.5197080373764038	0.4695945978164673	0.9488054513931274	0.6264843344688416	0.7828178405761719
1	8	3	2	2	relu	LSTM	tanh	64	RMSprop	64	0.001	1	64	0.0	100	0.08876755833625793	0.8479564189910889	0.8158931136131287	0.998335063457489	0.8688141703605652	0.9355174899101257	0.2360139936208725	0.5138686299324036	0.4659864008426666	0.935153603553772	0.6198166608810425	0.7727687358856201
1	8	3	2	2	relu	LSTM	tanh	64	RMSprop	64	0.001	1	64	0.2	100	0.09309423714876175	0.8343324065208435	0.8028050065040588	0.9985432028770447	0.8595842719078064	0.9303104281425476	0.2292618751525879	0.5386861562728882	0.47957372665405273	0.9215016961097717	0.6271361112594604	0.770749032497406
1	8	3	2	2	relu	LSTM	tanh	64	RMSprop	64	0.001	1	64	0.5	100	0.12217368930578232	0.8260217905044556	0.7943238615989685	1.0	0.8539394736289978	0.9273130297660828	0.21923698484897614	0.4277372360229492	0.4277372360229492	1.0	0.5966166257858276	0.782723069190979
