# Supplementary material for: A machine learning assistant for detecting fraudulent activities in synchronous online programming exams
Source: PeerJ Comput Sci. 2025 Sep 9;11:e3159. doi: 10.7717/peerj-cs.3159 (PMC12453727; doi:10.7717/peerj-cs.3159)
Supplement: Supplemental Information 6 [file peerj-cs-11-3159-s006.zip › raw-data/search-cnn_rnn-class-weight.csv]

conv_layers	conv_filters	conv_kernel_size	strides	pool_size	conv_activation	rnn	rnn_activation	rnn_units	optimizer	batch_size	learning_rate	n_hidden_dense_layers	n_units_dense_layers	dropout_rate	epochs	val_loss	val_accuracy	val_precision	val_recall	val_keras	val_f2	loss	accuracy	precision	recall	f1	f2
1	8	3	1	2	relu	LSTM	tanh	32	adam	64	0.001	1	16	0.0	10	0.23706060647964478	0.9692097902297974	0.9847006797790527	0.9860655665397644	0.9703774452209473	0.9791265726089478	0.4368833303451538	0.9021897912025452	0.8791946172714233	0.894197940826416	0.8828747272491455	0.8883380889892578
1	8	3	1	2	relu	LSTM	tanh	32	adam	64	0.001	1	16	0.2	10	0.161196768283844	0.9704359769821167	0.9796384572982788	0.9870901703834534	0.9724097847938538	0.9792481064796448	0.38584038615226746	0.8992700576782227	0.8888888955116272	0.873720109462738	0.8764148354530334	0.8729469776153564
1	8	3	1	2	relu	LSTM	tanh	32	adam	64	0.001	1	16	0.5	10	0.21389971673488617	0.968664824962616	0.9838574528694153	0.987500011920929	0.970364511013031	0.9767524003982544	0.549098014831543	0.8802919983863831	0.9271255135536194	0.7815699577331543	0.8430532217025757	0.8041948676109314
1	8	3	1	2	relu	LSTM	tanh	32	adam	64	0.001	1	64	0.0	10	0.17790061235427856	0.9738419651985168	0.9843246936798096	0.9877049326896667	0.9749931693077087	0.9825421571731567	0.38146519660949707	0.9080291986465454	0.9049295783042908	0.8771331310272217	0.8895233273506165	0.8816537857055664
1	8	3	1	2	relu	LSTM	tanh	32	adam	64	0.001	1	64	0.2	10	0.20069460570812225	0.9626703262329102	0.9821728467941284	0.985450804233551	0.9669483304023743	0.9721848964691162	0.3970770835876465	0.8963503837585449	0.8881118893623352	0.8668941855430603	0.8772411942481995	0.8738460540771484
1	8	3	1	2	relu	LSTM	tanh	32	adam	64	0.001	1	64	0.5	10	0.28772348165512085	0.967574954032898	0.9794392585754395	0.9815573692321777	0.9704605340957642	0.9753108620643616	0.37641841173171997	0.9094890356063843	0.9358490705490112	0.8464163541793823	0.8831667304039001	0.8589681386947632
1	8	3	1	2	relu	LSTM	tanh	32	RMSprop	64	0.001	1	16	0.0	10	0.23534148931503296	0.9700272679328918	0.9889172911643982	0.9893442392349243	0.9721141457557678	0.977283775806427	0.3635428845882416	0.889051079750061	0.8888888955116272	0.8464163541793823	0.8629388809204102	0.8524299263954163
1	8	3	1	2	relu	LSTM	tanh	32	RMSprop	64	0.001	1	16	0.2	10	0.23481297492980957	0.9700272679328918	0.9889172911643982	0.9961065649986267	0.97285395860672	0.9760297536849976	0.4461723864078522	0.9153284430503845	0.9335793256759644	0.8634812235832214	0.8935367465019226	0.8748610019683838
1	8	3	1	2	relu	LSTM	tanh	32	RMSprop	64	0.001	1	16	0.5	10	0.23578399419784546	0.9701634645462036	0.9814854860305786	0.9860655665397644	0.971351146697998	0.9799804091453552	0.45937058329582214	0.8963503837585449	0.8675496578216553	0.894197940826416	0.8770360946655273	0.8856726288795471
1	8	3	1	2	relu	LSTM	tanh	32	RMSprop	64	0.001	1	64	0.0	10	0.21874187886714935	0.9728882908821106	0.9849202632904053	0.9948770403862	0.9756540656089783	0.9801111221313477	0.48833024501800537	0.9255474209785461	0.9618320465087891	0.8600682616233826	0.9092025756835938	0.8834015130996704
1	8	3	1	2	relu	LSTM	tanh	32	RMSprop	64	0.001	1	64	0.2	10	0.2181149125099182	0.9664850234985352	0.9849607944488525	0.9786885380744934	0.9688348770141602	0.9726540446281433	0.47984495759010315	0.9109489321708679	0.939393937587738	0.8464163541793823	0.8872066736221313	0.8633005023002625
1	8	3	1	2	relu	LSTM	tanh	32	RMSprop	64	0.001	1	64	0.5	10	0.2269916981458664	0.9664850234985352	0.983902096748352	0.9852458834648132	0.9695084691047668	0.9749187231063843	0.5897727012634277	0.8948904871940613	0.9547325372695923	0.7918089032173157	0.861600935459137	0.8189173340797424
1	8	3	1	2	relu	LSTM	tanh	64	adam	64	0.001	1	16	0.0	10	0.17665427923202515	0.9705722332000732	0.9864636063575745	0.9860655665397644	0.9716094136238098	0.979802668094635	0.40524595975875854	0.8978102207183838	0.888501763343811	0.8703071475028992	0.8785587549209595	0.8755999207496643
1	8	3	1	2	relu	LSTM	tanh	64	adam	64	0.001	1	16	0.2	10	0.2383284866809845	0.9674386978149414	0.9771745800971985	0.9930328130722046	0.9706607460975647	0.9812695980072021	0.4040333032608032	0.8773722648620605	0.8799999952316284	0.8259385824203491	0.846591591835022	0.831626296043396
1	8	3	1	2	relu	LSTM	tanh	64	adam	64	0.001	1	16	0.5	10	0.1843145340681076	0.9647138714790344	0.978759229183197	0.9911885261535645	0.9670050144195557	0.9739469885826111	0.25830358266830444	0.918248176574707	0.9505703449249268	0.8532423377037048	0.895376443862915	0.8692284226417542
1	8	3	1	2	relu	LSTM	tanh	64	adam	64	0.001	1	64	0.0	10	0.16369542479515076	0.9731607437133789	0.9854862093925476	0.9831967353820801	0.9764406681060791	0.9783635139465332	0.7497298121452332	0.8686131238937378	0.8690909147262573	0.8156996369361877	0.8375681042671204	0.8246381282806396
1	8	3	1	2	relu	LSTM	tanh	64	adam	64	0.001	1	64	0.2	10	0.1808810830116272	0.9715259075164795	0.9826086759567261	0.9907786846160889	0.973829984664917	0.9829924702644348	0.5190420150756836	0.9211679100990295	0.96138995885849	0.849829375743866	0.89925217628479	0.8689393401145935
1	8	3	1	2	relu	LSTM	tanh	64	adam	64	0.001	1	64	0.5	10	0.22671885788440704	0.9704359769821167	0.9837669134140015	0.9885246157646179	0.9723286628723145	0.9794853329658508	0.42523571848869324	0.9124087691307068	0.9396226406097412	0.849829375743866	0.8905878067016602	0.8657796382904053
1	8	3	1	2	relu	LSTM	tanh	64	RMSprop	64	0.001	1	16	0.0	10	0.20472374558448792	0.9742506742477417	0.9912422299385071	0.9770491719245911	0.9771900177001953	0.9760395884513855	0.5802645683288574	0.9167883396148682	0.9538461565971375	0.8464163541793823	0.8972894549369812	0.8699361681938171
1	8	3	1	2	relu	LSTM	tanh	64	RMSprop	64	0.001	1	16	0.2	10	0.1801731437444687	0.9592642784118652	0.9814189076423645	0.9743852615356445	0.9622496962547302	0.9693202972412109	0.31082969903945923	0.9051094651222229	0.9071428775787354	0.8668941855430603	0.8819154500961304	0.8717061877250671
1	8	3	1	2	relu	LSTM	tanh	64	RMSprop	64	0.001	1	16	0.5	10	0.24087007343769073	0.9637601971626282	0.9795620441436768	0.9795082211494446	0.9670178890228271	0.9719595909118652	0.3138760030269623	0.9211679100990295	0.9578543901443481	0.8532423377037048	0.8986067175865173	0.869312047958374
1	8	3	1	2	relu	LSTM	tanh	64	RMSprop	64	0.001	1	64	0.0	10	0.273540735244751	0.9694823026657104	0.9875978827476501	0.9930328130722046	0.9719314575195312	0.976974606513977	0.5266290307044983	0.8773722648620605	0.8827838897705078	0.8225256204605103	0.8491637706756592	0.8345908522605896
1	8	3	1	2	relu	LSTM	tanh	64	RMSprop	64	0.001	1	64	0.2	10	0.17031773924827576	0.9780653715133667	0.9865996837615967	0.9905737638473511	0.9789539575576782	0.983767032623291	0.510497510433197	0.9299269914627075	0.9454545378684998	0.8873720169067383	0.9147053360939026	0.8998461365699768
1	8	3	1	2	relu	LSTM	tanh	64	RMSprop	64	0.001	1	64	0.5	10	0.23799853026866913	0.9697547554969788	0.9826958179473877	0.9860655665397644	0.972068727016449	0.9766362905502319	0.32697975635528564	0.9240875840187073	0.9547169804573059	0.8634812235832214	0.906494677066803	0.883338212966919
1	8	3	2	2	relu	LSTM	tanh	32	adam	64	0.001	1	16	0.0	10	0.2286788374185562	0.9681199193000793	0.9761366248130798	0.9899590015411377	0.9700161218643188	0.9777467846870422	0.31277886033058167	0.9167883396148682	0.9338235259056091	0.8668941855430603	0.8943234086036682	0.8760718703269958
1	8	3	2	2	relu	LSTM	tanh	32	adam	64	0.001	1	16	0.2	10	0.23533101379871368	0.9607629179954529	0.978310763835907	0.9797131419181824	0.9649492502212524	0.9715952277183533	0.4370780885219574	0.8875912427902222	0.8724138140678406	0.8634812235832214	0.86346435546875	0.8625163435935974
1	8	3	2	2	relu	LSTM	tanh	32	adam	64	0.001	1	16	0.5	10	0.25723540782928467	0.9638964533805847	0.9734143018722534	0.9807376861572266	0.9671673774719238	0.9734979271888733	0.3449862003326416	0.9240875840187073	0.9652509689331055	0.8532423377037048	0.9018970727920532	0.8707112669944763
1	8	3	2	2	relu	LSTM	tanh	32	adam	64	0.001	1	64	0.0	10	0.2400798350572586	0.9658038020133972	0.9835789203643799	0.9752049446105957	0.9698745608329773	0.9692322015762329	0.35990574955940247	0.9255474209785461	0.9583333134651184	0.8634812235832214	0.9053400158882141	0.8792533874511719
1	8	3	2	2	relu	LSTM	tanh	32	adam	64	0.001	1	64	0.2	10	0.253642737865448	0.9666212797164917	0.9765431880950928	0.97807377576828	0.9696330428123474	0.9739316701889038	0.4319663345813751	0.9051094651222229	0.9100719690322876	0.8634812235832214	0.8830223083496094	0.871285617351532
1	8	3	2	2	relu	LSTM	tanh	32	adam	64	0.001	1	64	0.5	10	0.2599130868911743	0.9658038020133972	0.9813339114189148	0.9778688549995422	0.9685119390487671	0.9707807302474976	0.37621748447418213	0.9153284430503845	0.957198441028595	0.8395904302597046	0.887662947177887	0.8577343225479126
1	8	3	2	2	relu	LSTM	tanh	32	RMSprop	64	0.001	1	16	0.0	10	0.24264539778232574	0.9615803956985474	0.9749741554260254	0.9764344096183777	0.9657514691352844	0.9685051441192627	0.2979333996772766	0.9211679100990295	0.96138995885849	0.849829375743866	0.8978895545005798	0.8686239123344421
1	8	3	2	2	relu	LSTM	tanh	32	RMSprop	64	0.001	1	16	0.2	10	0.32362955808639526	0.9663487672805786	0.9787145853042603	0.9772540926933289	0.9702005982398987	0.9701796770095825	0.39401552081108093	0.9211679100990295	0.9475655555725098	0.8634812235832214	0.8983891010284424	0.8743913769721985
1	8	3	2	2	relu	LSTM	tanh	32	RMSprop	64	0.001	1	16	0.5	10	0.2963118553161621	0.9534059762954712	0.9596839547157288	0.9891393184661865	0.9563056230545044	0.9694283604621887	0.3707868456840515	0.889051079750061	0.8974359035491943	0.8361774682998657	0.8614845275878906	0.8466173410415649
1	8	3	2	2	relu	LSTM	tanh	32	RMSprop	64	0.001	1	64	0.0	10	0.2820202112197876	0.9611716866493225	0.9771547317504883	0.9831967353820801	0.9661403894424438	0.9739396572113037	0.3349006175994873	0.9080291986465454	0.8965517282485962	0.8873720169067383	0.8910475373268127	0.8912832140922546
1	8	3	2	2	relu	LSTM	tanh	32	RMSprop	64	0.001	1	64	0.2	10	0.41191715002059937	0.9656675457954407	0.9831052422523499	0.9901639223098755	0.968150794506073	0.9733243584632874	0.3885277211666107	0.9270073175430298	0.9516728520393372	0.873720109462738	0.9086027145385742	0.8881351947784424
1	8	3	2	2	relu	LSTM	tanh	32	RMSprop	64	0.001	1	64	0.5	10	0.33090344071388245	0.9523161053657532	0.9708939790725708	0.9799180030822754	0.9569033980369568	0.9649155735969543	0.4572884142398834	0.8861314058303833	0.8719723224639893	0.8600682616233826	0.8623237609863281	0.8608596920967102
1	8	3	2	2	relu	LSTM	tanh	64	adam	64	0.001	1	16	0.0	10	0.29211491346359253	0.9682561159133911	0.9825446605682373	0.9903688430786133	0.9712207317352295	0.9735181331634521	0.35001134872436523	0.9153284430503845	0.9272727370262146	0.8703071475028992	0.8955618143081665	0.8790950179100037
1	8	3	2	2	relu	LSTM	tanh	64	adam	64	0.001	1	16	0.2	10	0.20640575885772705	0.9693460464477539	0.9837364554405212	0.9836065769195557	0.9722557663917542	0.9746070504188538	0.36922958493232727	0.9284671545028687	0.9552238583564758	0.873720109462738	0.9099770188331604	0.8869352340698242
1	8	3	2	2	relu	LSTM	tanh	64	adam	64	0.001	1	16	0.5	10	0.23655501008033752	0.9618528485298157	0.9801255464553833	0.9819672107696533	0.9655246138572693	0.9692434072494507	0.38001754879951477	0.9197080135345459	0.96484375	0.8430033922195435	0.8975480794906616	0.8649677634239197
1	8	3	2	2	relu	LSTM	tanh	64	adam	64	0.001	1	64	0.0	10	0.21230944991111755	0.9643051624298096	0.9857512712478638	0.9733606576919556	0.968141496181488	0.9688451886177063	0.34269917011260986	0.9226277470588684	0.9444444179534912	0.8703071475028992	0.9021968841552734	0.8811914324760437
1	8	3	2	2	relu	LSTM	tanh	64	adam	64	0.001	1	64	0.2	10	0.24350504577159882	0.9666212797164917	0.9795158505439758	0.9897540807723999	0.970710813999176	0.9749813079833984	0.5379136204719543	0.8788321018218994	0.8453947305679321	0.8771331310272217	0.8546816110610962	0.8653466701507568
1	8	3	2	2	relu	LSTM	tanh	64	adam	64	0.001	1	64	0.5	10	0.20492278039455414	0.9621253609657288	0.9732179641723633	0.9795082211494446	0.9653497934341431	0.97255539894104	0.35120919346809387	0.8948904871940613	0.8850173950195312	0.8668941855430603	0.8715160489082336	0.8680108785629272
1	8	3	2	2	relu	LSTM	tanh	64	RMSprop	64	0.001	1	16	0.0	10	0.2436787188053131	0.9692097902297974	0.9844747185707092	0.9872950911521912	0.9726120233535767	0.9776075482368469	0.3111121952533722	0.93284672498703	0.9625468254089355	0.8771331310272217	0.9148854613304138	0.8915044665336609
1	8	3	2	2	relu	LSTM	tanh	64	RMSprop	64	0.001	1	16	0.2	10	0.2773938775062561	0.9659400582313538	0.9854030609130859	0.9858606457710266	0.970565915107727	0.96917325258255	0.3243303596973419	0.93284672498703	0.9695817232131958	0.8703071475028992	0.9155965447425842	0.889460027217865
1	8	3	2	2	relu	LSTM	tanh	64	RMSprop	64	0.001	1	16	0.5	10	0.33612555265426636	0.9573569297790527	0.9701461791992188	0.9948770403862	0.9610623121261597	0.9704107642173767	0.4840600788593292	0.8861314058303833	0.9026217460632324	0.8225256204605103	0.8557735681533813	0.8365755081176758
1	8	3	2	2	relu	LSTM	tanh	64	RMSprop	64	0.001	1	64	0.0	10	0.28290194272994995	0.961035430431366	0.9833016395568848	0.9879098534584045	0.9649625420570374	0.973360002040863	0.35898256301879883	0.9270073175430298	0.9516728520393372	0.873720109462738	0.9065627455711365	0.8852078914642334
1	8	3	2	2	relu	LSTM	tanh	64	RMSprop	64	0.001	1	64	0.2	10	0.2975524365901947	0.9681199193000793	0.9823788404464722	0.9922131299972534	0.9707654714584351	0.9739338755607605	0.49790552258491516	0.9372262954711914	0.9629629850387573	0.8873720169067383	0.923393189907074	0.9039598107337952
1	8	3	2	2	relu	LSTM	tanh	64	RMSprop	64	0.001	1	64	0.5	10	0.24605323374271393	0.9614441394805908	0.9875268936157227	0.9774590134620667	0.9660815596580505	0.97137451171875	0.5376066565513611	0.9007299542427063	0.9482071995735168	0.8122866749763489	0.8699791431427002	0.8355605602264404
