# Supplementary material for: A machine learning assistant for detecting fraudulent activities in synchronous online programming exams
Source: PeerJ Comput Sci. 2025 Sep 9;11:e3159. doi: 10.7717/peerj-cs.3159 (PMC12453727; doi:10.7717/peerj-cs.3159)
Supplement: Supplemental Information 7 [file peerj-cs-11-3159-s007.zip]

Archive with 6 entries (5 files):
- datasets/
- __MACOSX/._datasets
- datasets/test.zip
- __MACOSX/datasets/._test.zip
- datasets/train.zip
- __MACOSX/datasets/._train.zip
